# Supplementary material for: A blood-based epigenetic clock for intrinsic capacity predicts mortality and is associated with clinical, immunological and lifestyle factors
Source: Nat Aging. 2025 Jun 4;5(7):1207–16. doi: 10.1038/s43587-025-00883-5 (PMC12270914; doi:10.1038/s43587-025-00883-5)
Supplement: Supplementary file 2 — Supplementary Tables 1–8. [file 43587_2025_883_MOESM2_ESM.xlsx]

## Sheet: SupTable1
Supplementary Table 1. DNAm IC model coefficients.
feature	coefficient
(Intercept)	0.785284
cg06846752	-0.023062
cg19916364	0.0283663
cg05781609	0.0669768
cg15726426	-0.00553114
cg10389771	-0.0204532
cg16269733	-0.00338779
cg03890680	0.00427931
cg16052388	-0.00794045
cg13022624	-0.196481
cg12387232	0.0256995
cg11176990	-0.0224597
cg22158769	-0.0803674
cg00740914	0.003676
cg11807280	0.00880973
cg07337544	-0.0389827
cg00528640	0.0161968
cg22454769	-0.0741853
cg19074170	-0.0169181
cg17165841	-0.00894451
cg14435073	-0.00505071
cg00870633	-0.00201984
cg12340144	0.0694639
cg03607117	-0.176135
cg07144720	0.0228401
cg25265234	0.00640452
cg27182476	0.0174105
cg24850932	0.0188953
cg03915012	0.0326313
cg03799405	0.0379184
cg25144207	-0.00313383
cg03194122	0.00269525
cg25993931	-0.0439261
cg02891686	-0.00809587
cg10183150	-0.00524575
cg14071179	-0.0153494
cg14874742	0.0292653
cg02204637	0.1049
cg19206146	-0.0277243
cg19398269	-0.0194547
cg26910594	0.176193
cg16113650	0.023171
cg23760574	-0.000517395
cg25278663	-0.00318247
cg13903548	-0.014349
cg21429551	0.00876725
cg21449170	-0.0172755
cg07955995	-0.109255
cg12526474	0.0260831
cg09015433	-0.0120922
cg17131553	0.149834
cg07691793	0.0349776
cg25653947	-0.122239
cg11172629	-0.00309516
cg18240400	-0.00275821
cg19939077	0.00272009
cg26579838	-0.00312379
cg19158754	-0.00114004
cg18231614	-0.0324208
cg21990700	0.00201216
cg15996644	-0.0511876
cg25161889	0.000361921
cg06647068	0.013814
cg15125438	0.024288
cg06648759	-0.00256248
cg23118561	-0.00117124
cg22720431	0.00327519
cg03808001	-0.00176082
cg16188984	-0.0202014
cg03035871	0.0971606
cg02018089	0.0193885
cg14299483	-0.0101226
cg01763090	-0.0564087
cg23479586	0.0702249
cg20809087	-0.0805714
cg02010347	0.0696642
cg16480692	-0.00533309
cg06470626	0.0418122
cg07285209	0.012551
cg03890691	-0.00540573
cg18693704	0.0331557
cg06959205	0.00725809
cg03832440	0.00683713
cg18026225	-0.0118691
cg00002749	0.0114314
cg22353329	-0.00153895
cg12989560	-0.013596
cg13383153	0.100853
cg00539386	-0.0311329
cg25970491	0.00414982
cg16722536	-0.000102957
cg13003054	0.0430132

## Sheet: SupTable2
Supplementary Table 2. Results from a differential expression analysis of age-independent changes in DNAm IC.
gene	estimate	se	t	p	fdr
CD28	0.01792	0.00138466	12.9418	6.14717e-37	1.06955e-32
PFTK1	-0.0161962	0.0013193	-12.2763	1.58952e-33	2.76544e-29
FMOD	-0.019093	0.00162028	-11.7837	4.24643e-31	7.38751e-27
PRKY	0.0112148	0.000958624	11.6989	1.09009e-30	1.89632e-26
CAMK4	0.0153806	0.00132107	11.6425	2.03172e-30	3.53418e-26
RASGRF2	0.0222561	0.00192484	11.5626	4.89333e-30	8.51146e-26
ABCA9	-0.0221699	0.00192823	-11.4975	9.96565e-30	1.73332e-25
USP9Y	0.00476901	0.000418262	11.4019	2.81667e-29	4.89876e-25
INPP4B	0.0172065	0.00151041	11.3919	3.14039e-29	5.46146e-25
CYorf15B	0.0038175	0.000337575	11.3086	7.71424e-29	1.34151e-24
RPS4Y1	0.00252471	0.00022603	11.1698	3.40252e-28	5.91664e-24
NELL2	0.0124611	0.00111771	11.1487	4.2567e-28	7.40155e-24
RCAN3	0.018307	0.00165091	11.0891	8.00941e-28	1.3926e-23
DNMBP	-0.0217707	0.001964	-11.0849	8.37317e-28	1.45576e-23
DDX3Y	0.0024756	0.000224465	11.0289	1.51067e-27	2.62631e-23
MGAT4A	0.016221	0.00147958	10.9632	3.00838e-27	5.22976e-23
UTY	0.00331919	0.000303506	10.9362	3.9923e-27	6.93982e-23
ITGA6	0.0174492	0.00159803	10.9192	4.76675e-27	8.28556e-23
TTTY10	0.0087847	0.000815104	10.7774	2.07309e-26	3.60323e-22
EIF1AY	0.00161351	0.000150356	10.7313	3.33143e-26	5.79003e-22
TXK	0.0142926	0.00133632	10.6955	4.80735e-26	8.35469e-22
ITK	0.0167156	0.00158496	10.5464	2.19359e-25	3.81203e-21
ARHGAP24	-0.014604	0.00139353	-10.4799	4.2885e-25	7.45212e-21
OXNAD1	0.0165818	0.0015943	10.4007	9.4859e-25	1.64827e-20
TBC1D4	0.0286657	0.00275771	10.3947	1.00679e-24	1.7493e-20
ABCA6	-0.0124532	0.00119862	-10.3896	1.05943e-24	1.84066e-20
ZFY	0.0070552	0.000681635	10.3504	1.56567e-24	2.72004e-20
CLNK	-0.0145383	0.00141236	-10.2936	2.75121e-24	4.77941e-20
SCML1	0.0133232	0.00129821	10.2627	3.73394e-24	6.48623e-20
FMO3	-0.0170879	0.00166897	-10.2386	4.73597e-24	8.22638e-20
EPHX2	0.0202043	0.00197351	10.2377	4.77757e-24	8.29817e-20
TCEA3	0.0175899	0.00171865	10.2347	4.92048e-24	8.54589e-20
AAK1	0.0220292	0.00219353	10.0428	3.20528e-23	5.56661e-19
GIMAP7	0.0166045	0.00166905	9.94845	7.96344e-23	1.38293e-18
IL7R	0.011521	0.00116074	9.92557	9.91767e-23	1.7222e-18
RASGRF1	-0.0331189	0.00334422	-9.9033	1.22737e-22	2.1312e-18
LEPROTL1	0.0245589	0.00252601	9.7224	6.82596e-22	1.18519e-17
ROR1	-0.0232808	0.00241635	-9.63473	1.55208e-21	2.69472e-17
PHTF1	-0.0201051	0.0020935	-9.60358	2.07467e-21	3.60184e-17
TNIK	0.0188631	0.00196684	9.59055	2.34193e-21	4.06559e-17
CD247	0.0184247	0.00192688	9.56191	3.05488e-21	5.30297e-17
TCRA	0.0216483	0.00227169	9.52958	4.12023e-21	7.1519e-17
AK5	0.0118107	0.00124208	9.50884	4.98957e-21	8.66039e-17
RPS4Y2	0.0042991	0.000456071	9.42638	1.0642e-20	1.84703e-16
TCF7	0.0199172	0.00212169	9.38744	1.51875e-20	2.6358e-16
ANK3	0.017108	0.00182733	9.36226	1.90995e-20	3.31452e-16
TRIB2	0.021234	0.00226827	9.36132	1.92641e-20	3.34289e-16
TC2N	0.0116051	0.00125315	9.26073	4.78702e-20	8.30644e-16
PRKCA	0.0160552	0.00173564	9.25031	5.25759e-20	9.12244e-16
UTX	-0.0166328	0.00179837	-9.24882	5.32833e-20	9.24466e-16
PHF16	-0.0189992	0.00205683	-9.2371	5.92028e-20	1.02711e-15
CD40LG	0.014576	0.00158348	9.20505	7.89238e-20	1.36917e-15
TMSB4Y	0.0121886	0.00132537	9.19633	8.53361e-20	1.48033e-15
APOD	-0.0091347	0.000994812	-9.18234	9.67078e-20	1.67749e-15
TEAD2	-0.0263015	0.00288326	-9.12214	1.65346e-19	2.86792e-15
TTC39C	0.0176232	0.00194521	9.0598	2.87178e-19	4.98082e-15
FCER2	-0.0237525	0.00263379	-9.01837	4.13701e-19	7.17482e-15
KLHL3	0.0249548	0.00276866	9.01331	4.32514e-19	7.50066e-15
DSC1	0.0159523	0.00177849	8.96953	6.34871e-19	1.10093e-14
LDHB	0.0154557	0.00172335	8.96842	6.41069e-19	1.11161e-14
EGR2	-0.0178424	0.00200147	-8.91465	1.02484e-18	1.77697e-14
VSIG4	-0.0176297	0.00198508	-8.8811	1.37153e-18	2.37797e-14
KIAA0748	0.0150268	0.00169559	8.86229	1.61421e-18	2.79856e-14
NOG	0.00993935	0.00112328	8.84847	1.8191e-18	3.15359e-14
CD3E	0.0120165	0.00135957	8.83847	1.98322e-18	3.43792e-14
ENOSF1	0.0183169	0.00207899	8.81048	2.52445e-18	4.37587e-14
GIMAP5	0.015626	0.00177519	8.80247	2.70459e-18	4.68786e-14
KHDRBS2	-0.0162383	0.00185923	-8.73385	4.87004e-18	8.44076e-14
SORCS3	0.0224083	0.00257274	8.70992	5.97299e-18	1.03518e-13
AIM2	-0.00851399	0.000980453	-8.68373	7.4635e-18	1.29342e-13
PDE3B	0.0167004	0.00192453	8.67764	7.86006e-18	1.36207e-13
DPP4	0.011779	0.00136038	8.65862	9.23605e-18	1.60042e-13
FAAH2	0.0151105	0.00174544	8.65715	9.35148e-18	1.62033e-13
FCRL5	-0.0113418	0.00131114	-8.65033	9.90812e-18	1.71668e-13
SIPA1L1	-0.0190732	0.00220995	-8.63057	1.17098e-17	2.02872e-13
CD200R1	0.0132458	0.00153865	8.60872	1.40818e-17	2.43953e-13
CELSR1	-0.0444423	0.00519151	-8.56057	2.11088e-17	3.65668e-13
NPCDR1	0.00819099	0.000957204	8.55721	2.17129e-17	3.7611e-13
GPM6A	-0.0115588	0.00135215	-8.54846	2.33649e-17	4.04703e-13
ABLIM1	0.0189265	0.00221577	8.54173	2.47192e-17	4.28136e-13
FAM62B	0.0285743	0.00334792	8.53494	2.61629e-17	4.53116e-13
SATB1	0.012924	0.00151581	8.52613	2.81624e-17	4.87717e-13
PRKCH	0.0148982	0.001749	8.51812	3.01126e-17	5.21461e-13
RICH2	-0.0294015	0.00349773	-8.4059	7.64167e-17	1.32323e-12
CD96	0.0147326	0.00175269	8.4057	7.65423e-17	1.32533e-12
TTC39B	0.0133163	0.0015883	8.384	9.15297e-17	1.58474e-12
KIAA0040	-0.0162312	0.00195486	-8.30298	1.77769e-16	3.07771e-12
TRAT1	0.0093795	0.00113798	8.24223	2.91302e-16	5.04303e-12
NR3C2	0.020203	0.00245258	8.23743	3.0285e-16	5.24263e-12
ECOP	-0.0230522	0.00280205	-8.22692	3.29739e-16	5.70778e-12
CABLES1	-0.016779	0.00204165	-8.21832	3.53488e-16	6.11853e-12
GRAP2	0.0151382	0.00184578	8.20151	4.04856e-16	7.00725e-12
CXCR7	0.0141366	0.00173021	8.17048	5.19789e-16	8.996e-12
RHOBTB2	-0.0301372	0.00369224	-8.16232	5.55013e-16	9.60506e-12
FYN	0.0175584	0.0021698	8.09216	9.72798e-16	1.68343e-11
GCNT4	0.00928638	0.00115114	8.06711	1.1874e-15	2.05468e-11
C11orf80	-0.0156595	0.00195853	-7.99554	2.09204e-15	3.61985e-11
ETS1	0.0164872	0.00206233	7.99446	2.10992e-15	3.65059e-11
NMT2	0.0127611	0.00160051	7.97315	2.49508e-15	4.31673e-11
HECTD2	-0.0269071	0.00338292	-7.95381	2.90424e-15	5.02434e-11
C1orf129	-0.006629	0.000833916	-7.94924	3.01028e-15	5.20747e-11
CREB3L2	-0.0215091	0.00271186	-7.93152	3.45845e-15	5.98243e-11
KLF8	-0.0145042	0.00183136	-7.91989	3.78752e-15	6.55126e-11
MARCH3	-0.0139103	0.00175991	-7.90402	4.2871e-15	7.41497e-11
CD19	-0.022371	0.00283367	-7.89468	4.61094e-15	7.97461e-11
DHRS3	0.0195915	0.00248495	7.88405	5.00884e-15	8.66229e-11
CD3G	0.0102398	0.00130001	7.8767	5.30334e-15	9.17107e-11
MYC	0.0146497	0.00185992	7.87652	5.31101e-15	9.18379e-11
SLC16A10	0.0165062	0.00209702	7.87125	5.53299e-15	9.56709e-11
C13orf18	-0.0103486	0.00131589	-7.86432	5.83884e-15	1.00954e-10
PRKCE	-0.0214235	0.00272453	-7.86318	5.89044e-15	1.0184e-10
MYO1E	-0.016238	0.00206929	-7.84712	6.67168e-15	1.1534e-10
DOCK9	0.0147374	0.00188228	7.82955	7.64388e-15	1.3214e-10
MAN1C1	0.0291613	0.00373305	7.81165	8.77684e-15	1.51717e-10
ZFX	-0.0125714	0.00161047	-7.80602	9.16631e-15	1.5844e-10
INADL	0.0163011	0.00209387	7.78516	1.07641e-14	1.86047e-10
ULK2	0.0231477	0.00297576	7.77875	1.13075e-14	1.95427e-10
GPT2	-0.0314305	0.00405037	-7.7599	1.30683e-14	2.25846e-10
TCF4	-0.01064	0.00137678	-7.72821	1.66562e-14	2.87835e-10
LAT	0.0168196	0.00217711	7.72567	1.69827e-14	2.93462e-10
FHIT	0.00991821	0.00128419	7.72331	1.72908e-14	2.98768e-10
ICOS	0.0101208	0.00131907	7.67263	2.54311e-14	4.39398e-10
FCGR1A	-0.00655073	0.000854339	-7.66759	2.64222e-14	4.56496e-10
CD226	0.0104848	0.00137019	7.65207	2.972e-14	5.13442e-10
MCOLN2	-0.00889162	0.00116378	-7.64028	3.24943e-14	5.61339e-10
VAV2	-0.0237419	0.00311714	-7.61655	3.88682e-14	6.71409e-10
NLGN4Y	0.00702158	0.0009231	7.60652	4.19203e-14	7.24089e-10
PIK3AP1	-0.0164746	0.00216799	-7.59899	4.4366e-14	7.6629e-10
GATA3	0.0188428	0.00248502	7.58256	5.01946e-14	8.66911e-10
PCSK5	0.0194084	0.00255968	7.58236	5.0272e-14	8.68198e-10
DDX3X	-0.0188324	0.00248987	-7.56359	5.78684e-14	9.99329e-10
HABP4	0.017893	0.00238467	7.50337	9.07114e-14	1.5664e-09
FAM102A	0.0126926	0.00169213	7.50093	9.23721e-14	1.59499e-09
SLFN5	0.0132453	0.00177287	7.47109	1.15264e-13	1.99014e-09
RASGRP3	-0.008814	0.00118217	-7.45579	1.29085e-13	2.22865e-09
TRAK1	-0.0214904	0.00288381	-7.45208	1.32669e-13	2.2904e-09
TXLNB	-0.0156939	0.00211194	-7.43104	1.54956e-13	2.675e-09
EZR	-0.0153181	0.00207273	-7.3903	2.0907e-13	3.60897e-09
PRKCQ	0.0141947	0.00192149	7.38733	2.13677e-13	3.68828e-09
INPP5F	-0.0104383	0.00141547	-7.37446	2.34791e-13	4.05249e-09
BMF	-0.0265608	0.0036042	-7.36939	2.43673e-13	4.20555e-09
SPEF2	0.0215106	0.00292094	7.36428	2.52948e-13	4.36538e-09
JARID1C	-0.0173692	0.00236268	-7.35148	2.77725e-13	4.79271e-09
CDC14A	0.0175217	0.00238548	7.34514	2.90874e-13	5.01933e-09
SYK	-0.0164252	0.00223887	-7.3364	3.10024e-13	5.34946e-09
DSC2	-0.00791385	0.00107936	-7.33198	3.20162e-13	5.52408e-09
C11orf24	-0.0157316	0.00214739	-7.32592	3.34582e-13	5.77255e-09
PDE4D	0.0185506	0.0025329	7.32386	3.39641e-13	5.85949e-09
KCNN4	-0.026714	0.00364932	-7.32027	3.48627e-13	6.01417e-09
HEPH	-0.0288896	0.0039653	-7.2856	4.48314e-13	7.73341e-09
ZFYVE9	0.0211651	0.00293316	7.2158	7.41367e-13	1.27878e-08
ZCCHC14	0.0240874	0.00334679	7.19715	8.4737e-13	1.46154e-08
LRP6	0.0124187	0.00172806	7.18654	9.14181e-13	1.57669e-08
ATP10A	0.0229647	0.00320454	7.16629	1.05638e-12	1.82184e-08
OSBPL10	-0.0141698	0.00197993	-7.15673	1.13084e-12	1.95013e-08
FCRL2	-0.00875694	0.00122422	-7.15306	1.16073e-12	2.00157e-08
PIK3R1	0.0126051	0.00176801	7.12951	1.37222e-12	2.36612e-08
TIMELESS	-0.0255057	0.00357928	-7.12593	1.40753e-12	2.42686e-08
STAT4	0.0115043	0.00161569	7.12036	1.46427e-12	2.52454e-08
JUN	-0.0224787	0.0031597	-7.1142	1.52953e-12	2.63692e-08
PLEKHA1	0.0102837	0.00145789	7.0538	2.34206e-12	4.03747e-08
CDR2	0.0135426	0.00192324	7.04158	2.55196e-12	4.39906e-08
TIFA	-0.0119975	0.00170451	-7.03867	2.6045e-12	4.48937e-08
CLUAP1	0.0122485	0.00174073	7.03646	2.6453e-12	4.55944e-08
PLCG2	-0.0163849	0.00232895	-7.03531	2.66655e-12	4.59579e-08
LRRC8C	0.0136895	0.00194657	7.03267	2.7165e-12	4.68162e-08
SEMA4B	-0.0224482	0.00319369	-7.02892	2.78874e-12	4.80583e-08
PAWR	-0.0115134	0.0016401	-7.01994	2.96965e-12	5.11729e-08
ADAMTS6	-0.0191929	0.00273681	-7.01288	3.11996e-12	5.376e-08
CCDC50	-0.0125631	0.00179647	-6.99321	3.57915e-12	6.16687e-08
SESTD1	-0.0118452	0.00169782	-6.97672	4.01475e-12	6.91701e-08
SLC26A8	-0.0110372	0.0015828	-6.97326	4.11254e-12	7.08508e-08
PARP9	-0.00756399	0.00108815	-6.95124	4.79165e-12	8.25458e-08
LRRN1	-0.00700018	0.00100918	-6.9365	5.30675e-12	9.14141e-08
APBA2	0.0157184	0.00226614	6.93619	5.31817e-12	9.16054e-08
DUSP16	0.0174039	0.00251208	6.92809	5.62462e-12	9.68784e-08
FHDC1	-0.0160919	0.0023241	-6.92393	5.78851e-12	9.96955e-08
FGGY	-0.0176901	0.0025558	-6.92153	5.88525e-12	1.01356e-07
DMD	-0.0484069	0.00699652	-6.91872	6.00078e-12	1.03339e-07
CD3D	0.00967795	0.00140115	6.90715	6.49899e-12	1.11913e-07
ANKRD22	-0.00576124	0.000835329	-6.89697	6.97135e-12	1.2004e-07
BEND4	-0.0210662	0.00305725	-6.89058	7.28434e-12	1.25422e-07
ARHGAP17	-0.0170021	0.00247224	-6.8772	7.98618e-12	1.37498e-07
STX7	-0.0144133	0.00209744	-6.87183	8.28599e-12	1.42652e-07
TIAM1	0.0146561	0.00213496	6.86483	8.69331e-12	1.49655e-07
CLC	0.00502407	0.000733433	6.85008	9.61679e-12	1.65543e-07
ANXA3	-0.00728543	0.00106559	-6.83696	1.05191e-11	1.81066e-07
ZBTB32	-0.0292163	0.00427956	-6.82694	1.12632e-11	1.93862e-07
PTPRO	-0.016711	0.0024492	-6.82304	1.15667e-11	1.99074e-07
GABRB2	-0.0130032	0.00190584	-6.82281	1.1585e-11	1.99377e-07
SERINC5	0.0143716	0.00210934	6.81335	1.23564e-11	2.12641e-07
GIMAP6	0.0175126	0.0025725	6.80761	1.2848e-11	2.21089e-07
FCRL3	-0.00983211	0.00144484	-6.80499	1.30794e-11	2.25057e-07
SH2D1B	0.00715846	0.00105209	6.80401	1.31664e-11	2.26542e-07
ATP8B2	0.0160706	0.00236194	6.80399	1.31681e-11	2.26558e-07
C5orf32	-0.0106956	0.00157251	-6.80163	1.33809e-11	2.30205e-07
SYT17	-0.0160153	0.00235569	-6.79858	1.36613e-11	2.35015e-07
HLA-DMA	-0.0115304	0.00170244	-6.77283	1.6268e-11	2.79842e-07
SLC6A16	-0.0142004	0.00210028	-6.76119	1.76008e-11	3.02751e-07
C4orf34	-0.0117481	0.00174374	-6.73728	2.06816e-11	3.55723e-07
RAPGEF3	-0.034785	0.00516347	-6.73676	2.07539e-11	3.56946e-07
MAP2	-0.0248845	0.00370955	-6.70824	2.51412e-11	4.32378e-07
USP6NL	-0.0120044	0.00179001	-6.70635	2.54616e-11	4.37862e-07
SFXN1	0.0145996	0.00218277	6.68856	2.8685e-11	4.93267e-07
RAG1AP1	-0.0155355	0.00232774	-6.67407	3.16021e-11	5.43398e-07
GAB1	-0.0132089	0.00198138	-6.66648	3.32448e-11	5.71611e-07
RFTN1	0.0163179	0.0024499	6.66065	3.45637e-11	5.94254e-07
VSIG1	0.010018	0.00150415	6.66028	3.46489e-11	5.95684e-07
GIMAP4	0.0142942	0.0021509	6.64569	3.81831e-11	6.56405e-07
CD200	-0.00808728	0.00121892	-6.63481	4.10465e-11	7.0559e-07
IL4R	-0.0097292	0.00146678	-6.63305	4.15293e-11	7.13848e-07
WEE1	-0.0149149	0.00225063	-6.62697	4.3241e-11	7.43227e-07
NCOA3	-0.0169431	0.00256363	-6.60902	4.87038e-11	8.37072e-07
E2F7	-0.0262136	0.0039715	-6.60041	5.15568e-11	8.86055e-07
HELB	0.0133669	0.00204629	6.53225	8.07295e-11	1.38734e-06
PEG10	-0.0194121	0.00297994	-6.51426	9.08125e-11	1.56052e-06
PIP3-E	0.0131609	0.00202247	6.50732	9.50187e-11	1.63271e-06
PRKACB	0.00939699	0.00144444	6.50564	9.60663e-11	1.65061e-06
BMPR2	-0.0126186	0.0019427	-6.49539	1.02704e-10	1.76456e-06
STARD7	-0.0180765	0.00278317	-6.49494	1.03006e-10	1.76965e-06
SLC9A7	-0.0121523	0.00187204	-6.49146	1.05365e-10	1.81007e-06
KREMEN1	-0.00953907	0.00147014	-6.48857	1.07372e-10	1.84443e-06
TSHZ2	0.00787462	0.00121466	6.48299	1.11335e-10	1.9124e-06
CYSLTR2	0.00759401	0.00117753	6.44911	1.38706e-10	2.38242e-06
DCLK2	-0.0161826	0.00251056	-6.44584	1.4167e-10	2.43318e-06
UBASH3A	0.0156102	0.00242637	6.43356	1.53372e-10	2.63401e-06
BCL11A	-0.0140189	0.00218265	-6.42289	1.64303e-10	2.82158e-06
COL4A4	-0.0320347	0.00499311	-6.41579	1.71997e-10	2.95354e-06
FIG4	-0.0153184	0.00239169	-6.40482	1.84575e-10	3.16934e-06
DENND2D	0.0145168	0.00227053	6.39357	1.98414e-10	3.40677e-06
ACVR2A	0.0117643	0.00184015	6.39312	1.98987e-10	3.41641e-06
SH3YL1	0.0118949	0.00186164	6.38947	2.03708e-10	3.49726e-06
TSPAN18	0.0124075	0.0019433	6.38474	2.09982e-10	3.60476e-06
LAMC1	-0.017022	0.00267989	-6.35174	2.59323e-10	4.45155e-06
TRPC1	0.0103744	0.00163346	6.35119	2.60234e-10	4.46692e-06
CACNA1E	-0.0166719	0.00262659	-6.34735	2.66688e-10	4.57743e-06
CXorf57	0.0128056	0.00201986	6.33984	2.7978e-10	4.80186e-06
CCDC104	0.0122874	0.00194026	6.33287	2.92477e-10	5.01949e-06
FDFT1	-0.0150055	0.00238433	-6.29337	3.75775e-10	6.44868e-06
DENND5B	-0.0144473	0.00230497	-6.26786	4.41481e-10	7.57582e-06
ATXN1	-0.0207218	0.00330658	-6.26684	4.44342e-10	7.62447e-06
WDFY4	-0.0151757	0.00242298	-6.26325	4.54483e-10	7.79803e-06
DUS2L	-0.0154137	0.00248985	-6.19062	7.16451e-10	1.22921e-05
BLK	-0.0142612	0.00230416	-6.18934	7.22182e-10	1.23898e-05
CXXC5	-0.0149853	0.00242763	-6.17279	8.00537e-10	1.37332e-05
C6orf106	-0.0183673	0.00297633	-6.17114	8.08814e-10	1.38744e-05
PDK1	0.0128829	0.00208927	6.16621	8.3395e-10	1.43048e-05
ABCB4	-0.0116642	0.00190064	-6.13698	9.99523e-10	1.71438e-05
C9orf156	0.0167336	0.00273515	6.11799	1.1239e-09	1.9276e-05
LEF1	0.00828939	0.00135627	6.11188	1.167e-09	2.00141e-05
C17orf48	0.00939322	0.00153855	6.10522	1.21584e-09	2.08504e-05
BCAR3	-0.0224203	0.00367307	-6.10397	1.22523e-09	2.10102e-05
GCET2	0.00969321	0.0015884	6.1025	1.2364e-09	2.12006e-05
RECK	0.0179758	0.00295409	6.08506	1.37619e-09	2.35961e-05
AP1S3	-0.0110682	0.00182645	-6.05996	1.60483e-09	2.75148e-05
CLCN4	-0.0146184	0.00241633	-6.04984	1.7072e-09	2.92682e-05
NAP1L2	0.00857796	0.0014187	6.04635	1.74389e-09	2.98956e-05
ALOX5	-0.0123933	0.0020533	-6.03578	1.85989e-09	3.18823e-05
INPP4A	0.0184803	0.0030643	6.03084	1.91674e-09	3.28549e-05
APBB1	0.0216213	0.00358916	6.02406	1.99747e-09	3.42366e-05
ZAP70	0.0164266	0.00272852	6.02034	2.04306e-09	3.5016e-05
FZD6	0.0146659	0.00243981	6.01109	2.16111e-09	3.70371e-05
GRB2	-0.0172553	0.00287146	-6.00923	2.18558e-09	3.74543e-05
CD40	-0.0156632	0.00261107	-5.99879	2.32829e-09	3.98976e-05
IFNGR2	-0.0139317	0.00232765	-5.98532	2.52607e-09	4.32843e-05
CD274	-0.0049616	0.000829974	-5.97802	2.63984e-09	4.5231e-05
UBASH3B	-0.016871	0.00282485	-5.97235	2.73181e-09	4.68041e-05
C6orf10	-0.00695606	0.00116561	-5.96777	2.80825e-09	4.81109e-05
STK39	0.0125588	0.00210625	5.96261	2.89684e-09	4.96258e-05
QSOX2	-0.0183914	0.00308524	-5.9611	2.92341e-09	5.00779e-05
TP53I3	-0.0144436	0.00242656	-5.95229	3.08241e-09	5.27987e-05
IL6ST	0.00779409	0.00131036	5.94805	3.16202e-09	5.4159e-05
AKT3	0.00889631	0.00149579	5.94758	3.171e-09	5.43098e-05
MPRIP	0.00903101	0.00152091	5.93788	3.36109e-09	5.7562e-05
SLC35D1	0.0111936	0.00188523	5.93753	3.36824e-09	5.7681e-05
AQP3	0.0154188	0.00259778	5.93537	3.412e-09	5.84271e-05
SETBP1	-0.0201396	0.00340631	-5.91243	3.91417e-09	6.70224e-05
DGKG	-0.0153722	0.0026003	-5.91171	3.93123e-09	6.73105e-05
CCR4	0.00806525	0.00136479	5.90954	3.98241e-09	6.81828e-05
HCRP1	0.00937278	0.00158787	5.90275	4.14724e-09	7.10007e-05
FCRLA	-0.011302	0.00191517	-5.90128	4.18371e-09	7.16209e-05
MCTP2	-0.011197	0.00189821	-5.8987	4.24869e-09	7.27292e-05
DYRK2	0.0135138	0.00229235	5.89518	4.33868e-09	7.42652e-05
CUBN	0.013598	0.00231237	5.88054	4.73383e-09	8.10243e-05
TNFSF8	0.0112161	0.0019078	5.87908	4.77499e-09	8.17239e-05
ELOVL5	-0.0168237	0.00286367	-5.87488	4.89564e-09	8.37839e-05
CD4	0.0111972	0.00190786	5.86896	5.07083e-09	8.67771e-05
ARL4C	0.0149642	0.00255205	5.86359	5.23493e-09	8.95801e-05
CD83	-0.0141193	0.0024112	-5.85573	5.48439e-09	9.38434e-05
MYO1C	-0.0229978	0.00392863	-5.85389	5.54458e-09	9.48678e-05
PCNXL2	0.0213152	0.00365025	5.83939	6.04102e-09	0.000103356
MGC16075	-0.0124557	0.00213399	-5.83684	6.13287e-09	0.000104921
DGKA	0.0118274	0.00202761	5.83316	6.26753e-09	0.000107219
RNF144A	0.0150041	0.00257221	5.83314	6.26817e-09	0.000107223
UGCG	-0.00882548	0.00151308	-5.83278	6.2816e-09	0.000107447
CD180	-0.00725701	0.00124761	-5.81673	6.90475e-09	0.000118099
C1orf113	-0.0244502	0.00421336	-5.80302	7.48438e-09	0.000128005
THEM4	0.00699472	0.0012061	5.79948	7.6418e-09	0.00013069
WASF1	-0.0159334	0.00274918	-5.79568	7.81391e-09	0.000133626
DLGAP4	-0.0264895	0.00457509	-5.78994	8.08162e-09	0.000138196
LDLRAP1	0.0131128	0.00226636	5.78582	8.27903e-09	0.000141563
SLC4A7	0.00983947	0.00170083	5.7851	8.31403e-09	0.000142153
RNF165	0.00774033	0.00134067	5.77348	8.89916e-09	0.000152149
IL11RA	0.0159572	0.00276757	5.76577	9.30897e-09	0.000159146
ADAM29	-0.00937594	0.00162758	-5.76066	9.59098e-09	0.000163958
LASS6	0.0140339	0.00243795	5.75643	9.83042e-09	0.000168041
SEPT1	0.0124998	0.00217162	5.756	9.8552e-09	0.000168455
SLC7A6	0.0117505	0.00204287	5.75196	1.00896e-08	0.000172452
CD59	-0.0109481	0.00190571	-5.74492	1.0512e-08	0.000179661
FAM184A	0.0201087	0.00350252	5.74121	1.07412e-08	0.000183567
CAPN3	-0.0158253	0.00275649	-5.74111	1.07478e-08	0.000183669
MAPK14	-0.011411	0.00198789	-5.74027	1.08003e-08	0.000184556
CPEB4	-0.013066	0.00227648	-5.73955	1.08457e-08	0.000185321
MPP7	0.0103434	0.00180281	5.73738	1.09831e-08	0.000187656
TMC8	0.0182176	0.00317854	5.73143	1.13695e-08	0.000194248
CLIP4	0.0130537	0.00228202	5.72026	1.21305e-08	0.000207238
GIMAP2	0.00917075	0.00160322	5.72019	1.21355e-08	0.00020731
CXorf21	-0.00888771	0.00155727	-5.70725	1.30804e-08	0.00022344
ADAMDEC1	-0.0186342	0.00326558	-5.70625	1.31561e-08	0.000224719
C5	-0.0134511	0.00235726	-5.70623	1.31575e-08	0.00022473
KLRB1	0.00571088	0.00100083	5.70617	1.31622e-08	0.000224798
ARG1	-0.00654471	0.00114719	-5.70499	1.3252e-08	0.000226318
GPRASP1	0.00884273	0.00155016	5.70439	1.32983e-08	0.000227094
EPHA1	0.0215596	0.00378124	5.70171	1.35056e-08	0.000230621
KLF12	0.0106339	0.00186818	5.69211	1.42759e-08	0.000243761
TRAV8-3	0.00693929	0.00122465	5.66634	1.65596e-08	0.000282739
TP53I11	-0.017144	0.00302761	-5.66255	1.6924e-08	0.000288944
RORA	0.00999166	0.00176687	5.655	1.76733e-08	0.000301719
TMEM204	0.014095	0.00249273	5.65446	1.77287e-08	0.000302646
JDP2	-0.0131563	0.0023268	-5.65424	1.77506e-08	0.000303004
WWP1	0.0109148	0.00193186	5.64991	1.81976e-08	0.000310615
IL7	-0.00956779	0.00169918	-5.63084	2.02958e-08	0.000346408
C5orf39	0.0107238	0.00190464	5.63033	2.03542e-08	0.000347384
GYG1	-0.00919242	0.00163299	-5.6292	2.04862e-08	0.000349618
SPG20	0.0106282	0.00189077	5.62107	2.14597e-08	0.00036621
GALNT14	-0.0185406	0.0032992	-5.61972	2.16259e-08	0.000369024
CLEC17A	-0.011913	0.00212477	-5.6067	2.32906e-08	0.000397408
NARG1L	0.0124762	0.00222643	5.60367	2.36955e-08	0.000404293
CAMSAP1L1	0.0119129	0.00212865	5.59643	2.46912e-08	0.000421257
COL4A3	-0.0239232	0.00427524	-5.59574	2.47882e-08	0.000422887
TCL6	-0.0195085	0.00348705	-5.59456	2.49552e-08	0.000425711
FAM134B	0.0111921	0.00200104	5.59316	2.51544e-08	0.000429084
MAP2K6	-0.00880053	0.00157519	-5.58697	2.60542e-08	0.000444406
CHD3	0.0141211	0.0025278	5.58631	2.61509e-08	0.00044603
SRPK1	-0.00994717	0.00178388	-5.57614	2.77029e-08	0.000472473
C2orf46	0.00802372	0.00144028	5.57096	2.85274e-08	0.000486506
C17orf87	-0.00794198	0.00142762	-5.5631	2.98246e-08	0.000508598
IRF8	-0.0102493	0.00184355	-5.55954	3.04299e-08	0.00051889
PPAPDC1B	-0.00843964	0.00152119	-5.54806	3.24665e-08	0.000553586
CLECL1	-0.00682664	0.0012307	-5.54697	3.26656e-08	0.000556949
MAL	0.010476	0.00188865	5.54682	3.26942e-08	0.000557403
GPR183	0.00842868	0.00152036	5.54388	3.32401e-08	0.000566677
HRH4	0.00485642	0.000877663	5.53335	3.52691e-08	0.000601233
GAB2	-0.00971901	0.00175665	-5.5327	3.53989e-08	0.00060341
SSBP2	0.0148021	0.00267882	5.52561	3.68378e-08	0.000627901
PITPNC1	0.0115816	0.0020973	5.52218	3.75543e-08	0.000640075
WWC2	0.0157537	0.00285465	5.51863	3.83098e-08	0.000652914
PRICKLE1	-0.00997386	0.00180841	-5.51527	3.90384e-08	0.000665292
CTSH	-0.0100003	0.0018138	-5.51346	3.94348e-08	0.000672008
GGA2	-0.0132132	0.00239737	-5.51155	3.98597e-08	0.000679209
CKAP4	-0.0167205	0.00303648	-5.50654	4.09936e-08	0.00069849
PDE7A	0.0120427	0.00218771	5.50471	4.14156e-08	0.00070564
POU2AF1	-0.0155108	0.00282064	-5.49903	4.27537e-08	0.000728395
FCAR	-0.0101961	0.00185704	-5.49052	4.48343e-08	0.000763798
BCL11B	0.0196892	0.00358764	5.48806	4.54545e-08	0.000774318
CDK6	0.0137879	0.00251557	5.48104	4.72696e-08	0.00080519
FAM110A	0.016113	0.00294327	5.47452	4.90199e-08	0.000834955
SNX8	-0.0186278	0.00341459	-5.45535	5.45319e-08	0.000928787
ADAM23	0.00952756	0.00174674	5.45448	5.47972e-08	0.000933251
AKR1C3	0.00660764	0.00121486	5.43901	5.97022e-08	0.00101673
IGFBP4	-0.0180736	0.00332357	-5.43801	6.00321e-08	0.00102229
HP	-0.00383562	0.000705725	-5.435	6.10393e-08	0.00103938
TNFRSF13C	-0.00900657	0.00165727	-5.43457	6.11856e-08	0.00104181
PLCL1	0.0083247	0.00153188	5.4343	6.12778e-08	0.00104332
EPHA4	0.0109764	0.00202161	5.42957	6.29025e-08	0.00107092
DNMT1	0.0208467	0.00384093	5.4275	6.36242e-08	0.00108314
CASP6	0.00978008	0.0018021	5.42705	6.37816e-08	0.00108575
ABCD2	0.00726877	0.00134219	5.41559	6.7948e-08	0.00115661
C1orf220	-0.00885556	0.00163587	-5.41335	6.87913e-08	0.0011709
ANXA4	-0.0125097	0.00231336	-5.40759	7.10109e-08	0.00120861
APOBEC3G	-0.00973196	0.00179984	-5.40711	7.1197e-08	0.0012117
NGFRAP1	0.00970091	0.00179538	5.40326	7.27206e-08	0.00123756
TRAF3IP3	0.0159943	0.00296352	5.39708	7.52369e-08	0.00128031
MACF1	0.0107598	0.00199423	5.39546	7.59076e-08	0.00129164
KLRF1	0.00399029	0.000740181	5.39096	7.78091e-08	0.00132392
GSTM2	0.00612597	0.00113692	5.38821	7.89921e-08	0.00134397
RAPGEF6	0.0115837	0.00215109	5.38506	8.03693e-08	0.00136732
IL2RB	0.00917032	0.00170295	5.38496	8.04138e-08	0.001368
CTNNA1	-0.012836	0.00238545	-5.38095	8.21998e-08	0.0013983
CASP10	0.0127746	0.0023769	5.37448	8.5168e-08	0.00144871
ANKRD55	0.00695946	0.00129671	5.36701	8.87193e-08	0.00150903
AGPAT5	-0.00968498	0.00180831	-5.35581	9.43184e-08	0.00160417
BTK	-0.0114466	0.00213756	-5.35498	9.47455e-08	0.00161134
CYB5R2	-0.0154824	0.00289145	-5.35453	9.49781e-08	0.0016152
SLC1A4	-0.0173875	0.00324793	-5.35341	9.55596e-08	0.00162499
FLJ46020	0.00848439	0.00158876	5.34025	1.02669e-07	0.00174579
SYVN1	-0.0115553	0.00216421	-5.33926	1.0322e-07	0.00175505
GIMAP1	0.013425	0.00251545	5.33699	1.04506e-07	0.00177681
GPHN	0.0155489	0.00291383	5.33622	1.04944e-07	0.00178415
SPATA6	0.00959658	0.00179941	5.33318	1.06695e-07	0.00181381
RASA3	0.0110106	0.00206581	5.32991	1.08607e-07	0.00184621
CCR3	0.00607279	0.00114052	5.3246	1.11785e-07	0.00190012
NEK8	-0.0211452	0.00397354	-5.32149	1.13684e-07	0.00193229
LPIN1	0.0152628	0.00287189	5.31455	1.18044e-07	0.00200628
PAX5	-0.00713945	0.00134426	-5.31105	1.20304e-07	0.00204457
LINS1	0.0113379	0.00213785	5.30341	1.25387e-07	0.00213082
DAD1	-0.0117848	0.00222298	-5.30135	1.26787e-07	0.0021545
FLJ41327	0.0102798	0.00194296	5.29076	1.34254e-07	0.00228125
HIST1H3D	-0.00763607	0.00144537	-5.28311	1.39912e-07	0.00237724
ENPP2	-0.0096321	0.00182653	-5.27344	1.47387e-07	0.0025041
BCL6	-0.00925861	0.00175723	-5.26887	1.5106e-07	0.00256636
E2F5	-0.00916789	0.00174228	-5.262	1.5674e-07	0.0026627
ACTA2	-0.00870685	0.00165536	-5.2598	1.58603e-07	0.00269419
GPR84	-0.00852735	0.00162401	-5.25081	1.66436e-07	0.00282709
GIMAP8	0.0109479	0.00208553	5.24946	1.67646e-07	0.00284746
HDHD1A	-0.00748303	0.00142626	-5.24662	1.70217e-07	0.00289097
S100Z	0.0090323	0.00172262	5.24333	1.73238e-07	0.0029421
FBXO18	-0.0170222	0.0032517	-5.23487	1.81261e-07	0.00307817
AKR1CL2	0.004994	0.000955161	5.22844	1.87601e-07	0.00318565
SLC23A2	-0.0149459	0.00285898	-5.22769	1.88355e-07	0.00319827
SCML4	0.0139698	0.0026723	5.22763	1.88412e-07	0.00319904
C20orf72	-0.0115543	0.00221694	-5.2118	2.04997e-07	0.00348043
GTPBP1	-0.0122014	0.00234451	-5.20424	2.1341e-07	0.00362306
TNRC6C	0.0133373	0.00256715	5.19536	2.23728e-07	0.00379801
RNF125	0.00816751	0.00157293	5.19253	2.27104e-07	0.00385509
PLXDC1	0.017051	0.00328624	5.18862	2.31866e-07	0.00393569
MMP9	-0.00610769	0.00117806	-5.18452	2.36965e-07	0.004022
C9orf91	-0.0140926	0.00271943	-5.18218	2.39924e-07	0.00407199
SLC2A1	-0.0122634	0.00236981	-5.17485	2.49411e-07	0.00423275
PLCB1	0.00991726	0.0019178	5.17118	2.54303e-07	0.00431552
AP3M2	0.0113728	0.00220597	5.15548	2.76263e-07	0.00468791
IRF4	-0.0127456	0.00247289	-5.15413	2.78248e-07	0.00472131
BMP2K	-0.0115344	0.0022421	-5.14445	2.92784e-07	0.00496767
BCL2L11	-0.0138697	0.00270312	-5.131	3.1424e-07	0.0053314
ARRB1	0.00897333	0.00174922	5.12991	3.16033e-07	0.00536149
C15orf54	0.00343272	0.000669162	5.12988	3.16094e-07	0.00536222
CD37	-0.00922724	0.00180051	-5.12478	3.24649e-07	0.00550703
C9orf45	-0.00696645	0.00135965	-5.12369	3.2651e-07	0.00553826
RAB27B	0.00545666	0.00106523	5.1225	3.28565e-07	0.00557279
JAM2	-0.0169951	0.00331966	-5.11952	3.33727e-07	0.00566001
FAM111B	-0.00786916	0.00153929	-5.1122	3.46762e-07	0.00588073
PDCD1LG2	-0.00758496	0.0014857	-5.10531	3.59473e-07	0.00609594
IKZF2	0.00800094	0.0015689	5.09971	3.70152e-07	0.00627667
TARBP1	0.0129101	0.00253209	5.09858	3.7233e-07	0.00631323
WDR91	-0.0186066	0.00365209	-5.0948	3.79756e-07	0.00643876
CYBASC3	-0.0107522	0.00211318	-5.08814	3.93165e-07	0.00666572
MARS	-0.0118082	0.00232079	-5.088	3.93456e-07	0.00667026
ARHGEF6	0.0116384	0.00229454	5.0722	4.2715e-07	0.00724104
TPP2	0.0100891	0.00198983	5.07032	4.31353e-07	0.00731186
ERI1	-0.0101611	0.00200472	-5.06857	4.35272e-07	0.00737787
ALOX15	0.00584315	0.00115376	5.06444	4.44711e-07	0.00753741
CD53	-0.0170293	0.0033634	-5.06313	4.47745e-07	0.00758838
FCGR2B	-0.00789952	0.00156057	-5.06195	4.5048e-07	0.00763428
PDE9A	0.0164436	0.00324956	5.06025	4.54473e-07	0.00770151
NUCB2	0.00596687	0.001181	5.0524	4.7334e-07	0.00802075
IL12A	-0.0125884	0.00249215	-5.05123	4.76203e-07	0.00806878
TBC1D1	-0.0144976	0.00287256	-5.04691	4.86965e-07	0.00825064
SH2D1A	0.00748899	0.00148389	5.04686	4.87085e-07	0.0082522
FLT3LG	0.015677	0.00310822	5.04373	4.95031e-07	0.00838632
UBA1	-0.0105037	0.00208315	-5.04223	4.98875e-07	0.00845095
MLLT3	0.0074673	0.00148306	5.03504	5.17737e-07	0.00876995
ZNF438	-0.00846361	0.00168172	-5.0327	5.24033e-07	0.00887607
LRIG1	0.0173672	0.00345625	5.02487	5.45602e-07	0.00924085
SERPING1	-0.00516138	0.00102742	-5.02362	5.49125e-07	0.00929998
C9orf84	-0.00865708	0.00172482	-5.01911	5.6202e-07	0.0095178
LILRA4	-0.00978805	0.0019509	-5.0172	5.6757e-07	0.00961123
TMEM66	0.0202733	0.00404107	5.01681	5.68722e-07	0.00963017
PLCG1	0.0112754	0.00224801	5.0157	5.71983e-07	0.00968481
DOK2	0.0120964	0.00241764	5.00339	6.09311e-07	0.0103162
MID2	0.0107932	0.00215988	4.99712	6.29205e-07	0.0106524
PRKX	-0.0092498	0.00185211	-4.99419	6.38731e-07	0.0108131
MICB	-0.0147865	0.0029626	-4.99107	6.49003e-07	0.0109863
PHEX	-0.00888631	0.0017813	-4.98867	6.57028e-07	0.0111215
PNOC	-0.0133691	0.00268094	-4.98672	6.63609e-07	0.0112322
PDE7B	-0.0110765	0.00222205	-4.98482	6.70093e-07	0.0113413
ADPRH	-0.0111009	0.00222708	-4.9845	6.7118e-07	0.0113586
TMEM173	0.0135715	0.00272273	4.98451	6.71154e-07	0.0113586
IL5RA	0.00521444	0.00104655	4.98251	6.78052e-07	0.011474
HCCS	-0.0108951	0.00218882	-4.9776	6.9525e-07	0.0117643
RAP1GAP	-0.00780927	0.00156996	-4.97419	7.07469e-07	0.0119704
ST3GAL5	-0.0107581	0.00216483	-4.96949	7.24647e-07	0.0122603
HHEX	-0.012167	0.00244901	-4.96813	7.29686e-07	0.0123448
MAF	0.0169636	0.00342212	4.95705	7.72036e-07	0.0130605
TRIM6-TRIM34	-0.0153189	0.00309512	-4.94937	8.02746e-07	0.0135793
CEACAM1	-0.00783757	0.00158449	-4.94644	8.14802e-07	0.0137824
BLNK	-0.00635787	0.00128579	-4.94471	8.2197e-07	0.0139028
WNT16	-0.0125374	0.00253614	-4.94349	8.27087e-07	0.0139885
ACADSB	0.0092563	0.0018756	4.93512	8.62915e-07	0.0145936
G0S2	-0.00487961	0.000989099	-4.93339	8.70504e-07	0.0147211
TUBB1	0.00552488	0.00112016	4.93223	8.75631e-07	0.0148069
NT5DC3	-0.00980404	0.00199094	-4.92432	9.11424e-07	0.0154113
PRDX1	-0.0125243	0.00254434	-4.92241	9.20264e-07	0.0155598
LIX1	0.00645958	0.00131251	4.92153	9.24336e-07	0.0156278
PGAP1	0.00953063	0.00193897	4.9153	9.53873e-07	0.0161262
AMFR	-0.0109566	0.00223199	-4.9089	9.85187e-07	0.0166546
CACNA1I	0.0273519	0.00557337	4.9076	9.91681e-07	0.0167634
NSF	-0.0100797	0.00205447	-4.90623	9.98529e-07	0.0168781
MRPS33	0.0073996	0.00150937	4.90245	1.01772e-06	0.0172015
RALGPS1	-0.0156095	0.00318674	-4.89825	1.03948e-06	0.0175683
KCNH8	-0.0144102	0.00294295	-4.89653	1.04851e-06	0.0177198
TMEM106B	0.00882219	0.00180202	4.89572	1.05277e-06	0.0177908
CD6	0.0138417	0.00283039	4.89037	1.08148e-06	0.0182749
SMG7	-0.0170111	0.00348283	-4.88428	1.11505e-06	0.018841
PTPLA	-0.0109804	0.00224867	-4.88306	1.12191e-06	0.0189558
CLEC4D	-0.0054919	0.00112638	-4.87569	1.16415e-06	0.0196684
SYNJ1	0.01543	0.00316978	4.86783	1.21087e-06	0.0204565
KMO	-0.00603655	0.00124062	-4.86576	1.22346e-06	0.0206678
STS	-0.0157747	0.00324245	-4.86506	1.22778e-06	0.0207397
HAVCR1	0.00718355	0.00147931	4.85601	1.28454e-06	0.0216972
CD2	0.00689708	0.00142051	4.85535	1.28879e-06	0.0217676
MLH3	0.010164	0.00209399	4.85387	1.29833e-06	0.0219274
TNIP1	-0.0125093	0.00257949	-4.84953	1.3268e-06	0.022407
EDAR	0.0174986	0.00360868	4.84903	1.33008e-06	0.0224611
ANTXR2	-0.0123289	0.00254358	-4.84705	1.34331e-06	0.0226831
MAP7D2	-0.0160962	0.00332625	-4.83913	1.39729e-06	0.0235933
CLMN	-0.0106969	0.00221234	-4.8351	1.42559e-06	0.0240697
RUNX2	0.0109879	0.0022731	4.83387	1.43439e-06	0.0242168
LOC100130950	-0.0088515	0.00183171	-4.83238	1.44501e-06	0.0243946
BEX2	0.00781365	0.00161714	4.83178	1.44931e-06	0.0244658
PCYOX1	0.0101582	0.00210247	4.83155	1.45102e-06	0.0244932
RP4-691N24.1	-0.0236409	0.00489343	-4.83115	1.45387e-06	0.0245399
DLG2	-0.0151602	0.00313848	-4.83044	1.45898e-06	0.0246246
FARP2	-0.0167853	0.00347626	-4.82855	1.47276e-06	0.0248557
TRIM25	-0.00944907	0.00195771	-4.8266	1.48711e-06	0.0250965
RGS7	-0.019384	0.0040213	-4.82034	1.53402e-06	0.0258866
GPLD1	-0.0166	0.00344474	-4.81894	1.54469e-06	0.0260651
IL1RL1	0.00473709	0.000983594	4.81611	1.56656e-06	0.0264325
ZFP64	-0.0173578	0.00360656	-4.81284	1.59211e-06	0.026862
GRPEL2	0.0106001	0.00220324	4.81113	1.60561e-06	0.0270883
BRWD2	-0.00968087	0.00201342	-4.80818	1.62923e-06	0.0274852
HIST1H4E	0.00698944	0.00145422	4.80631	1.64442e-06	0.0277398
PLSCR1	-0.00619739	0.00129024	-4.80328	1.66922e-06	0.0281565
AZIN1	-0.0127801	0.0026617	-4.80148	1.6841e-06	0.0284057
ZNF415	-0.00767298	0.00159814	-4.8012	1.68643e-06	0.0284433
PHF21A	-0.0109697	0.00228616	-4.7983	1.71076e-06	0.028852
APBB2	-0.0171084	0.00356676	-4.79663	1.72497e-06	0.0290899
PXK	-0.00911159	0.00189975	-4.79621	1.72856e-06	0.0291488
TRIM4	0.0124542	0.0025971	4.79543	1.73518e-06	0.0292586
MGC48628	0.00902952	0.00188373	4.79343	1.7524e-06	0.0295472
METTL9	-0.00910518	0.00189984	-4.79262	1.75947e-06	0.0296647
SNX10	-0.00913297	0.00190867	-4.78499	1.82684e-06	0.0307986
TRAM2	-0.0138765	0.00290025	-4.78457	1.83064e-06	0.0308609
WDR7	0.015673	0.00328008	4.77825	1.88854e-06	0.0318352
SFTPB	-0.0223297	0.00467457	-4.77684	1.90161e-06	0.0320536
SERPINB6	0.0114827	0.00240465	4.77521	1.91691e-06	0.0323094
CAMK2D	-0.00898824	0.00188263	-4.7743	1.92554e-06	0.032453
REPS1	0.012201	0.00256041	4.76524	2.01317e-06	0.0339279
CLIC4	-0.00662511	0.00139172	-4.76037	2.06185e-06	0.0347463
PTPN1	-0.0148469	0.00312247	-4.75484	2.11843e-06	0.0356977
CCDC68	-0.0114017	0.00239851	-4.75368	2.13058e-06	0.0359004
XKRX	-0.0101574	0.00213697	-4.7532	2.13553e-06	0.0359816
ZNF33B	0.00622185	0.0013092	4.75241	2.14379e-06	0.0361186
KIAA0226	-0.0129968	0.00273519	-4.75168	2.15147e-06	0.0362459
C9orf130	0.0118358	0.00249381	4.7461	2.21106e-06	0.0372475
LTBP3	0.0234258	0.00493712	4.74482	2.22488e-06	0.0374782
ACSL1	-0.00682392	0.00143903	-4.74202	2.25563e-06	0.0379938
TOR1AIP2	-0.0120409	0.00253984	-4.7408	2.26911e-06	0.0382186
ARHGAP10	0.0105933	0.00223491	4.73993	2.27876e-06	0.0383789
PTPN13	0.0136871	0.00288908	4.73753	2.30563e-06	0.0388292
HAPLN3	0.0137174	0.00289806	4.7333	2.35371e-06	0.0396365
NDRG2	0.0130156	0.00275076	4.73163	2.37293e-06	0.0399578
KBTBD8	-0.00571868	0.00120893	-4.73037	2.38755e-06	0.0402016
SLC24A6	0.0140669	0.00297533	4.72784	2.4171e-06	0.0406968
C17orf99	-0.0178621	0.00377866	-4.7271	2.42591e-06	0.0408426
UBE2J1	-0.00868644	0.0018403	-4.72012	2.50973e-06	0.0422513
NPAT	0.00792829	0.00168083	4.7169	2.54941e-06	0.0429168
GNAI1	0.011497	0.00243796	4.71581	2.56295e-06	0.0431422
ZDHHC23	-0.0143303	0.0030392	-4.71517	2.57089e-06	0.0432732
SYNJ2	0.0181461	0.00385244	4.71028	2.63274e-06	0.0443116
BAG3	0.0137063	0.0029101	4.70992	2.63737e-06	0.044387
PKD2	0.0122512	0.00260318	4.70623	2.68495e-06	0.0451851
ID3	-0.00908821	0.00193233	-4.70324	2.72422e-06	0.0458432
BTBD11	0.00787323	0.0016755	4.69903	2.78044e-06	0.0467864
CASP5	-0.00480039	0.00102288	-4.69299	2.86285e-06	0.0481702
BTG2	-0.0106917	0.00227869	-4.69204	2.87615e-06	0.0483912
FYB	0.00884936	0.00188652	4.69083	2.89299e-06	0.0486716
ANGPTL1	-0.00541108	0.00115378	-4.68987	2.9064e-06	0.0488944
LYN	-0.0108219	0.00230881	-4.68721	2.94404e-06	0.0495246
SEMA4C	0.0136105	0.00290546	4.68445	2.98362e-06	0.0501874
LRRK1	-0.0185226	0.00395601	-4.68214	3.01714e-06	0.0507483
APOBEC3F	-0.00798735	0.00170877	-4.67434	3.13285e-06	0.0526914
BIN2	0.0102344	0.00219095	4.67122	3.18026e-06	0.0534857
SWAP70	-0.00648931	0.00138925	-4.67108	3.18244e-06	0.0535191
CLCN6	-0.0134865	0.00288912	-4.66802	3.2298e-06	0.0543123
PPM1L	0.00760855	0.00163021	4.66722	3.24222e-06	0.054518
ZNF107	-0.00629156	0.00134907	-4.66362	3.29895e-06	0.0554686
AKIRIN2	-0.0117874	0.00252803	-4.66269	3.31368e-06	0.0557128
GTSF1L	-0.00677839	0.00145768	-4.65014	3.51978e-06	0.0591745
RUNX1	0.0197279	0.00424337	4.64911	3.5371e-06	0.0594622
IRF9	-0.00978176	0.00210483	-4.6473	3.56804e-06	0.0599787
WDR41	-0.0109346	0.00235368	-4.64575	3.5946e-06	0.0604216
GZMB	0.00491472	0.00105859	4.6427	3.64764e-06	0.0613096
FLT1	-0.014589	0.00314287	-4.64196	3.66058e-06	0.0615234
CCDC65	0.0116964	0.00251998	4.64145	3.66955e-06	0.0616704
UCHL5	0.00935047	0.00201522	4.63994	3.69617e-06	0.0621141
CPSF6	0.0128765	0.00277533	4.63964	3.70149e-06	0.0621999
MEF2C	-0.0090052	0.00194233	-4.63628	3.76148e-06	0.0632041
DYRK4	-0.0128516	0.00277251	-4.63538	3.7778e-06	0.0634746
LDOC1	0.0126271	0.00272444	4.63477	3.78885e-06	0.0636565
GRAMD3	0.011585	0.00250178	4.63072	3.86281e-06	0.0648951
NPAL3	0.0118956	0.00257017	4.62835	3.90697e-06	0.0656332
GAL3ST4	0.0122705	0.00265189	4.62708	3.93065e-06	0.066027
AFTPH	-0.0111672	0.00241731	-4.6197	4.07176e-06	0.0683934
FZD5	-0.0140226	0.00303636	-4.61823	4.1004e-06	0.0688704
NDFIP1	0.0146127	0.00316693	4.61416	4.18065e-06	0.0702141
WDFY1	-0.0117732	0.00255424	-4.60926	4.27934e-06	0.0718672
RNF135	-0.0124365	0.00269819	-4.60918	4.28108e-06	0.0718922
ENOPH1	0.0127801	0.00277336	4.60817	4.30169e-06	0.072234
SNX27	-0.0125575	0.00272585	-4.60684	4.32904e-06	0.0726889
C20orf112	0.0105373	0.00228925	4.60294	4.41008e-06	0.0740452
RNF41	-0.0117704	0.00255771	-4.60195	4.43095e-06	0.0743913
IFI27	-0.00312582	0.000679396	-4.60088	4.45344e-06	0.0747644
PABPC4	0.0148356	0.00322889	4.59464	4.58757e-06	0.0770116
TRERF1	0.011137	0.00242527	4.59206	4.64413e-06	0.0779564
EMR1	0.00490072	0.00106782	4.58946	4.70167e-06	0.0789175
C10orf63	0.00420257	0.000916111	4.5874	4.74793e-06	0.0796893
ST14	-0.0153617	0.00334938	-4.58641	4.77015e-06	0.0800574
MAP3K5	-0.0130662	0.00285	-4.58462	4.81089e-06	0.0807363
SPINT1	-0.0182183	0.00397622	-4.58181	4.87542e-06	0.0818143
PPBP	0.00450014	0.000984167	4.57253	5.09409e-06	0.0854788
IL1RN	-0.00914813	0.00200081	-4.57221	5.10193e-06	0.0856053
SPRY2	-0.00863207	0.00188826	-4.57143	5.12062e-06	0.0859138
PDGFD	-0.00826519	0.00180846	-4.5703	5.14826e-06	0.0863724
WSB2	-0.0103833	0.00227318	-4.56773	5.21096e-06	0.0874191
DNAJA1	-0.0100491	0.00220248	-4.56261	5.33845e-06	0.0895524
MAK10	0.00898222	0.00196967	4.56026	5.3981e-06	0.0905477
ERAP1	0.012126	0.00266161	4.5559	5.51005e-06	0.09242
BEND7	-0.00890675	0.00195773	-4.54952	5.6782e-06	0.0952348
COCH	-0.0141902	0.00312137	-4.54615	5.76883e-06	0.0967491
SPIB	-0.00992402	0.00218619	-4.5394	5.95481e-06	0.0998621
SIGLEC6	-0.012239	0.00269682	-4.53832	5.98514e-06	0.100365
SIGLEC8	0.009614	0.0021203	4.53427	6.10013e-06	0.102287
RGS13	-0.00769403	0.00169706	-4.53374	6.11521e-06	0.102534
CYP2C8	-0.0108135	0.00238605	-4.53197	6.16624e-06	0.103383
CD80	-0.0110148	0.00243067	-4.53161	6.17675e-06	0.103553
TMEM50B	0.0100408	0.00221597	4.53112	6.19087e-06	0.103784
RHOBTB3	0.00783761	0.00173334	4.52169	6.47052e-06	0.108465
SHMT2	-0.00910444	0.0020139	-4.52081	6.49713e-06	0.108905
GSTM3	0.0093079	0.00206074	4.51677	6.62114e-06	0.110977
KCTD3	0.0102991	0.00228088	4.51542	6.66288e-06	0.11167
GPR109B	-0.00555381	0.00123066	-4.51289	6.74221e-06	0.112993
CHD6	0.0117503	0.00260455	4.51146	6.7873e-06	0.113742
DRP2	-0.0225979	0.0050097	-4.51083	6.80749e-06	0.114073
PER3	0.0161922	0.00359123	4.50881	6.8721e-06	0.115149
C9orf102	0.00682117	0.00151391	4.50568	6.97308e-06	0.116834
GNPNAT1	0.00764388	0.00169709	4.5041	7.02463e-06	0.117691
GIF	-0.0102778	0.00228377	-4.50036	7.14817e-06	0.119753
SAMD12	0.00486578	0.0010818	4.49785	7.23242e-06	0.121157
TRAF3	-0.0127568	0.00283948	-4.49265	7.4094e-06	0.124115
OSBPL6	-0.0199037	0.00443118	-4.49174	7.44104e-06	0.124637
RNASEL	-0.00996927	0.00222038	-4.4899	7.5051e-06	0.125703
C12orf30	0.00993367	0.00221532	4.48407	7.71093e-06	0.129143
KIAA0746	-0.00742481	0.00165634	-4.48265	7.7621e-06	0.129992
LPP	-0.0116925	0.00261208	-4.47633	7.99308e-06	0.133852
B4GALT5	-0.0086565	0.00193483	-4.47404	8.0785e-06	0.135275
CLU	0.00539078	0.00120714	4.46576	8.39447e-06	0.140557
HIST1H4F	0.00738245	0.00165427	4.46266	8.51546e-06	0.142574
GNAO1	-0.00736181	0.00165081	-4.45952	8.64003e-06	0.144651
SLC24A2	-0.0159558	0.00357899	-4.45817	8.69414e-06	0.145549
HOOK1	0.00777963	0.00174527	4.45754	8.71945e-06	0.145964
ASNS	0.00890582	0.001998	4.45737	8.72653e-06	0.146073
HERPUD1	-0.0130117	0.00292127	-4.45412	8.85836e-06	0.148271
HIST1H2AE	0.00520917	0.00117047	4.45052	9.00697e-06	0.15075
PKD1L3	-0.0192589	0.00432835	-4.44948	9.05017e-06	0.151464
CCDC88A	-0.00566417	0.0012747	-4.44354	9.3012e-06	0.155656
SLC29A1	0.00716198	0.00161313	4.43981	9.4623e-06	0.158342
CASP8	0.0132844	0.00299269	4.43894	9.50062e-06	0.158974
UBE2L6	-0.00809837	0.00182445	-4.43879	9.50704e-06	0.159072
ERMAP	-0.012969	0.00292182	-4.43868	9.5118e-06	0.159142
PLEKHF2	-0.00581677	0.00131107	-4.43665	9.60107e-06	0.160626
IFI16	-0.00625946	0.00141214	-4.4326	9.78163e-06	0.163637
GM2A	-0.00682871	0.0015408	-4.43193	9.81186e-06	0.164133
AQP5	-0.0153907	0.00347414	-4.43008	9.89577e-06	0.165527
EML3	0.0125021	0.00282642	4.42328	1.02092e-05	0.170759
SPRED2	-0.0139486	0.00315528	-4.42072	1.03302e-05	0.172772
PAQR9	-0.00953489	0.00215702	-4.42041	1.03448e-05	0.173006
CMTM7	0.0115407	0.00261081	4.42035	1.03474e-05	0.17304
MTR	0.0121911	0.00275887	4.41888	1.04174e-05	0.1742
RPL22	0.00827608	0.0018734	4.41767	1.04754e-05	0.175159
UBE3B	-0.011422	0.00258706	-4.41505	1.06018e-05	0.177263
ADAM19	-0.0102234	0.0023167	-4.41293	1.07052e-05	0.178981
SLAIN1	0.00762524	0.00172919	4.40971	1.08644e-05	0.181631
PTPRJ	-0.0101041	0.00229229	-4.40784	1.09575e-05	0.183177
C15orf57	-0.00899653	0.00204131	-4.40723	1.09885e-05	0.183684
PIK3IP1	0.00949366	0.00215531	4.40478	1.11123e-05	0.185742
FAM30A	-0.00716691	0.00162739	-4.40393	1.11555e-05	0.186454
EIF1AX	-0.0039554	0.000899028	-4.39964	1.13763e-05	0.190132
GLMN	0.0074383	0.00169068	4.39959	1.13788e-05	0.190163
ZNF193	-0.0134235	0.00305184	-4.39849	1.1436e-05	0.191108
TARSL2	0.0117731	0.00267772	4.39667	1.15315e-05	0.192692
CDC42EP3	-0.00944504	0.00214931	-4.39445	1.16491e-05	0.194644
SDK2	-0.0254627	0.00579644	-4.39282	1.17357e-05	0.19608
C1orf156	0.00662366	0.00150807	4.39214	1.17725e-05	0.196683
CXCR5	-0.00724435	0.00165116	-4.38743	1.20275e-05	0.200931
EPB41L5	-0.0108999	0.00248648	-4.38365	1.22363e-05	0.204407
SLC2A4RG	0.0161758	0.00369043	4.38319	1.22622e-05	0.204828
KLHL20	0.0124767	0.00284789	4.38104	1.23825e-05	0.206825
DHTKD1	-0.0114381	0.0026115	-4.37989	1.24477e-05	0.207901
CLPTM1	-0.0121658	0.00278051	-4.37536	1.27063e-05	0.212208
RBM3	0.0129125	0.00295575	4.3686	1.31025e-05	0.218812
F2RL2	0.00799127	0.00183082	4.36487	1.33262e-05	0.222534
ADAMTS1	0.00960292	0.00220074	4.36351	1.34088e-05	0.2239
RELB	-0.0160052	0.00366801	-4.36347	1.34112e-05	0.223927
TCEAL8	0.00781552	0.00179166	4.36217	1.34901e-05	0.225231
ACPL2	0.0095438	0.00218999	4.35791	1.37528e-05	0.229603
C7orf49	-0.00796445	0.00182927	-4.3539	1.40052e-05	0.233802
ACACB	0.01572	0.00361149	4.35278	1.4076e-05	0.23497
RASSF4	0.00963322	0.00221577	4.34758	1.4411e-05	0.240548
LHFPL2	-0.0121401	0.00279443	-4.34438	1.46208e-05	0.244035
SAMHD1	0.00916927	0.00211148	4.34259	1.47394e-05	0.246001
LOC286161	0.00451237	0.0010399	4.33925	1.49633e-05	0.249723
SLCO4A1	-0.022155	0.00510806	-4.33726	1.50978e-05	0.251953
MFNG	0.0116473	0.00268794	4.33318	1.53781e-05	0.256614
DYSF	-0.00694775	0.00160479	-4.32937	1.56443e-05	0.261041
RASGRP1	0.00764577	0.0017663	4.3287	1.56917e-05	0.261815
ZMYND15	-0.0203876	0.00471383	-4.32506	1.59507e-05	0.266122
NEXN	0.00440339	0.00101865	4.32277	1.61153e-05	0.268852
IKBKE	0.0137395	0.0031793	4.32154	1.62047e-05	0.270327
IMPACT	0.00730468	0.00169205	4.31705	1.65351e-05	0.275822
IL31RA	-0.0130979	0.00303471	-4.31603	1.66109e-05	0.277069
ARHGAP20	-0.0205553	0.00476447	-4.31429	1.67413e-05	0.279228
IQGAP2	0.0064593	0.00149763	4.313	1.68382e-05	0.280827
CAMK1	0.0118776	0.00275639	4.30912	1.71337e-05	0.285739
PHF20	0.0135802	0.00315173	4.3088	1.71582e-05	0.286129
GALNT3	-0.00897732	0.0020838	-4.30815	1.72085e-05	0.286953
FBN2	-0.00867749	0.00201467	-4.30715	1.72854e-05	0.288217
SLC25A19	-0.0134736	0.00312849	-4.30676	1.73163e-05	0.288714
AKAP1	0.0120815	0.00280673	4.30448	1.74934e-05	0.291649
RPS29	0.0113578	0.00263902	4.30379	1.7548e-05	0.292542
ZFP36L1	-0.0115148	0.00267795	-4.29986	1.7859e-05	0.29771
AGK	0.00952281	0.00221513	4.29898	1.79296e-05	0.298868
KRT72	0.00671281	0.00156198	4.29762	1.80391e-05	0.300676
PBX4	0.0145125	0.00337859	4.29544	1.82157e-05	0.3036
UXS1	0.0115235	0.00268278	4.29534	1.82236e-05	0.303714
TMEM77	-0.00679187	0.00158145	-4.29472	1.82747e-05	0.304547
SPOCK2	0.0120904	0.00281624	4.29311	1.84064e-05	0.306724
STT3B	0.0107449	0.00250423	4.29071	1.86048e-05	0.310012
MTSS1	-0.00735242	0.00171377	-4.29021	1.86463e-05	0.310684
LOC284296	-0.0116733	0.00272129	-4.28961	1.86965e-05	0.311502
SETD3	0.0123904	0.00288991	4.28746	1.88762e-05	0.314478
SATB2	-0.0118574	0.00276589	-4.28701	1.89143e-05	0.315093
RDH11	0.0110164	0.00257249	4.28239	1.93078e-05	0.321629
HLA-DMB	-0.006848	0.0016009	-4.2776	1.97249e-05	0.328558
TNFRSF25	0.0205488	0.00480469	4.27683	1.97926e-05	0.329666
C3	-0.0180509	0.00422102	-4.27644	1.98269e-05	0.330217
ROPN1L	-0.00783567	0.00183313	-4.27446	2.00019e-05	0.333111
CRY1	0.00934572	0.00218698	4.27334	2.01022e-05	0.334761
KCNQ5	-0.0108289	0.00253415	-4.27318	2.01168e-05	0.334984
SQRDL	-0.0097308	0.00227776	-4.2721	2.02135e-05	0.336575
GPR52	-0.00622527	0.00145726	-4.27189	2.0232e-05	0.336863
CMPK1	0.00852533	0.0019971	4.26886	2.05063e-05	0.341409
RALGPS2	-0.0048818	0.0011446	-4.26509	2.08533e-05	0.347166
RFX5	-0.0121055	0.00283975	-4.26287	2.10592e-05	0.350572
HDC	0.00615728	0.00144551	4.25958	2.13687e-05	0.355704
YES1	0.0101766	0.00239015	4.25773	2.15447e-05	0.358612
PCTK1	-0.012931	0.00303835	-4.25594	2.17164e-05	0.361448
CBX5	0.00781127	0.00183646	4.25343	2.19595e-05	0.365471
PCYOX1L	0.0126258	0.00296974	4.25149	2.21496e-05	0.368614
SPATA7	0.00896571	0.00210887	4.25143	2.21547e-05	0.368676
NCAM1	0.00786285	0.00184967	4.25095	2.22027e-05	0.369453
LILRA1	0.00728071	0.00171311	4.24999	2.22965e-05	0.370991
ND5	0.0103189	0.00242897	4.24827	2.24671e-05	0.373807
ADAM28	-0.00493774	0.00116247	-4.24763	2.25311e-05	0.37485
OLAH	-0.0124156	0.00292319	-4.24727	2.25672e-05	0.375428
ZNF662	0.0121809	0.00287145	4.24209	2.30897e-05	0.384096
ODF2L	0.00714785	0.00168565	4.24042	2.3261e-05	0.386923
TSC22D1	0.0110398	0.00260605	4.23623	2.36955e-05	0.394127
ARNT	-0.0125801	0.00296979	-4.23604	2.37152e-05	0.394432
SLC14A2	-0.0190782	0.00450611	-4.23384	2.39462e-05	0.398249
PRCP	-0.0117631	0.0027809	-4.22997	2.43581e-05	0.405075
ATM	0.00643565	0.00152357	4.22407	2.49997e-05	0.41572
GATM	-0.00772996	0.00183195	-4.21952	2.55054e-05	0.424104
F5	-0.00643605	0.0015254	-4.21927	2.55342e-05	0.424556
SH3BGRL2	0.00410203	0.000972521	4.21794	2.5684e-05	0.427022
ACBD3	-0.0109184	0.00258902	-4.2172	2.57668e-05	0.428374
MYF6	-0.00850302	0.00201651	-4.21671	2.58231e-05	0.429284
MAGEH1	0.00970958	0.00230332	4.21546	2.59646e-05	0.431609
LCK	0.00934104	0.00221594	4.21539	2.59728e-05	0.43172
PIP	-0.00710987	0.00168729	-4.21378	2.61568e-05	0.434753
MORN3	0.0108912	0.00258613	4.21141	2.64311e-05	0.439285
ZNF302	0.00748447	0.00177734	4.21106	2.64715e-05	0.43993
HSD17B4	-0.00908665	0.00215808	-4.21052	2.65348e-05	0.440956
SPATC1	-0.0217897	0.00517667	-4.20921	2.66877e-05	0.44347
MFAP5	-0.0114777	0.00272741	-4.20827	2.67975e-05	0.445268
MYCT1	0.00505712	0.00120228	4.20629	2.7032e-05	0.449136
PRO1768	0.00638257	0.00151747	4.20606	2.70586e-05	0.449552
CNR2	-0.00586636	0.00139519	-4.20471	2.72194e-05	0.452196
PECR	0.00867837	0.00206433	4.20397	2.73083e-05	0.453646
MED14	-0.0119515	0.00284364	-4.20288	2.74383e-05	0.455778
ATP10D	-0.00977398	0.00232657	-4.20104	2.76615e-05	0.459458
CPT1B	-0.0118364	0.00281865	-4.19932	2.78704e-05	0.4629
TMTC1	-0.00451572	0.00107564	-4.19817	2.80115e-05	0.465215
GOLPH3L	-0.00778448	0.00185511	-4.19623	2.82502e-05	0.46915
PTK2B	-0.00975582	0.00232693	-4.19257	2.87058e-05	0.476689
HNRNPM	0.0167784	0.00400263	4.19184	2.87976e-05	0.478184
AFF3	-0.0085966	0.00205377	-4.18576	2.95735e-05	0.491038
MBD4	-0.00849983	0.00203157	-4.18388	2.98173e-05	0.495057
SDPR	0.00732991	0.00175209	4.18353	2.98627e-05	0.495781
FLJ10232	0.00683821	0.00163627	4.17916	3.04376e-05	0.505294
CPVL	0.00691422	0.00165459	4.17881	3.04829e-05	0.506017
CBR3	0.0052106	0.00124728	4.17756	3.06504e-05	0.508766
HEATR6	-0.011673	0.00279638	-4.17433	3.10853e-05	0.515954
TLR9	-0.0120165	0.00288204	-4.16943	3.17545e-05	0.527029
DUSP3	-0.0108932	0.00261478	-4.166	3.22324e-05	0.534928
UVRAG	-0.0088667	0.00212856	-4.16559	3.22895e-05	0.535844
KYNU	-0.00507215	0.00121771	-4.16531	3.23296e-05	0.536477
PIK3CB	0.0101386	0.00243438	4.16475	3.24075e-05	0.537738
QPCT	-0.00617614	0.00148403	-4.16174	3.28342e-05	0.544785
ZNF529	0.0088802	0.00213392	4.16145	3.28761e-05	0.545447
DDX43	0.00742738	0.00178481	4.16144	3.28782e-05	0.545449
PTPRG	-0.0185302	0.00445693	-4.15763	3.34266e-05	0.554513
IL1R1	-0.0069038	0.00166069	-4.15718	3.3491e-05	0.555549
PFN4	-0.00677532	0.00163166	-4.1524	3.41927e-05	0.567154
LRP2BP	-0.00906414	0.00218502	-4.14831	3.48043e-05	0.577263
EPB41L4A	-0.00726361	0.00175243	-4.14488	3.53256e-05	0.585875
FLJ42200	0.00636253	0.00153524	4.14432	3.54113e-05	0.587261
ITGA4	0.00682217	0.00164671	4.14291	3.56281e-05	0.590821
PAG1	0.00819285	0.00197833	4.1413	3.58766e-05	0.594905
MRFAP1L1	0.0104669	0.00252902	4.13873	3.62782e-05	0.601528
WNT10A	-0.017795	0.00430407	-4.13445	3.69544e-05	0.612705
TOX2	-0.018277	0.00442144	-4.13371	3.70729e-05	0.614631
ID2	0.00778178	0.00188395	4.13056	3.75804e-05	0.623008
APEX1	0.0102148	0.00247409	4.1287	3.78844e-05	0.628009
CPXM2	-0.015367	0.00372483	-4.12554	3.8403e-05	0.636568
ERCC5	0.0082794	0.00200882	4.12154	3.9072e-05	0.647618
GPA33	0.0104262	0.00253055	4.12014	3.93075e-05	0.651483
KLHL2	-0.00798846	0.00193939	-4.11907	3.94899e-05	0.654466
TMEM116	0.00845765	0.002054	4.11766	3.973e-05	0.658405
ITGAE	-0.0195348	0.00474619	-4.11588	4.00351e-05	0.663421
PHKB	-0.0098505	0.00239413	-4.11445	4.02825e-05	0.667482
TOB1	0.0100474	0.00244345	4.11199	4.0711e-05	0.67454
MCM5	-0.0102291	0.00248781	-4.1117	4.07614e-05	0.675314
S1PR1	0.00827552	0.00201267	4.11171	4.07601e-05	0.675314
HSF2	0.00850635	0.00206909	4.11114	4.08584e-05	0.676861
LIPA	0.00631434	0.001536	4.11091	4.08997e-05	0.677504
DGKE	0.00845069	0.00205593	4.1104	4.09898e-05	0.678954
PARP3	-0.0158955	0.00387128	-4.10601	4.17692e-05	0.691823
DTX1	-0.0133988	0.00326781	-4.10023	4.28173e-05	0.709141
C16orf72	-0.014722	0.00359263	-4.09783	4.3261e-05	0.716446
NFYC	-0.0160341	0.00391464	-4.09592	4.36167e-05	0.722293
DDIT4	0.00623539	0.00152335	4.09322	4.41245e-05	0.730657
HPR	-0.00599572	0.00146494	-4.09282	4.41994e-05	0.731853
SYNE1	0.00624857	0.00152791	4.08961	4.48097e-05	0.741915
ADAM17	-0.0096062	0.00235004	-4.08767	4.51845e-05	0.748075
JAM3	0.00686728	0.00168302	4.08032	4.66242e-05	0.771864
HVCN1	-0.0101696	0.00249434	-4.07706	4.72788e-05	0.782653
PNPLA4	-0.00829791	0.00203609	-4.07541	4.76119e-05	0.78812
CCDC144A	0.00414092	0.00101614	4.07514	4.76662e-05	0.788971
OSBPL1A	0.0103766	0.00254911	4.07069	4.85804e-05	0.804054
NOL11	0.00882775	0.00216912	4.06974	4.87762e-05	0.807246
CDK2AP1	0.00660764	0.00162414	4.06839	4.90576e-05	0.811855
SLC22A4	-0.00767649	0.00188817	-4.06558	4.9648e-05	0.821576
KCNH7	-0.00914903	0.0022504	-4.06552	4.96615e-05	0.821748
C19orf2	0.00695594	0.00171136	4.06458	4.98607e-05	0.824994
CYLD	0.0120434	0.0029636	4.06376	5.00331e-05	0.827798
C14orf145	0.00671849	0.00165527	4.05885	5.10894e-05	0.845223
SGPP1	-0.0126161	0.00311196	-4.05406	5.21387e-05	0.86253
SIGIRR	0.016012	0.00395051	4.05316	5.23382e-05	0.865779
SLC4A10	0.00413451	0.00102056	4.0512	5.27749e-05	0.872949
PRMT2	0.0108625	0.00268462	4.04619	5.39086e-05	0.891649
RAB31	-0.00886315	0.00219193	-4.04353	5.45185e-05	0.901682
RPAP2	0.00849815	0.00210197	4.04294	5.46554e-05	0.903892
SH2B2	-0.0150026	0.0037122	-4.04143	5.50058e-05	0.909631
RPS6KA6	-0.0117799	0.00291582	-4.03999	5.53416e-05	0.915129
LOC26010	-0.00616123	0.0015257	-4.03831	5.57377e-05	0.921623
HIST1H1D	0.00581279	0.00143999	4.03669	5.61215e-05	0.927912
KIF5C	0.0102332	0.0025359	4.03534	5.64426e-05	0.933166
LGALS12	0.00898333	0.00222632	4.03506	5.65083e-05	0.934195
RASSF6	-0.0134002	0.00332165	-4.03421	5.67122e-05	0.937509
SP110	-0.00866022	0.00214721	-4.03325	5.69435e-05	0.941276
FBL	0.00753299	0.00186803	4.0326	5.71001e-05	0.943807
IL28RA	-0.0195225	0.00484238	-4.03159	5.73436e-05	0.947775
SMARCB1	-0.00816897	0.0020288	-4.02651	5.85856e-05	0.968245
C21orf29	-0.0158923	0.00394702	-4.0264	5.86124e-05	0.968629
SAMD3	0.00407507	0.00101222	4.02585	5.87486e-05	0.970821
ND6	0.0127228	0.00316171	4.02403	5.92023e-05	0.978259
A1BG	-0.000564053	0.00396885	-0.14212	0.886999	1
A1CF	3.58655e-05	0.00412965	0.00868487	0.993071	1
A2BP1	-0.00302311	0.00429933	-0.703159	0.482033	1
A2LD1	0.00134136	0.00261898	0.512167	0.608587	1
A2M	0.00229295	0.000980903	2.33759	0.0195006	1
A2ML1	0.000515054	0.00217843	0.236433	0.813119	1
A4GALT	-0.00384344	0.00281364	-1.36601	0.172081	1
A4GNT	0.00210658	0.00242493	0.868717	0.3851	1
AAA1	0.00150755	0.00385445	0.39112	0.695747	1
AAAS	-0.000608123	0.0026708	-0.227693	0.819907	1
AACS	0.00119797	0.00354269	0.338154	0.73528	1
AADAC	-0.00405384	0.00317404	-1.27719	0.201674	1
AADACL1	-0.00924238	0.002384	-3.87684	0.000109014	1
AADACL2	-0.00032058	0.00279404	-0.114737	0.908664	1
AADAT	-0.00333209	0.00472586	-0.705076	0.48084	1
AAMP	0.00615529	0.00410468	1.49958	0.133872	1
AANAT	-0.000960073	0.00217285	-0.44185	0.658642	1
AARS	-0.00102278	0.00256457	-0.398813	0.690071	1
AARS2	-0.00460285	0.00500875	-0.918962	0.358219	1
AARSD1	-0.000511759	0.00302448	-0.169206	0.865651	1
AASDH	0.00212019	0.00117022	1.81179	0.0701595	1
AASDHPPT	0.00312201	0.00258519	1.20765	0.227315	1
AASS	0.00753679	0.00234945	3.20789	0.0013569	1
AATF	0.00370418	0.0032535	1.13852	0.25503	1
ABAT	-0.000329008	0.0013343	-0.246578	0.805259	1
ABCA1	0.000289527	0.00135834	0.213148	0.831232	1
ABCA10	-0.00920872	0.00315529	-2.9185	0.00355395	1
ABCA11P	0.00309871	0.0016328	1.89779	0.0578579	1
ABCA12	-0.00999173	0.00649498	-1.53838	0.124104	1
ABCA13	-0.00402128	0.00225349	-1.78447	0.074489	1
ABCA2	0.00819132	0.00476128	1.7204	0.085504	1
ABCA3	-0.00419227	0.00540179	-0.776088	0.437783	1
ABCA4	-0.00389338	0.00630562	-0.617446	0.537007	1
ABCA5	0.00148141	0.00184006	0.805088	0.420858	1
ABCA7	-0.00347149	0.0038719	-0.896586	0.370041	1
ABCA8	-0.0126804	0.00606316	-2.09139	0.0366109	1
ABCB1	0.00685951	0.00220328	3.11332	0.00187448	1
ABCB10	-0.003153	0.00178612	-1.76528	0.0776596	1
ABCB11	-0.00663189	0.00503548	-1.31703	0.187969	1
ABCB5	-0.00301118	0.00263537	-1.1426	0.253331	1
ABCB6	-0.0108489	0.00425275	-2.55103	0.0108097	1
ABCB7	0.000451705	0.00210775	0.214306	0.830329	1
ABCB8	0.00709893	0.00472284	1.50311	0.132959	1
ABCB9	0.00101029	0.00457473	0.220842	0.825237	1
ABCC1	-0.000338038	0.00270992	-0.124741	0.900741	1
ABCC10	0.00453519	0.00438471	1.03432	0.301104	1
ABCC11	-0.00240693	0.00550282	-0.4374	0.661865	1
ABCC12	-0.0062987	0.00553542	-1.13789	0.255294	1
ABCC13	-0.00229874	0.0016408	-1.40099	0.161363	1
ABCC2	-0.00860404	0.00404351	-2.12787	0.0334624	1
ABCC3	0.00192043	0.00292118	0.657415	0.510985	1
ABCC4	-0.00124162	0.00129885	-0.955936	0.339213	1
ABCC5	-0.00267379	0.00240933	-1.10977	0.267225	1
ABCC6	-0.00583284	0.00499589	-1.16753	0.243128	1
ABCC8	-0.0117241	0.00604774	-1.93859	0.0526823	1
ABCC9	-0.00386796	0.0064164	-0.602823	0.54669	1
ABCD1	-0.00622037	0.00344736	-1.80439	0.0713115	1
ABCD3	0.00536467	0.00169021	3.17396	0.00152511	1
ABCD4	-0.00290602	0.00369046	-0.787441	0.431111	1
ABCE1	0.00453399	0.0013073	3.46821	0.000534317	1
ABCF1	0.000622304	0.00313436	0.198543	0.842639	1
ABCF2	-0.0025584	0.00331196	-0.772473	0.43992	1
ABCF3	0.00108214	0.00286937	0.377135	0.706111	1
ABCG1	-0.00489955	0.00320432	-1.52905	0.126401	1
ABCG2	-0.00460522	0.00151309	-3.04359	0.00236621	1
ABCG4	-0.00336985	0.0046118	-0.730702	0.465042	1
ABCG5	-0.00543688	0.00396645	-1.37072	0.170607	1
ABCG8	-0.0049667	0.0037948	-1.30882	0.190737	1
ABHD1	-0.00245671	0.00299464	-0.820369	0.412097	1
ABHD10	0.00261869	0.0020276	1.29152	0.196663	1
ABHD11	-0.0063025	0.00357927	-1.76083	0.07841	1
ABHD12	1.78107e-06	0.00296805	0.000600082	0.999521	1
ABHD12B	0.000623397	0.00164198	0.379662	0.704234	1
ABHD13	0.000592923	0.00196559	0.301651	0.762947	1
ABHD14A	-0.00116841	0.00361201	-0.323481	0.746363	1
ABHD14B	-0.0021887	0.00291458	-0.750948	0.452767	1
ABHD2	0.0061784	0.00271654	2.27436	0.0230432	1
ABHD3	0.000757681	0.00241361	0.31392	0.753612	1
ABHD4	-0.00928087	0.00264712	-3.50603	0.000464228	1
ABHD5	0.00175928	0.00173835	1.01204	0.311632	1
ABHD6	0.00628096	0.00277581	2.26275	0.0237511	1
ABHD7	-0.00203875	0.00294769	-0.691642	0.489237	1
ABHD8	0.000322903	0.00404762	0.0797762	0.936423	1
ABHD9	-0.00165432	0.00166953	-0.990886	0.321853	1
ABI1	-0.0108978	0.00298049	-3.65637	0.000261992	1
ABI2	0.00333459	0.00258394	1.2905	0.197015	1
ABI3	0.00661988	0.00267019	2.47918	0.0132451	1
ABI3BP	-0.0198331	0.00518732	-3.82338	0.0001354	1
ABL1	-0.00200156	0.00298682	-0.670132	0.502846	1
ABL2	0.00165676	0.0031352	0.528438	0.597251	1
ABLIM2	-0.00469753	0.00477087	-0.984628	0.324918	1
ABLIM3	0.00269441	0.00298609	0.902321	0.366988	1
ABO	0.00029237	0.00300872	0.097174	0.922597	1
ABP1	-0.00476847	0.00281007	-1.69693	0.0898563	1
ABR	-0.00748352	0.00231848	-3.22778	0.00126645	1
ABRA	0.000512688	0.00178732	0.286847	0.774257	1
ABT1	-0.0017709	0.00304181	-0.582188	0.560502	1
ABTB1	0.00264009	0.00193228	1.36631	0.171985	1
ABTB2	-0.00134981	0.00393362	-0.343147	0.731522	1
ACAA1	-0.00334383	0.00309629	-1.07995	0.280288	1
ACAA2	0.00354638	0.0018834	1.88297	0.0598401	1
ACACA	0.00944887	0.00363909	2.59649	0.00948269	1
ACAD10	-0.0034825	0.00332134	-1.04852	0.294517	1
ACAD11	0.00323949	0.00230227	1.40709	0.159548	1
ACAD8	-0.00321122	0.00312867	-1.02638	0.304827	1
ACAD9	0.00216586	0.003214	0.673883	0.500458	1
ACADL	0.000886426	0.00350765	0.252712	0.800515	1
ACADM	-0.00217473	0.00146539	-1.48406	0.137941	1
ACADS	-0.00155056	0.00418625	-0.370394	0.711125	1
ACADVL	-0.00208201	0.00233816	-0.890449	0.373325	1
ACAN	-0.00955787	0.00543515	-1.75853	0.0788008	1
ACAP1	0.00684963	0.00232486	2.94625	0.00325131	1
ACAP2	-0.00158115	0.00261528	-0.604579	0.545523	1
ACAP3	-0.00365824	0.00535929	-0.682598	0.494935	1
ACAT1	0.00588007	0.00233879	2.51415	0.0120048	1
ACAT2	-0.00137937	0.00240147	-0.574386	0.565767	1
ACBD4	0.000975343	0.00373469	0.261158	0.793996	1
ACBD5	-0.00189021	0.00248599	-0.760344	0.447133	1
ACBD6	0.00800206	0.00229656	3.48437	0.000503225	1
ACBD7	-0.000420037	0.00140801	-0.29832	0.765488	1
ACCN1	-0.000245601	0.00418612	-0.0586703	0.95322	1
ACCN2	-0.00949589	0.00376883	-2.51959	0.0118216	1
ACCN3	-0.00191475	0.00259806	-0.736993	0.461208	1
ACCN4	-0.00177306	0.00459252	-0.386076	0.699479	1
ACCN5	-0.000813571	0.00334073	-0.243531	0.807617	1
ACCS	0.000823818	0.00236773	0.347936	0.727922	1
ACD	-0.000857754	0.00371384	-0.230961	0.817367	1
ACE	-0.0113741	0.00625406	-1.81867	0.0691017	1
ACE2	-0.0168393	0.00456075	-3.69221	0.000227882	1
ACER1	0.00205335	0.00281119	0.73042	0.465213	1
ACER2	0.00195746	0.00228823	0.855446	0.3924	1
ACER3	0.00392356	0.00198968	1.97195	0.0487436	1
ACHE	-0.00262837	0.00371385	-0.707721	0.479196	1
ACIN1	-0.00251631	0.00340947	-0.738036	0.460574	1
ACLY	-0.00239852	0.00258623	-0.927418	0.353814	1
ACMSD	-0.00205574	0.00310518	-0.662036	0.508019	1
ACN9	0.00140696	0.00124569	1.12946	0.258831	1
ACO1	-0.00182479	0.00233675	-0.780912	0.434941	1
ACO2	-0.00394743	0.00264387	-1.49305	0.135572	1
ACOT11	0.00216323	0.00462319	0.467909	0.639898	1
ACOT12	0.00118749	0.00389219	0.305096	0.760323	1
ACOT2	-0.00309426	0.00213722	-1.4478	0.147821	1
ACOT4	-0.000533671	0.00183121	-0.291431	0.77075	1
ACOT7	0.000205471	0.00425744	0.0482617	0.961512	1
ACOT8	-0.00135569	0.0032431	-0.418024	0.675972	1
ACOT9	-0.00616128	0.00198818	-3.09895	0.00196734	1
ACOX1	-0.00166826	0.00191406	-0.871582	0.383534	1
ACOX2	-0.00567302	0.00460142	-1.23288	0.217754	1
ACOX3	-0.00430162	0.00365604	-1.17658	0.239495	1
ACOXL	-0.00663658	0.00328278	-2.02164	0.0433385	1
ACP1	-0.00274285	0.00127305	-2.15455	0.0313082	1
ACP2	-0.00596969	0.00281849	-2.11805	0.0342863	1
ACP5	-0.00538078	0.0016004	-3.36214	0.000787039	1
ACP6	0.00198814	0.00265697	0.748274	0.454377	1
ACPP	0.00208074	0.00177374	1.17308	0.240895	1
ACPT	-0.0097672	0.00423061	-2.3087	0.0210555	1
ACR	-0.00381292	0.0027131	-1.40537	0.160056	1
ACRBP	0.00389094	0.00270252	1.43975	0.150086	1
ACRC	-0.00342091	0.00230762	-1.48244	0.138372	1
ACRV1	0.00179862	0.00302234	0.595108	0.551834	1
ACSBG1	0.00402095	0.00409196	0.982646	0.325893	1
ACSBG2	-0.0083235	0.00399079	-2.08568	0.0371264	1
ACSF2	-0.00749087	0.00266279	-2.81316	0.00495057	1
ACSF3	-0.0102371	0.00358021	-2.85935	0.0042863	1
ACSL3	-0.00428307	0.0022604	-1.89483	0.0582499	1
ACSL4	-0.00126409	0.00190211	-0.664574	0.506395	1
ACSL5	-0.00395334	0.00278216	-1.42096	0.155474	1
ACSL6	0.0026519	0.00295401	0.897729	0.369431	1
ACSM1	-0.000885037	0.00280831	-0.315149	0.752679	1
ACSM2B	0.000843686	0.00060744	1.38892	0.165002	1
ACSM3	-0.00624833	0.00217165	-2.87723	0.00405169	1
ACSM5	-0.00195518	0.00313683	-0.623297	0.533156	1
ACSS1	0.00851548	0.00433989	1.96214	0.0498758	1
ACSS2	-0.000668114	0.00282502	-0.236498	0.813069	1
ACSS3	-0.00318949	0.0030749	-1.03727	0.299729	1
ACTA1	-0.00821416	0.00415104	-1.97882	0.0479645	1
ACTB	-0.000132685	0.000378005	-0.351014	0.725612	1
ACTC1	0.0022915	0.00196655	1.16524	0.244051	1
ACTG1	0.00181478	0.00231997	0.782242	0.434159	1
ACTG2	-0.00660876	0.00294156	-2.24668	0.0247621	1
ACTL6A	0.00789416	0.00282966	2.78979	0.00532108	1
ACTL6B	-0.00298264	0.00416974	-0.715305	0.474499	1
ACTL7A	0.0011126	0.00136023	0.81795	0.413477	1
ACTL7B	-0.00238257	0.00262176	-0.908768	0.363575	1
ACTL8	-0.00177662	0.00239589	-0.741528	0.458455	1
ACTN1	0.0038632	0.00185098	2.08711	0.0369961	1
ACTN2	-0.00241119	0.00461377	-0.522607	0.601302	1
ACTN3	-0.00676264	0.00465161	-1.45383	0.146141	1
ACTN4	0.00100926	0.00205402	0.491357	0.623224	1
ACTR10	-0.00238847	0.00246212	-0.970085	0.332114	1
ACTR1A	-0.0046144	0.00218418	-2.11265	0.0347467	1
ACTR1B	0.00495463	0.00265907	1.86329	0.062558	1
ACTR2	0.00157218	0.00236597	0.664498	0.506443	1
ACTR3	-0.00160792	0.00278952	-0.576413	0.564397	1
ACTR3B	0.00133889	0.0023141	0.57858	0.562934	1
ACTR5	-0.00062518	0.00269263	-0.232182	0.816419	1
ACTR6	0.00418784	0.00151737	2.75994	0.0058306	1
ACTR8	-0.000576256	0.00268123	-0.214922	0.829848	1
ACTRT1	-0.00206125	0.00243849	-0.845296	0.39804	1
ACTRT2	-0.000584131	0.0029083	-0.200849	0.840835	1
ACVR1	0.00563379	0.00281415	2.00195	0.0454165	1
ACVR1B	0.00147306	0.00237158	0.621129	0.534581	1
ACVR2B	0.00336763	0.00353033	0.953914	0.340235	1
ACVRL1	-0.0030948	0.00399911	-0.773871	0.439093	1
ACY1	-0.00720005	0.0041275	-1.74441	0.0812316	1
ACY3	-0.00811056	0.00392809	-2.06476	0.0390661	1
ACYP1	0.00250444	0.00200122	1.25145	0.210906	1
ACYP2	-0.00157129	0.00227587	-0.690415	0.490008	1
ADA	0.0085135	0.00300517	2.83295	0.00465533	1
ADAD1	0.000235227	0.00100276	0.23458	0.814558	1
ADAD2	0.00144621	0.00522605	0.276732	0.782013	1
ADAL	0.00114481	0.00145326	0.787753	0.430928	1
ADAM10	0.00364456	0.00252932	1.44092	0.149753	1
ADAM11	-0.013954	0.00622692	-2.24092	0.0251337	1
ADAM12	0.00821458	0.0036696	2.23855	0.0252879	1
ADAM15	-0.00263107	0.00454943	-0.57833	0.563102	1
ADAM18	0.00033629	0.00395418	0.0850467	0.932232	1
ADAM20	-0.00370778	0.00194838	-1.90301	0.0571737	1
ADAM21	-0.00311169	0.00242361	-1.28391	0.199314	1
ADAM22	0.00455403	0.00277175	1.64302	0.100527	1
ADAM30	-0.00309538	0.0031867	-0.971344	0.331487	1
ADAM32	-0.00349348	0.0030599	-1.1417	0.253707	1
ADAM33	-0.00647425	0.00528879	-1.22414	0.221033	1
ADAM3A	-0.00919867	0.00480757	-1.91337	0.0558338	1
ADAM5P	-0.00206975	0.00352603	-0.586991	0.557272	1
ADAM6	-0.00427969	0.00190674	-2.24451	0.0249018	1
ADAM7	-0.00501246	0.00430016	-1.16564	0.243888	1
ADAM8	0.000882736	0.00395916	0.22296	0.823588	1
ADAM9	0.000545541	0.00165471	0.32969	0.741667	1
ADAMTS10	0.000156096	0.00536849	0.0290764	0.976806	1
ADAMTS12	-0.00736482	0.00538742	-1.36704	0.171756	1
ADAMTS13	0.000872165	0.00246486	0.35384	0.723494	1
ADAMTS14	-0.00694371	0.00565075	-1.22881	0.219277	1
ADAMTS15	-0.00276272	0.00296275	-0.932485	0.351191	1
ADAMTS16	-0.0108541	0.00560353	-1.937	0.0528765	1
ADAMTS17	0.00549518	0.00530589	1.03568	0.30047	1
ADAMTS18	-0.00533255	0.00510622	-1.04432	0.296454	1
ADAMTS19	-0.00365169	0.00539359	-0.677044	0.498451	1
ADAMTS2	-0.00456954	0.00507643	-0.900149	0.368143	1
ADAMTS20	-0.018377	0.00617884	-2.97418	0.00297064	1
ADAMTS3	-0.00227581	0.00360974	-0.630465	0.528458	1
ADAMTS4	-0.00164893	0.00442818	-0.372373	0.709652	1
ADAMTS5	-0.00360895	0.00261793	-1.37855	0.168177	1
ADAMTS7	-0.00600387	0.00415538	-1.44484	0.148648	1
ADAMTS8	0.00169001	0.00452561	0.373432	0.708864	1
ADAMTS9	-0.00466964	0.00594973	-0.78485	0.432629	1
ADAMTSL1	-0.00520085	0.00490773	-1.05973	0.289389	1
ADAMTSL3	-0.0128345	0.00546138	-2.35005	0.0188616	1
ADAMTSL4	-0.000758323	0.00216949	-0.349539	0.726719	1
ADAMTSL5	0.00343978	0.0036047	0.954249	0.340066	1
ADAP1	-0.000313458	0.00310448	-0.10097	0.919584	1
ADAP2	-0.000727147	0.00236174	-0.307886	0.758199	1
ADAR	-0.00644565	0.00198767	-3.24282	0.00120177	1
ADARB1	0.00332733	0.00241312	1.37885	0.168086	1
ADARB2	-0.0113727	0.00464831	-2.44664	0.0144997	1
ADAT1	0.000438079	0.00226115	0.193742	0.846397	1
ADAT2	0.0044613	0.00194296	2.29614	0.0217643	1
ADAT3	-0.00492724	0.00307143	-1.60422	0.108813	1
ADC	0.00881123	0.00396313	2.2233	0.0262997	1
ADCK1	-0.000235271	0.00313672	-0.0750054	0.940217	1
ADCK2	0.00558703	0.00281924	1.98175	0.0476354	1
ADCK4	0.00411927	0.00402031	1.02462	0.30566	1
ADCK5	-0.00709615	0.00485028	-1.46304	0.143604	1
ADCY1	-0.0032151	0.00556503	-0.577733	0.563505	1
ADCY10	0.00371941	0.00413767	0.898915	0.368799	1
ADCY2	-0.00252876	0.00522011	-0.484427	0.628132	1
ADCY3	-0.00912005	0.00406979	-2.24091	0.025134	1
ADCY4	-0.00901669	0.00371393	-2.42781	0.0152726	1
ADCY5	0.000607454	0.00494226	0.12291	0.90219	1
ADCY6	-0.00795011	0.00545106	-1.45845	0.144863	1
ADCY7	0.00456993	0.00351195	1.30125	0.193313	1
ADCY8	-0.0040655	0.00495872	-0.81987	0.412382	1
ADCY9	0.00476022	0.00268163	1.77513	0.0760195	1
ADCYAP1	-0.000673111	0.00341819	-0.19692	0.843909	1
ADCYAP1R1	-0.00390573	0.00478203	-0.816752	0.414161	1
ADD1	-0.00509965	0.00255411	-1.99665	0.0459903	1
ADD2	-3.48427e-05	0.00463671	-0.00751454	0.994005	1
ADD3	0.00570636	0.00222798	2.56123	0.0104984	1
ADFP	0.0027094	0.00191074	1.41798	0.156342	1
ADH1A	-0.00104369	0.00154573	-0.675204	0.499619	1
ADH1B	-0.00497545	0.00256738	-1.93794	0.0527617	1
ADH1C	-0.00414299	0.00232026	-1.78557	0.0743111	1
ADH4	0.000610369	0.00346687	0.176058	0.860265	1
ADH5	0.00314245	0.00273995	1.1469	0.251551	1
ADH6	0.00756398	0.00335445	2.25491	0.0242396	1
ADH7	-0.0026285	0.00258851	-1.01545	0.310006	1
ADHFE1	0.00214165	0.00223961	0.95626	0.339049	1
ADI1	0.00567071	0.00258004	2.19791	0.0280623	1
ADIG	0.000175258	0.00280969	0.0623765	0.950269	1
ADIPOQ	-0.000400814	0.00257671	-0.155552	0.876401	1
ADIPOR1	-0.00011717	0.00160275	-0.0731057	0.941729	1
ADIPOR2	0.00708333	0.00342299	2.06934	0.0386341	1
ADK	-0.00247068	0.00174819	-1.41328	0.15772	1
ADM	-0.00869863	0.00298193	-2.91711	0.00356971	1
ADM2	-0.0114957	0.00437232	-2.6292	0.00862004	1
ADNP	0.00236004	0.00236813	0.996583	0.31908	1
ADNP2	0.00764763	0.00293567	2.60507	0.00924925	1
ADO	-0.00675843	0.00243555	-2.77491	0.00556975	1
ADORA1	0.000970322	0.00401307	0.24179	0.808966	1
ADORA2A	-0.00421139	0.00316558	-1.33037	0.183537	1
ADORA2B	0.0002006	0.00271456	0.073898	0.941098	1
ADORA3	0.00562281	0.0018128	3.10173	0.00194904	1
ADPGK	-0.00895158	0.00326834	-2.73888	0.00621615	1
ADPRHL1	-0.00419164	0.00353236	-1.18664	0.235502	1
ADPRHL2	-0.00239234	0.003127	-0.765057	0.444322	1
ADRA1A	0.00757771	0.00418166	1.81213	0.0701065	1
ADRA1B	-0.00426803	0.00352588	-1.21048	0.226227	1
ADRA1D	-0.00215571	0.00283662	-0.759956	0.447365	1
ADRA2A	0.00125233	0.00386098	0.324357	0.7457	1
ADRA2B	-0.00837456	0.00347206	-2.41198	0.0159498	1
ADRA2C	0.00142495	0.00402846	0.353722	0.723582	1
ADRB1	-0.00158636	0.0036557	-0.433941	0.664375	1
ADRB2	-0.0069759	0.00270532	-2.57859	0.0099868	1
ADRB3	-0.00249364	0.00230809	-1.08039	0.280089	1
ADRBK1	0.00126834	0.00318146	0.398667	0.690178	1
ADRBK2	-0.00511013	0.00181629	-2.8135	0.00494543	1
ADRM1	-0.011272	0.00337126	-3.34356	0.000841382	1
ADSL	0.00544623	0.0027974	1.94689	0.0516787	1
ADSS	0.00271699	0.00199827	1.35967	0.174078	1
ADSSL1	0.00620469	0.00419804	1.478	0.139555	1
AEBP1	-0.00832906	0.00439342	-1.8958	0.0581208	1
AEBP2	0.00534655	0.00260585	2.05175	0.0403156	1
AEN	0.00209014	0.00299738	0.697324	0.485676	1
AES	0.00783879	0.00274666	2.85394	0.0043597	1
AFAP1	0.0106677	0.00295318	3.61228	0.000310517	1
AFAP1L1	0.000668245	0.00387839	0.1723	0.863218	1
AFAP1L2	-0.00641121	0.00461912	-1.38797	0.16529	1
AFF1	-0.00784823	0.00282876	-2.77445	0.00557768	1
AFF2	-0.00835216	0.00432827	-1.92968	0.0537792	1
AFF4	-0.00427642	0.00302624	-1.41311	0.157769	1
AFG3L1	-0.00752932	0.00411696	-1.82885	0.0675611	1
AFG3L2	0.00260682	0.00261072	0.998509	0.318146	1
AFM	-0.00151689	0.00373783	-0.405822	0.684914	1
AFP	0.00187503	0.00379209	0.494459	0.621033	1
AGA	0.00386682	0.00216695	1.78445	0.0744924	1
AGAP1	0.00624838	0.00242567	2.57594	0.0100634	1
AGAP11	-0.00128808	0.00122755	-1.04931	0.294154	1
AGAP2	0.00559601	0.00328403	1.70401	0.0885252	1
AGAP3	0.00426445	0.00511821	0.833192	0.40483	1
AGAP8	0.00181142	0.00205242	0.882579	0.377563	1
AGBL1	-0.000421807	0.00311409	-0.135451	0.892268	1
AGBL2	-0.00429167	0.00246975	-1.73769	0.0824093	1
AGBL3	0.00327464	0.000943775	3.46973	0.000531315	1
AGBL4	-0.00363439	0.00330945	-1.09819	0.272247	1
AGBL5	-0.00475603	0.00319243	-1.48978	0.136429	1
AGER	-0.00410392	0.00293845	-1.39663	0.16267	1
AGFG1	-0.00937901	0.00245543	-3.8197	0.000137427	1
AGFG2	0.00424627	0.00354522	1.19774	0.23115	1
AGGF1	0.00669296	0.0027572	2.42745	0.0152874	1
AGL	0.00417048	0.00205633	2.02812	0.0426719	1
AGMAT	0.00725799	0.00354731	2.04606	0.040873	1
AGPAT1	-0.00104953	0.00301079	-0.34859	0.727432	1
AGPAT2	-0.00802303	0.00389061	-2.06215	0.0393138	1
AGPAT3	-0.000157871	0.00255886	-0.0616956	0.950811	1
AGPAT4	-0.000742955	0.00280644	-0.264732	0.791241	1
AGPAT6	-0.00843734	0.0027141	-3.10871	0.00190382	1
AGPAT9	-0.00139865	0.00198067	-0.706152	0.480171	1
AGPS	0.0046971	0.00186341	2.5207	0.0117846	1
AGR2	0.000502745	0.002527	0.198949	0.842322	1
AGR3	0.0026295	0.00313436	0.838928	0.401604	1
AGRP	0.00424786	0.00241287	1.7605	0.078466	1
AGT	-0.00368662	0.0031911	-1.15528	0.248104	1
AGTPBP1	0.00140098	0.00189212	0.740429	0.459121	1
AGTR1	-0.000159096	0.00297951	-0.0533967	0.957421	1
AGTR2	-0.00134934	0.00173552	-0.777487	0.436958	1
AGTRAP	2.3164e-05	0.00221051	0.010479	0.99164	1
AGXT	-0.0044453	0.00445436	-0.997965	0.318409	1
AGXT2	0.00284137	0.00396945	0.715809	0.474188	1
AGXT2L1	-0.00465192	0.00380645	-1.22211	0.2218	1
AGXT2L2	-0.012256	0.00377681	-3.24508	0.00119231	1
AHCTF1	0.00732266	0.00258862	2.82879	0.00471599	1
AHCY	-0.00228821	0.00224713	-1.01828	0.308659	1
AHCYL1	-0.00130902	0.00327106	-0.400181	0.689063	1
AHCYL2	0.00684253	0.00331041	2.06697	0.0388568	1
AHDC1	-0.00226549	0.00264575	-0.856274	0.391942	1
AHI1	-0.000996694	0.00181483	-0.549194	0.58293	1
AHNAK	0.00206351	0.00234627	0.879485	0.379237	1
AHNAK2	0.00238786	0.00262745	0.908813	0.363552	1
AHR	0.00658785	0.0017618	3.73927	0.000189406	1
AHRR	-0.00345917	0.00518063	-0.667712	0.504389	1
AHSA1	-0.00405571	0.0026983	-1.50306	0.132971	1
AHSA2	0.00379566	0.00227828	1.66602	0.0958555	1
AHSG	-0.00114291	0.00324763	-0.351919	0.724933	1
AICDA	-0.00228301	0.00256736	-0.889243	0.373972	1
AIDA	0.00138801	0.000865805	1.60314	0.109052	1
AIF1	0.00813016	0.00207402	3.91999	9.13388e-05	1
AIF1L	-0.00262044	0.00377123	-0.69485	0.487225	1
AIFM1	0.00266597	0.00283074	0.941792	0.346406	1
AIFM2	-0.00667891	0.003916	-1.70554	0.0882383	1
AIFM3	-0.000163617	0.00410412	-0.0398666	0.968203	1
AIG1	0.000699672	0.00197748	0.353821	0.723508	1
AIM1L	-0.00271811	0.00351874	-0.772465	0.439924	1
AIP	0.0021796	0.00209634	1.03972	0.298587	1
AIPL1	-0.00557969	0.00376556	-1.48177	0.138549	1
AIRE	-0.00370291	0.00555493	-0.666598	0.505101	1
AJAP1	0.00748138	0.00340905	2.19457	0.028302	1
AK1	0.00202062	0.00119422	1.692	0.0907911	1
AK2	-0.00202893	0.00198133	-1.02402	0.305941	1
AK3	-0.000242538	0.00166868	-0.145348	0.88445	1
AK3L1	-0.00247234	0.00230197	-1.07401	0.28294	1
AK7	-0.01193	0.00392083	-3.04273	0.00237298	1
AKAP10	0.00163855	0.00279732	0.585757	0.5581	1
AKAP11	0.00308567	0.00171402	1.80025	0.071962	1
AKAP12	-0.000534396	0.0023417	-0.228209	0.819506	1
AKAP13	-0.0108626	0.00314669	-3.45207	0.000567126	1
AKAP14	0.00154693	0.00258059	0.599447	0.548939	1
AKAP3	-0.00091832	0.00302729	-0.303347	0.761655	1
AKAP4	-0.00107001	0.00262719	-0.407282	0.683842	1
AKAP5	0.00246102	0.00157036	1.56717	0.117223	1
AKAP6	-0.000518523	0.00134308	-0.38607	0.699483	1
AKAP7	0.00347266	0.00119735	2.90028	0.00376641	1
AKAP8	9.3659e-06	0.00331535	0.00282501	0.997746	1
AKAP8L	-0.00389468	0.00304103	-1.28071	0.200435	1
AKAP9	0.0020511	0.00126365	1.62316	0.104704	1
AKIRIN1	0.000553289	0.00280032	0.197581	0.843392	1
AKNA	0.00354669	0.0031761	1.11668	0.264256	1
AKR1A1	-0.000909948	0.00161288	-0.564176	0.572693	1
AKR1B1	0.00176068	0.00200028	0.880218	0.37884	1
AKR1B10	-0.00279564	0.00208412	-1.3414	0.179932	1
AKR1C1	-0.000758369	0.000927716	-0.817458	0.413758	1
AKR1C2	-0.0002669	0.00141262	-0.188939	0.850159	1
AKR1C4	0.00183038	0.00243338	0.752193	0.452018	1
AKR1D1	-0.000660689	0.00273672	-0.241417	0.809255	1
AKR7A2	-0.00231002	0.00280569	-0.823334	0.41041	1
AKR7A3	-0.00162087	0.00285821	-0.567092	0.570711	1
AKR7L	-0.0019545	0.00158578	-1.23252	0.217889	1
AKT1	0.00639174	0.0029591	2.16003	0.0308814	1
AKT1S1	-0.00234173	0.00297585	-0.786912	0.431421	1
AKT2	-0.00213579	0.00291527	-0.732624	0.463868	1
AKTIP	0.000859371	0.00119088	0.721625	0.470604	1
ALAD	-0.00325777	0.00331005	-0.984207	0.325125	1
ALAS1	-0.0102267	0.00257078	-3.97803	7.18019e-05	1
ALAS2	-0.00189751	0.000760028	-2.49663	0.0126128	1
ALB	-0.00495576	0.0036351	-1.36331	0.172929	1
ALCAM	-0.00245574	0.0019375	-1.26748	0.205122	1
ALDH16A1	-0.0010005	0.00603385	-0.165814	0.868319	1
ALDH18A1	0.000273556	0.00230243	0.118812	0.905436	1
ALDH1A1	0.00186648	0.00129348	1.443	0.149168	1
ALDH1A2	-0.00631733	0.00325915	-1.93833	0.0527139	1
ALDH1A3	-0.0054901	0.00429204	-1.27913	0.200989	1
ALDH1B1	-0.00346647	0.00212007	-1.63507	0.102181	1
ALDH1L1	-0.00761806	0.00500037	-1.5235	0.127782	1
ALDH2	0.000203873	0.00218415	0.0933424	0.92564	1
ALDH3A1	0.00119377	0.0044067	0.270899	0.786495	1
ALDH3A2	-0.000411963	0.00283235	-0.145449	0.88437	1
ALDH3B1	-0.00014147	0.00302483	-0.0467695	0.962701	1
ALDH3B2	-0.00042215	0.00267257	-0.157957	0.874506	1
ALDH5A1	-0.00508942	0.00171138	-2.97387	0.00297364	1
ALDH6A1	0.00345508	0.00224601	1.53832	0.124119	1
ALDH7A1	0.000112293	0.00108735	0.103272	0.917756	1
ALDH8A1	-0.00166742	0.00347654	-0.47962	0.631547	1
ALDH9A1	-0.00429878	0.00300481	-1.43063	0.152682	1
ALDOA	-0.00409815	0.00238982	-1.71484	0.0865204	1
ALDOAP2	0.00212198	0.00287536	0.737989	0.460602	1
ALDOB	-0.00274562	0.00327996	-0.83709	0.402636	1
ALDOC	0.0024492	0.00214656	1.14099	0.254002	1
ALG1	-0.000898858	0.00208556	-0.430991	0.666518	1
ALG10	-0.000333937	0.00147579	-0.226277	0.821008	1
ALG11	0.00693286	0.00216355	3.20439	0.00137344	1
ALG12	0.00287436	0.00474197	0.606154	0.544477	1
ALG13	-0.00231737	0.00202395	-1.14498	0.252347	1
ALG14	-0.000923887	0.0017855	-0.517439	0.604904	1
ALG2	-0.000794746	0.00350173	-0.226958	0.820478	1
ALG3	-0.000708345	0.00342111	-0.207051	0.83599	1
ALG5	0.00333964	0.00238493	1.40031	0.161566	1
ALG6	0.00387987	0.00173571	2.23532	0.025499	1
ALG8	8.42973e-05	0.00221563	0.0380467	0.969654	1
ALG9	0.00792364	0.00270856	2.92541	0.00347634	1
ALK	-0.00151784	0.00584398	-0.259726	0.7951	1
ALKBH1	-0.000688137	0.00219791	-0.313087	0.754245	1
ALKBH2	0.000382902	0.00235468	0.162613	0.870838	1
ALKBH3	0.00536505	0.00253501	2.11638	0.0344276	1
ALKBH4	-0.00325678	0.00260013	-1.25255	0.210508	1
ALKBH5	-0.0098421	0.00354505	-2.77629	0.00554618	1
ALKBH6	0.00152091	0.00196273	0.774895	0.438488	1
ALKBH7	0.000457668	0.00245889	0.186128	0.852362	1
ALKBH8	0.00472593	0.0015317	3.08541	0.00205879	1
ALLC	-0.00524548	0.00344216	-1.52389	0.127683	1
ALMS1	0.00705956	0.00210064	3.36067	0.000791212	1
ALMS1P	-0.00304757	0.00328025	-0.929064	0.352961	1
ALOX12	0.000910978	0.00131476	0.692886	0.488456	1
ALOX12B	-0.00281758	0.0046162	-0.610368	0.541683	1
ALOX15B	-0.0050012	0.00475491	-1.0518	0.293011	1
ALOX5AP	-0.00414073	0.00176505	-2.34595	0.0190694	1
ALOXE3	-0.00492671	0.00438531	-1.12346	0.261369	1
ALPI	-0.00479335	0.00400347	-1.1973	0.231323	1
ALPK1	-0.00618464	0.00188418	-3.2824	0.00104586	1
ALPK2	-0.00991291	0.00385897	-2.5688	0.0102725	1
ALPK3	-0.00488571	0.0063714	-0.766819	0.443274	1
ALPL	-0.00317631	0.00141288	-2.24812	0.0246703	1
ALPP	-0.00194191	0.00165068	-1.17643	0.239553	1
ALPPL2	0.0026103	0.00275292	0.948193	0.343138	1
ALS2	0.00886567	0.00301487	2.94065	0.0033104	1
ALS2CL	0.00702139	0.00573709	1.22386	0.22114	1
ALS2CR11	0.0068253	0.00418261	1.63183	0.102863	1
ALS2CR12	0.00205545	0.00128327	1.60173	0.109363	1
ALS2CR4	0.0017095	0.00317029	0.539226	0.589787	1
ALS2CR8	0.00585504	0.0021504	2.72277	0.0065263	1
ALX1	0.000814675	0.00235721	0.345609	0.72967	1
ALX3	-0.0116004	0.00431649	-2.68747	0.00725538	1
ALX4	-0.00470538	0.00391252	-1.20265	0.229246	1
AMAC1	-0.00143426	0.00160876	-0.891531	0.372745	1
AMACR	0.00137754	0.00312473	0.440852	0.659365	1
AMBN	0.00226938	0.00211263	1.0742	0.282856	1
AMBP	-0.00946028	0.00376615	-2.51193	0.0120806	1
AMBRA1	-0.00291367	0.00348045	-0.837152	0.402601	1
AMD1	0.00190083	0.00205709	0.924041	0.35557	1
AMDHD1	-0.00367205	0.00330943	-1.10957	0.267308	1
AMDHD2	5.82503e-05	0.00419771	0.0138767	0.98893	1
AMELX	-0.00286514	0.00222109	-1.28997	0.197201	1
AMELY	-0.000540817	0.00218539	-0.247469	0.804569	1
AMH	-0.00873217	0.00418454	-2.08677	0.0370272	1
AMHR2	-0.00916623	0.00463041	-1.97957	0.0478797	1
AMICA1	0.00857733	0.00242311	3.5398	0.000408995	1
AMIGO1	0.00777392	0.00233565	3.32837	0.000888382	1
AMIGO2	7.92283e-05	0.00214096	0.037006	0.970484	1
AMIGO3	-0.00134362	0.00262306	-0.512235	0.60854	1
AMMECR1	0.00637413	0.0037519	1.6989	0.0894826	1
AMMECR1L	-0.000663178	0.00297092	-0.223223	0.823383	1
AMN	-0.000621465	0.00378176	-0.164332	0.869485	1
AMN1	-0.00698755	0.00177231	-3.94263	8.31868e-05	1
AMOT	-0.00366342	0.00428821	-0.854303	0.393033	1
AMOTL1	-0.00100951	0.00508882	-0.198379	0.842768	1
AMOTL2	-0.0169536	0.00483769	-3.50447	0.000466931	1
AMPD1	-0.0035248	0.00388273	-0.907814	0.364079	1
AMPD2	0.00968988	0.00264259	3.66682	0.000251587	1
AMPD3	-0.00541322	0.00284464	-1.90295	0.0571809	1
AMPH	-0.0048545	0.00454138	-1.06895	0.285214	1
AMT	-0.00655297	0.00306643	-2.137	0.0327112	1
AMTN	-0.00325109	0.00176149	-1.84565	0.0650808	1
AMY2B	0.00250817	0.00162483	1.54365	0.122822	1
AMZ2	0.00025701	0.00260081	0.098819	0.921291	1
ANAPC1	0.00286087	0.00174776	1.63688	0.101803	1
ANAPC10	0.000300542	0.00114358	0.262808	0.792724	1
ANAPC11	0.00224268	0.00116144	1.93094	0.0536228	1
ANAPC13	0.00168868	0.00165037	1.02321	0.306323	1
ANAPC2	0.00163568	0.00203497	0.803789	0.421608	1
ANAPC4	0.00160019	0.00190911	0.838187	0.402019	1
ANAPC5	0.00564337	0.00326907	1.72629	0.0844389	1
ANG	0.000680779	0.0026729	0.254697	0.798982	1
ANGEL1	-0.00229757	0.00344973	-0.666015	0.505473	1
ANGEL2	0.00573254	0.00267854	2.14017	0.0324537	1
ANGPT1	0.00290224	0.00177371	1.63625	0.101934	1
ANGPT2	0.00285839	0.00194526	1.46942	0.141867	1
ANGPT4	-0.00629547	0.00384845	-1.63585	0.102019	1
ANGPTL2	-0.00797031	0.00274985	-2.89845	0.0037883	1
ANGPTL3	-0.000608101	0.00276561	-0.219879	0.825986	1
ANGPTL4	-0.00300576	0.00415054	-0.724186	0.469031	1
ANGPTL5	-0.00681849	0.00370452	-1.84058	0.065821	1
ANGPTL6	-0.000982013	0.00368056	-0.26681	0.789641	1
ANGPTL7	-0.00019029	0.00233197	-0.0816004	0.934972	1
ANK1	-0.00484556	0.00135635	-3.57251	0.000361407	1
ANK2	-0.0135179	0.00458588	-2.94771	0.00323603	1
ANKDD1A	0.00404056	0.00330819	1.22138	0.222077	1
ANKFN1	-0.00312544	0.00384841	-0.812138	0.416803	1
ANKFY1	-0.00257197	0.00267798	-0.960414	0.336955	1
ANKH	0.000368699	0.00164888	0.223606	0.823085	1
ANKHD1-EIF4EBP3	0.002464	0.00352924	0.698169	0.485148	1
ANKK1	-0.00622428	0.00374592	-1.66162	0.0967362	1
ANKLE1	-0.00735831	0.00365896	-2.01104	0.0444464	1
ANKMY1	0.00684876	0.00441858	1.54999	0.121291	1
ANKMY2	-0.000475039	0.00212856	-0.223174	0.823421	1
ANKRA2	0.00209818	0.00208615	1.00577	0.314641	1
ANKRD1	-0.00463751	0.00283223	-1.63741	0.101693	1
ANKRD10	-0.00299039	0.00269266	-1.11057	0.266878	1
ANKRD11	0.00134425	0.00255018	0.527118	0.598166	1
ANKRD12	0.00320597	0.0016542	1.93808	0.0527456	1
ANKRD13A	-0.0106693	0.00303917	-3.51059	0.000456374	1
ANKRD13B	-0.00345407	0.00457354	-0.755227	0.450196	1
ANKRD13C	0.00370307	0.00220161	1.68199	0.0927176	1
ANKRD13D	-0.00232364	0.00314758	-0.738232	0.460455	1
ANKRD16	-0.00423079	0.00260426	-1.62457	0.104402	1
ANKRD17	0.00178096	0.0031503	0.565332	0.571907	1
ANKRD18A	0.00905547	0.00252002	3.59342	0.000333748	1
ANKRD2	-0.00904931	0.0045432	-1.99183	0.0465163	1
ANKRD20B	-0.00139636	0.00185268	-0.7537	0.451113	1
ANKRD23	0.00861171	0.0038218	2.25331	0.0243404	1
ANKRD26	0.00555422	0.00161545	3.43819	0.000596838	1
ANKRD26L1	-0.000874648	0.00161643	-0.5411	0.588495	1
ANKRD27	-5.04723e-05	0.00193278	-0.0261138	0.979169	1
ANKRD28	0.00423549	0.00174851	2.42234	0.0155035	1
ANKRD29	-0.00339343	0.00384122	-0.883427	0.377105	1
ANKRD30A	-0.000840689	0.00295195	-0.284791	0.775832	1
ANKRD32	-0.00179941	0.00156932	-1.14662	0.251668	1
ANKRD33	-0.000156579	0.00405418	-0.0386217	0.969196	1
ANKRD34B	-0.00146033	0.00148281	-0.984839	0.324814	1
ANKRD35	-0.00302669	0.00420159	-0.720367	0.471378	1
ANKRD36B	0.00354488	0.00113914	3.11189	0.00188351	1
ANKRD37	-0.00297004	0.00278307	-1.06718	0.28601	1
ANKRD39	0.00521371	0.0028495	1.82969	0.067435	1
ANKRD40	0.00512817	0.00248071	2.06722	0.038834	1
ANKRD42	-0.00190762	0.00103474	-1.84358	0.0653832	1
ANKRD43	-0.000200584	0.00397407	-0.0504732	0.95975	1
ANKRD44	-0.00122996	0.00317497	-0.387394	0.698503	1
ANKRD45	-0.000749648	0.00216666	-0.345992	0.729383	1
ANKRD46	0.00605464	0.0024196	2.50233	0.012412	1
ANKRD49	0.000242895	0.00126939	0.191348	0.848271	1
ANKRD5	0.00778888	0.0020406	3.81696	0.000138949	1
ANKRD50	0.00216269	0.00118826	1.82004	0.068892	1
ANKRD52	-0.00531517	0.00245086	-2.16869	0.0302159	1
ANKRD53	-0.00704979	0.0046167	-1.52702	0.126904	1
ANKRD54	0.00250058	0.00426714	0.58601	0.557931	1
ANKRD6	0.00167982	0.00394885	0.425394	0.670592	1
ANKRD60	-0.001707	0.00327303	-0.521535	0.602048	1
ANKRD7	0.00168543	0.00309302	0.544913	0.58587	1
ANKRD9	-0.00667696	0.00373013	-1.79001	0.0735941	1
ANKS1A	-0.00264403	0.0030782	-0.858955	0.390462	1
ANKS1B	-0.00990354	0.00606115	-1.63394	0.10242	1
ANKS3	-0.0002886	0.00459198	-0.0628488	0.949893	1
ANKS4B	-0.000461452	0.00217918	-0.211755	0.832319	1
ANKS6	-0.0101317	0.00403613	-2.51024	0.0121381	1
ANKZF1	0.0070996	0.00304998	2.32775	0.0200183	1
ANLN	0.00240638	0.00266244	0.903824	0.366191	1
ANO1	-0.00920838	0.00580566	-1.5861	0.112863	1
ANO10	0.000163942	0.0020692	0.0792296	0.936857	1
ANO2	-0.00267281	0.00498344	-0.536337	0.591782	1
ANO3	-0.0148283	0.00538051	-2.75592	0.00590239	1
ANO4	-0.0019396	0.0050134	-0.386882	0.698882	1
ANO5	-0.00471605	0.00290919	-1.62109	0.105147	1
ANO7	-0.0121865	0.00620487	-1.96402	0.0496573	1
ANP32A	0.001029	0.00167752	0.613402	0.539676	1
ANP32B	-0.00130495	0.00161489	-0.808073	0.419138	1
ANP32C	-0.00268861	0.00181268	-1.48322	0.138163	1
ANP32D	-0.000319695	0.000880136	-0.363233	0.716467	1
ANP32E	0.00124634	0.00130864	0.952396	0.341004	1
ANPEP	-0.000861314	0.00129231	-0.66649	0.50517	1
ANTXR1	-0.00265058	0.00470369	-0.563511	0.573146	1
ANUBL1	-0.00167851	0.00132225	-1.26944	0.204423	1
ANXA1	0.00502886	0.0013661	3.68119	0.000237903	1
ANXA10	-0.00323801	0.00323071	-1.00226	0.316332	1
ANXA11	-0.00579402	0.00276778	-2.09338	0.0364327	1
ANXA13	-0.0020177	0.00367938	-0.548381	0.583487	1
ANXA2	-0.00415189	0.00215083	-1.93037	0.0536933	1
ANXA2P1	0.00292398	0.0022386	1.30616	0.191637	1
ANXA2P2	-0.00148145	0.00144214	-1.02726	0.304416	1
ANXA2P3	-0.00346738	0.00170758	-2.03058	0.0424209	1
ANXA5	-0.0067191	0.00213287	-3.15026	0.00165383	1
ANXA6	0.00284638	0.00195566	1.45546	0.145689	1
ANXA7	-0.00470132	0.00284241	-1.65399	0.0982767	1
ANXA9	-0.0044055	0.00408173	-1.07932	0.280566	1
AOAH	0.00353636	0.00184111	1.92078	0.0548921	1
AOC2	0.00326363	0.00191677	1.70267	0.0887749	1
AOC3	-0.00297769	0.00209899	-1.41863	0.156154	1
AOF2	0.00388378	0.00289824	1.34005	0.180371	1
AOX1	6.30306e-05	0.00582251	0.0108253	0.991364	1
AP1B1	-0.00583549	0.00260668	-2.23867	0.0252801	1
AP1G1	-0.00788566	0.00354147	-2.22666	0.0260738	1
AP1G2	-0.0011009	0.00295831	-0.37214	0.709825	1
AP1GBP1	0.00454329	0.00257531	1.76417	0.0778462	1
AP1M1	-0.00315196	0.00290433	-1.08526	0.277928	1
AP1M2	-0.000287164	0.00366064	-0.0784462	0.93748	1
AP1S1	-0.00335626	0.00316466	-1.06054	0.289017	1
AP1S2	-0.000138349	0.00230834	-0.0599344	0.952213	1
AP2A1	-0.00291684	0.00251183	-1.16124	0.245674	1
AP2A2	0.00363295	0.00328276	1.10668	0.268558	1
AP2B1	-0.00773171	0.00217178	-3.56008	0.000378836	1
AP2M1	-0.000714623	0.00184242	-0.387872	0.698149	1
AP2S1	-0.0024267	0.00224414	-1.08135	0.279665	1
AP3B1	-0.00295031	0.00216824	-1.36069	0.173754	1
AP3B2	-0.0136668	0.0036711	-3.72281	0.000202114	1
AP3D1	-0.00455577	0.00356247	-1.27883	0.201097	1
AP3M1	-0.00239316	0.00290708	-0.82322	0.410475	1
AP3S1	-0.00470319	0.00206339	-2.27935	0.0227443	1
AP3S2	-0.00332113	0.00189208	-1.75528	0.0793541	1
AP4B1	-0.000902921	0.00257792	-0.350251	0.726185	1
AP4E1	0.00672254	0.00218174	3.08127	0.00208747	1
AP4M1	-0.000472737	0.00439499	-0.107563	0.914353	1
AP4S1	-0.000626296	0.00195001	-0.321177	0.748108	1
APAF1	-0.000316924	0.00264968	-0.119608	0.904805	1
APBA1	-0.00465971	0.00434508	-1.07241	0.283657	1
APBA3	-0.00276859	0.0041181	-0.672297	0.501467	1
APBB1IP	-0.00651414	0.00256078	-2.54381	0.011035	1
APBB3	-0.00109959	0.00357146	-0.307881	0.758203	1
APC	0.001065	0.00228764	0.465545	0.641589	1
APC2	-0.00475838	0.00545951	-0.871577	0.383537	1
APCDD1	-0.0107065	0.00345628	-3.0977	0.00197562	1
APCDD1L	-0.00417767	0.00388954	-1.07408	0.282908	1
APCS	-0.00256605	0.00236968	-1.08287	0.27899	1
APEH	0.00227956	0.00259894	0.877114	0.380523	1
APEX2	-0.00345993	0.00307998	-1.12336	0.261411	1
APH1A	0.00390516	0.0022552	1.73163	0.0834839	1
APH1B	-0.00592602	0.00204306	-2.90056	0.00376299	1
API5	0.00281992	0.00177919	1.58495	0.113126	1
APIP	-1.03221e-05	0.000749014	-0.013781	0.989006	1
APITD1	0.00396489	0.00314495	1.26072	0.207548	1
APLF	0.00396486	0.00207208	1.91346	0.0558222	1
APLN	-0.00249309	0.0037587	-0.663285	0.50722	1
APLNR	-0.00412154	0.00262684	-1.56901	0.116793	1
APLP1	-0.00997175	0.00472804	-2.10907	0.0350548	1
APLP2	-0.00132001	0.00243193	-0.542786	0.587334	1
APOA1	0.000207405	0.00331262	0.0626107	0.950082	1
APOA1BP	-0.00070053	0.00211765	-0.330805	0.740824	1
APOA2	-0.0030377	0.0020595	-1.47497	0.140367	1
APOA4	-0.00544909	0.0023646	-2.30444	0.0212935	1
APOA5	-0.00945421	0.00334473	-2.8266	0.00474825	1
APOB	-0.0042647	0.00549044	-0.776749	0.437393	1
APOB48R	0.000495082	0.000595163	0.831842	0.405591	1
APOBEC1	-0.00221759	0.00276362	-0.802421	0.422399	1
APOBEC2	0.000127198	0.00163231	0.077925	0.937895	1
APOBEC3A	-0.00346439	0.00134016	-2.58505	0.00980215	1
APOBEC3B	-0.00274989	0.00143209	-1.92019	0.0549671	1
APOBEC3C	-0.0061896	0.0017299	-3.578	0.000353936	1
APOBEC3D	-0.00875819	0.00245738	-3.56404	0.0003732	1
APOBEC3H	-0.00303455	0.00139905	-2.16901	0.0301916	1
APOBEC4	0.00202452	0.00187556	1.07942	0.280523	1
APOC1	0.000730362	0.00151951	0.480656	0.63081	1
APOC2	-0.00796946	0.00342088	-2.32965	0.0199172	1
APOC3	-0.00431626	0.00274734	-1.57107	0.116314	1
APOC4	-0.00626192	0.00286659	-2.18445	0.0290374	1
APOE	0.00221315	0.00384386	0.575762	0.564837	1
APOF	-0.00512263	0.00180624	-2.83608	0.00461015	1
APOH	-0.000843801	0.00289739	-0.291228	0.770905	1
APOL1	-0.00225513	0.00165089	-1.36601	0.172079	1
APOL2	-0.00879544	0.00250517	-3.51092	0.000455813	1
APOL3	0.00508188	0.00245362	2.07118	0.0384622	1
APOL4	-0.00374958	0.00302298	-1.24036	0.214979	1
APOL5	-0.00321101	0.00276384	-1.16179	0.24545	1
APOL6	0.00066024	0.00148479	0.444668	0.656604	1
APOLD1	-0.00290861	0.00157322	-1.84882	0.0646217	1
APOM	-0.00572822	0.00255152	-2.24502	0.0248685	1
APOO	-0.00137241	0.00124793	-1.09976	0.271562	1
APOOL	0.00236363	0.00164444	1.43734	0.150767	1
APP	9.47071e-05	0.00213806	0.0442959	0.964673	1
APPBP2	0.00273262	0.00261716	1.04411	0.29655	1
APPL1	-0.00305094	0.00187981	-1.623	0.104736	1
APPL2	-0.00615943	0.0033347	-1.84707	0.0648748	1
APRT	0.00725043	0.00267219	2.71329	0.00671531	1
APTX	0.00727564	0.00336097	2.16475	0.0305176	1
AQP1	-0.00777865	0.0027101	-2.87024	0.00414192	1
AQP10	0.00246527	0.00295027	0.835611	0.403467	1
AQP11	0.00303228	0.00264768	1.14526	0.25223	1
AQP2	-0.00651928	0.0038055	-1.71312	0.0868356	1
AQP4	-0.00346943	0.00343321	-1.01055	0.312346	1
AQP6	-0.00636013	0.00539798	-1.17824	0.238831	1
AQP7	0.000862615	0.00197559	0.436636	0.662419	1
AQP8	-0.00777436	0.00413736	-1.87906	0.0603722	1
AQP9	-0.00098221	0.00133893	-0.733577	0.463287	1
AQR	0.00418727	0.00248295	1.68641	0.0918638	1
AR	-0.00945525	0.004538	-2.08357	0.0373177	1
ARAF	-0.00292404	0.00318834	-0.917104	0.359192	1
ARAP1	0.00202645	0.00187691	1.07967	0.28041	1
ARAP2	0.00188411	0.00156926	1.20064	0.230025	1
ARAP3	0.00416347	0.00249383	1.66951	0.0951622	1
ARCN1	-0.00134853	0.00276701	-0.487359	0.626054	1
ARD1A	-0.00289919	0.00271593	-1.06748	0.285878	1
AREG	0.00303904	0.00242654	1.25242	0.210554	1
ARF1	-0.0089364	0.00242545	-3.68444	0.00023491	1
ARF3	-0.00205364	0.00250997	-0.818193	0.413338	1
ARF4	-0.00413303	0.00197081	-2.09712	0.0361005	1
ARF5	0.00333431	0.00326704	1.02059	0.307564	1
ARF6	-0.00160491	0.00340953	-0.470713	0.637894	1
ARFGAP1	0.00347957	0.0039003	0.892129	0.372424	1
ARFGAP2	0.00397617	0.00266329	1.49296	0.135596	1
ARFGAP3	-4.85875e-06	0.00238512	-0.00203711	0.998375	1
ARFGEF1	0.00421912	0.00216808	1.94602	0.0517837	1
ARFGEF2	0.000248633	0.00288497	0.0861823	0.93133	1
ARFIP1	-0.00275608	0.0014927	-1.84637	0.0649762	1
ARFIP2	0.00318561	0.00299456	1.0638	0.28754	1
ARFRP1	0.00434981	0.00381681	1.13965	0.254561	1
ARG2	-0.00526031	0.0026697	-1.97038	0.0489239	1
ARGLU1	0.00356751	0.00238104	1.4983	0.134202	1
ARHGAP1	-0.00197508	0.00212837	-0.92798	0.353523	1
ARHGAP11A	0.000715322	0.00176915	0.404332	0.686009	1
ARHGAP12	-9.32575e-05	0.00166607	-0.0559747	0.955367	1
ARHGAP15	0.00228521	0.00156859	1.45686	0.145301	1
ARHGAP18	0.0013442	0.00152857	0.879384	0.379292	1
ARHGAP19	-0.00272527	0.002061	-1.3223	0.18621	1
ARHGAP21	-0.00355365	0.00133615	-2.65962	0.00788128	1
ARHGAP22	-0.00477328	0.00342955	-1.39181	0.164125	1
ARHGAP25	-0.00550728	0.00266241	-2.06853	0.0387099	1
ARHGAP26	0.000970125	0.00220003	0.44096	0.659286	1
ARHGAP27	-0.00212677	0.00321432	-0.661656	0.508263	1
ARHGAP28	-0.0076155	0.00413921	-1.83984	0.0659301	1
ARHGAP29	-0.00558589	0.00319038	-1.75085	0.0801147	1
ARHGAP30	0.00399918	0.00279695	1.42983	0.152911	1
ARHGAP4	0.00985937	0.00353378	2.79004	0.00531695	1
ARHGAP5	0.00519671	0.0017508	2.96819	0.00302885	1
ARHGAP6	-0.00455722	0.00403002	-1.13082	0.258259	1
ARHGAP8	-3.51777e-05	0.00379919	-0.00925927	0.992613	1
ARHGAP9	-0.00212503	0.00279699	-0.759757	0.447484	1
ARHGDIA	0.000166126	0.00112565	0.147582	0.882686	1
ARHGDIB	0.0109663	0.0033019	3.32122	0.000911333	1
ARHGDIG	-0.00861362	0.00375879	-2.29159	0.022026	1
ARHGEF1	0.00589156	0.00232279	2.53642	0.0112699	1
ARHGEF10	0.00832419	0.00308382	2.69932	0.00700294	1
ARHGEF10L	-0.00585286	0.00529079	-1.10624	0.268749	1
ARHGEF11	-0.00370807	0.00292063	-1.26961	0.204361	1
ARHGEF12	-0.000670287	0.00100494	-0.66699	0.504851	1
ARHGEF15	-0.00619011	0.00519278	-1.19206	0.23337	1
ARHGEF16	-0.0087113	0.00440108	-1.97936	0.0479041	1
ARHGEF17	-0.00852421	0.0051503	-1.65509	0.0980532	1
ARHGEF18	0.00373332	0.00293198	1.27331	0.203046	1
ARHGEF19	-0.00418802	0.00464315	-0.901977	0.367171	1
ARHGEF2	-0.000773775	0.00279974	-0.276374	0.782287	1
ARHGEF3	0.00367093	0.00252294	1.45502	0.14581	1
ARHGEF4	0.00131677	0.00463063	0.284362	0.776161	1
ARHGEF5	0.000149739	0.00213822	0.0700298	0.944176	1
ARHGEF7	0.00292805	0.00387221	0.756169	0.449631	1
ARID1A	-0.00518964	0.00325135	-1.59615	0.110603	1
ARID1B	-0.00258603	0.00286156	-0.903715	0.366249	1
ARID3A	-0.00776476	0.00385518	-2.01411	0.044123	1
ARID3B	-0.00204422	0.00221438	-0.923155	0.356031	1
ARID4A	0.00294164	0.00161496	1.82149	0.0686718	1
ARID4B	0.00211753	0.00196475	1.07776	0.281262	1
ARID5A	0.000909971	0.00454609	0.200166	0.84137	1
ARIH1	0.00522828	0.00319375	1.63704	0.10177	1
ARIH2	-0.00539188	0.00311454	-1.73119	0.0835615	1
ARL1	0.0008932	0.00216974	0.411663	0.680628	1
ARL10	-0.00295969	0.00372418	-0.794722	0.426863	1
ARL11	-0.00646364	0.00250122	-2.5842	0.00982632	1
ARL13B	0.00156896	0.00231239	0.678501	0.497527	1
ARL14	-0.00456115	0.00230503	-1.97878	0.0479695	1
ARL15	0.00030548	0.00153161	0.199451	0.841929	1
ARL17P1	0.000934882	0.000737705	1.26728	0.205192	1
ARL2BP	0.00434722	0.00197739	2.19847	0.0280226	1
ARL3	-2.85437e-05	0.00221776	-0.0128705	0.989732	1
ARL4A	-0.0027097	0.00152476	-1.77713	0.0756888	1
ARL4D	-0.00311915	0.00230113	-1.35549	0.175406	1
ARL5B	0.000309102	0.00217474	0.142133	0.886988	1
ARL6	0.00208866	0.00262172	0.796673	0.425729	1
ARL6IP1	0.00198261	0.00169957	1.16654	0.243528	1
ARL6IP4	0.00708982	0.00297303	2.38472	0.017179	1
ARL6IP5	0.000461631	0.00263385	0.175269	0.860885	1
ARL6IP6	0.00184346	0.00196488	0.938205	0.348245	1
ARL8A	-0.00694139	0.00239767	-2.89506	0.00382935	1
ARL8B	-0.0019967	0.0019569	-1.02034	0.307682	1
ARL9	-0.000499927	0.00209994	-0.238067	0.811852	1
ARMC1	0.000743444	0.00196024	0.379262	0.704531	1
ARMC10	0.00225052	0.00236011	0.953566	0.340411	1
ARMC2	-0.00166137	0.0027451	-0.605211	0.545103	1
ARMC3	0.00179315	0.0027804	0.644927	0.519044	1
ARMC4	-0.00218536	0.00442358	-0.494024	0.62134	1
ARMC5	-0.00384562	0.00541866	-0.709699	0.477968	1
ARMC6	0.00150685	0.00348866	0.431927	0.665838	1
ARMC7	-0.00361438	0.00283367	-1.27551	0.202266	1
ARMC8	0.000262039	0.00250583	0.104572	0.916726	1
ARMC9	-0.00428082	0.00476546	-0.8983	0.369127	1
ARMCX1	-0.00587604	0.00345108	-1.70267	0.0887761	1
ARMCX2	-0.0133264	0.0038175	-3.49087	0.000491215	1
ARMCX3	0.00472089	0.00295787	1.59605	0.110626	1
ARMCX4	0.00970492	0.00270545	3.58718	0.000341791	1
ARMCX5	0.00978743	0.00323999	3.02082	0.00255076	1
ARMCX6	0.00358089	0.00296502	1.20771	0.227291	1
ARMET	0.00283936	0.00292856	0.969543	0.332384	1
ARNT2	-0.0107503	0.00542522	-1.98154	0.0476583	1
ARNTL	0.00749352	0.00216446	3.46208	0.00054656	1
ARNTL2	-0.0109373	0.00334347	-3.27124	0.00108779	1
ARP11	0.000914228	0.00213799	0.427611	0.668977	1
ARPC1A	-0.00201949	0.00141706	-1.42513	0.154266	1
ARPC1B	-0.00182115	0.0026549	-0.685959	0.492814	1
ARPC2	-0.00477105	0.00391394	-1.21899	0.222984	1
ARPC5	0.00846323	0.00426672	1.98354	0.0474345	1
ARPC5L	-0.00212442	0.00209878	-1.01221	0.31155	1
ARPM1	0.000329236	0.00201196	0.16364	0.87003	1
ARPP-19	0.00255652	0.00186302	1.37225	0.17013	1
ARPP-21	-0.010307	0.00467579	-2.20433	0.0276072	1
ARR3	-0.00803006	0.00358649	-2.23897	0.0252602	1
ARRB2	0.00147588	0.00224563	0.657221	0.51111	1
ARRDC1	0.00182541	0.00284662	0.641254	0.521427	1
ARRDC2	-0.00536405	0.00409167	-1.31097	0.19001	1
ARRDC3	0.000694889	0.00179198	0.387777	0.698219	1
ARRDC4	-0.00377955	0.00260533	-1.4507	0.147011	1
ARS2	0.00171041	0.0030093	0.568375	0.56984	1
ARSA	-0.00589373	0.00380931	-1.54719	0.121966	1
ARSB	0.000539097	0.0027632	0.195099	0.845334	1
ARSD	-0.00738746	0.00196653	-3.7566	0.000176846	1
ARSE	-0.00469896	0.00266366	-1.7641	0.0778576	1
ARSF	-0.0088742	0.00379435	-2.33879	0.0194378	1
ARSG	0.00229992	0.0025368	0.906621	0.36471	1
ARSJ	-0.00255676	0.00314905	-0.811913	0.416932	1
ARSK	0.00857794	0.00236247	3.63091	0.000289064	1
ART1	-0.00227818	0.00177747	-1.28169	0.20009	1
ART3	-0.000439472	0.0024388	-0.1802	0.857013	1
ART4	-0.00422194	0.00143792	-2.93615	0.00335862	1
ART5	-0.0051325	0.00296989	-1.72817	0.0841013	1
ARTN	-0.00846285	0.00339339	-2.49393	0.012709	1
ARV1	0.000788222	0.00238197	0.330912	0.740743	1
ARVCF	-0.00722225	0.00499024	-1.44728	0.147967	1
ARX	-0.00592286	0.00414976	-1.42728	0.153646	1
AS3MT	0.00191585	0.00174168	1.1	0.271456	1
ASAH1	0.002301	0.00240143	0.958182	0.338079	1
ASAH2	-0.00285719	0.00188292	-1.51743	0.129306	1
ASAM	-0.00873173	0.00299948	-2.91108	0.00363907	1
ASAP1	-0.00141838	0.00239051	-0.593336	0.553019	1
ASAP2	0.00618079	0.00221555	2.78974	0.0053219	1
ASAP3	-0.0073306	0.00569272	-1.28771	0.197985	1
ASB1	1.41956e-05	0.00307684	0.00461369	0.996319	1
ASB10	-0.00435757	0.00312723	-1.39343	0.163635	1
ASB11	0.00126952	0.00133491	0.951016	0.341704	1
ASB12	-0.00160438	0.00159853	-1.00366	0.315656	1
ASB13	0.00566042	0.00309917	1.82643	0.0679248	1
ASB14	-0.00147939	0.0015248	-0.970219	0.332047	1
ASB15	-0.00267305	0.00287517	-0.929703	0.35263	1
ASB16	-0.00899656	0.00365474	-2.46161	0.0139098	1
ASB17	-0.00550624	0.00316294	-1.74086	0.0818512	1
ASB18	0.00255148	0.00340783	0.748712	0.454113	1
ASB2	-0.00322071	0.00356897	-0.90242	0.366935	1
ASB3	0.000522845	0.00263422	0.198482	0.842687	1
ASB4	0.00176048	0.00240968	0.730586	0.465112	1
ASB5	-0.000624732	0.00333786	-0.187165	0.851549	1
ASB6	-0.00104137	0.00320466	-0.324955	0.745247	1
ASB7	-0.0003777	0.00312509	-0.120861	0.903813	1
ASB8	0.00228503	0.00215355	1.06105	0.288786	1
ASB9	0.000719648	0.00206863	0.347887	0.72796	1
ASCC1	-0.00445453	0.00220002	-2.02477	0.0430153	1
ASCC2	-3.48725e-05	0.00126266	-0.0276182	0.977969	1
ASCC3	0.00183113	0.00185061	0.989469	0.322546	1
ASCL1	0.000155045	0.00195651	0.0792458	0.936845	1
ASCL2	0.000257381	0.00208779	0.123279	0.901898	1
ASCL3	-0.000493783	0.00153027	-0.322678	0.746971	1
ASCL4	-0.000667875	0.00175591	-0.380358	0.703718	1
ASF1A	-0.000308352	0.00158965	-0.193975	0.846214	1
ASF1B	0.00293918	0.00205405	1.43092	0.1526	1
ASGR1	-0.00395881	0.00341467	-1.15936	0.246441	1
ASGR2	-0.00463418	0.00219866	-2.10773	0.0351703	1
ASH1L	0.00673926	0.00255238	2.64038	0.00834146	1
ASH2L	0.00425475	0.00293972	1.44733	0.147951	1
ASIP	-0.00216444	0.00233417	-0.927284	0.353884	1
ASL	-0.00490737	0.00397808	-1.2336	0.217487	1
ASNA1	0.00113428	0.00209927	0.540321	0.589032	1
ASNSD1	0.00455737	0.00176475	2.58245	0.00987625	1
ASPA	0.00139583	0.00299582	0.465926	0.641316	1
ASPH	0.000454487	0.00175289	0.259279	0.795445	1
ASPHD1	-0.00703935	0.00335126	-2.10051	0.0358008	1
ASPHD2	-0.00665127	0.00230473	-2.88592	0.00394183	1
ASPM	-8.37048e-05	0.00193356	-0.0432905	0.965474	1
ASPN	0.00557275	0.00214449	2.59863	0.0094239	1
ASPRV1	-0.00364275	0.00266999	-1.36433	0.172607	1
ASPSCR1	-0.00156723	0.00421863	-0.371503	0.7103	1
ASRGL1	0.00460867	0.00198621	2.32034	0.0204164	1
ASTE1	0.00544919	0.00244973	2.2244	0.0262256	1
ASTL	-0.000219572	0.00282041	-0.0778512	0.937954	1
ASTN1	-0.00213884	0.00550445	-0.388566	0.697636	1
ASTN2	-0.00488599	0.00590469	-0.827477	0.408059	1
ASXL1	-0.00149034	0.00338994	-0.439636	0.660245	1
ASXL2	-0.000497098	0.00274226	-0.181273	0.856171	1
ASZ1	-0.00118895	0.00403099	-0.294953	0.768058	1
ATAD1	0.00391154	0.00202073	1.9357	0.0530359	1
ATAD2	0.00457255	0.00195666	2.33692	0.0195352	1
ATAD2B	0.00144057	0.00114117	1.26237	0.206954	1
ATAD3A	0.00410406	0.00285707	1.43645	0.151019	1
ATAD3C	-0.000874177	0.00135306	-0.646074	0.518301	1
ATAD4	-0.000648157	0.00116591	-0.555924	0.578321	1
ATAD5	0.00223087	0.0016285	1.36989	0.170864	1
ATCAY	-0.00117653	0.0042905	-0.274218	0.783944	1
ATE1	0.00286535	0.00283037	1.01236	0.311483	1
ATF1	0.00414342	0.00142146	2.91491	0.00359492	1
ATF2	-0.000471631	0.00256913	-0.183576	0.854364	1
ATF3	-0.00353184	0.00298562	-1.18295	0.23696	1
ATF4	0.005148	0.00269734	1.90855	0.0564545	1
ATF5	-0.00504075	0.00334907	-1.50512	0.132442	1
ATF6	-0.00477828	0.0024126	-1.98055	0.0477699	1
ATF7	-0.00491966	0.00209496	-2.34833	0.0189482	1
ATF7IP	-0.00128811	0.00233951	-0.550587	0.581974	1
ATF7IP2	0.002543	0.00142721	1.7818	0.0749246	1
ATG10	0.000764685	0.00151343	0.505267	0.613424	1
ATG12	-0.0047527	0.00268689	-1.76885	0.0770618	1
ATG16L1	0.0103291	0.00317084	3.25752	0.00114149	1
ATG2B	0.00605846	0.00263756	2.29699	0.0217154	1
ATG3	-0.0051525	0.00245137	-2.10189	0.0356799	1
ATG4A	-0.00256932	0.00274085	-0.937417	0.34865	1
ATG4C	-0.00215114	0.00161915	-1.32857	0.184133	1
ATG4D	-0.000347432	0.00387395	-0.0896843	0.928546	1
ATG5	-0.000874314	0.00198473	-0.440521	0.659605	1
ATG7	-0.00304201	0.00247712	-1.22804	0.219567	1
ATG9A	-0.00730157	0.00231005	-3.16078	0.0015955	1
ATG9B	0.00356377	0.0058147	0.61289	0.540015	1
ATHL1	-0.000272182	0.00255707	-0.106443	0.915241	1
ATIC	0.00239722	0.00255532	0.938132	0.348283	1
ATL1	-0.00495898	0.00259986	-1.9074	0.0566027	1
ATL2	0.00516977	0.00205764	2.51247	0.0120619	1
ATL3	0.000355341	0.00227681	0.15607	0.875993	1
ATMIN	0.00135801	0.0017485	0.776669	0.43744	1
ATN1	-0.00991387	0.00415236	-2.38752	0.0170487	1
ATOH1	0.000309983	0.00106449	0.291203	0.770925	1
ATOH7	0.000576579	0.0022714	0.253844	0.799641	1
ATOH8	-0.00313587	0.00318515	-0.98453	0.324966	1
ATOX1	-0.00818277	0.00212507	-3.85059	0.000121296	1
ATP10B	0.0012523	0.00285388	0.438805	0.660847	1
ATP11B	0.000455815	0.00230571	0.197689	0.843307	1
ATP11C	0.00320828	0.00201541	1.59187	0.111561	1
ATP12A	-0.00128507	0.00437396	-0.2938	0.768939	1
ATP13A1	-0.00212138	0.00372911	-0.568871	0.569503	1
ATP13A2	-0.00212281	0.00502505	-0.422445	0.672743	1
ATP13A3	-3.97025e-05	0.00197142	-0.020139	0.983934	1
ATP13A4	0.000831996	0.00379046	0.219498	0.826283	1
ATP13A5	-0.00116783	0.00177891	-0.656483	0.511584	1
ATP1A1	0.00792423	0.0023557	3.36385	0.000782209	1
ATP1A2	-0.00924694	0.0049787	-1.8573	0.0634059	1
ATP1A3	-0.00319565	0.00226657	-1.40991	0.158713	1
ATP1A4	-0.00298894	0.00464	-0.644168	0.519536	1
ATP1B1	-0.00328569	0.00177803	-1.84794	0.0647493	1
ATP1B2	-0.0070192	0.00191344	-3.66837	0.000250074	1
ATP1B3	-0.00600489	0.00178211	-3.36953	0.000766334	1
ATP1B4	-0.0016171	0.00323723	-0.499531	0.617457	1
ATP2A1	-0.0119147	0.00438436	-2.71754	0.00663005	1
ATP2A2	0.000810474	0.00280492	0.288947	0.77265	1
ATP2A3	-0.00135112	0.00309853	-0.436053	0.662843	1
ATP2B1	-0.000540435	0.00145554	-0.371295	0.710455	1
ATP2B2	0.00403571	0.00509359	0.792311	0.428267	1
ATP2B3	-0.0024473	0.00501033	-0.488452	0.62528	1
ATP2B4	-0.00406521	0.00192417	-2.11271	0.0347413	1
ATP2C1	0.000130142	0.00223651	0.0581897	0.953603	1
ATP2C2	-0.0147806	0.00497087	-2.97344	0.00297772	1
ATP4A	-0.00525905	0.00528098	-0.995848	0.319437	1
ATP4B	0.00212394	0.00362296	0.586244	0.557774	1
ATP5A1	-0.00429977	0.00327603	-1.31249	0.189495	1
ATP5B	-0.00869994	0.00272545	-3.19212	0.00143287	1
ATP5C1	0.00151453	0.00217041	0.697808	0.485373	1
ATP5D	-3.01507e-05	0.0034177	-0.00882192	0.992962	1
ATP5E	-0.0031204	0.00162422	-1.92117	0.0548433	1
ATP5F1	0.000550375	0.00107322	0.512823	0.608128	1
ATP5G1	0.002169	0.00190941	1.13596	0.256102	1
ATP5G2	0.0012173	0.00208315	0.584358	0.559041	1
ATP5G3	0.000634001	0.00264568	0.239636	0.810635	1
ATP5H	-0.000829058	0.00133567	-0.620704	0.534861	1
ATP5I	-0.000933575	0.00250192	-0.373144	0.709079	1
ATP5J	0.00013741	0.00311944	0.0440496	0.964869	1
ATP5L	0.00063098	0.00132923	0.474697	0.635051	1
ATP5L2	-0.000991058	0.00109846	-0.902224	0.36704	1
ATP5O	0.0010159	0.00209376	0.485201	0.627583	1
ATP5S	0.00168929	0.00287929	0.586703	0.557465	1
ATP5SL	-0.000185471	0.00240336	-0.0771715	0.938494	1
ATP6AP1	-0.00380366	0.00272986	-1.39335	0.163658	1
ATP6AP2	0.00170141	0.00290055	0.586583	0.557546	1
ATP6V0A1	-0.0005305	0.000952942	-0.556697	0.577792	1
ATP6V0A2	-5.31671e-06	0.00131728	-0.00403614	0.99678	1
ATP6V0A4	-0.00308638	0.00462987	-0.666625	0.505084	1
ATP6V0B	0.00117191	0.00129486	0.905051	0.36554	1
ATP6V0D1	-0.00246353	0.00183567	-1.34204	0.179727	1
ATP6V0D2	0.000903894	0.00366099	0.246899	0.80501	1
ATP6V0E1	-0.00466569	0.00293559	-1.58935	0.112129	1
ATP6V0E2	-0.00182794	0.00414064	-0.441464	0.658922	1
ATP6V1A	-0.00252411	0.00269947	-0.935039	0.349874	1
ATP6V1B1	-0.00550184	0.00504658	-1.09021	0.275742	1
ATP6V1B2	-0.000618964	0.00256638	-0.241182	0.809437	1
ATP6V1C1	-0.00694611	0.00178909	-3.88249	0.00010653	1
ATP6V1C2	-0.0139598	0.00402627	-3.46717	0.000536373	1
ATP6V1D	-0.00337713	0.00154447	-2.1866	0.0288802	1
ATP6V1E1	-0.00388918	0.0022006	-1.76732	0.0773168	1
ATP6V1E2	0.000941615	0.00221975	0.424199	0.671464	1
ATP6V1F	-0.00184741	0.00337048	-0.548116	0.58367	1
ATP6V1G1	-0.00403422	0.00250027	-1.61352	0.10678	1
ATP6V1G3	-0.000666864	0.0024523	-0.271934	0.785699	1
ATP6V1H	-0.00364376	0.00338184	-1.07745	0.2814	1
ATP7A	0.00282923	0.00203017	1.39359	0.163585	1
ATP7B	-0.0101847	0.00492234	-2.06908	0.038659	1
ATP8A1	0.00125644	0.0018064	0.695547	0.486788	1
ATP8A2	-0.0110334	0.00499715	-2.20793	0.0273547	1
ATP8B1	-0.00708244	0.0025064	-2.82574	0.00476093	1
ATP8B3	-0.00440947	0.00573438	-0.768953	0.442006	1
ATP8B4	0.00199176	0.00150874	1.32015	0.186928	1
ATP9B	0.0130603	0.00356242	3.66613	0.000252257	1
ATPAF2	-0.00253236	0.00272936	-0.92782	0.353606	1
ATPBD3	0.00300231	0.00229091	1.31053	0.190157	1
ATPBD4	0.00283532	0.00168331	1.68437	0.092256	1
ATPGD1	0.00160628	0.00258558	0.621246	0.534504	1
ATPIF1	-0.000442188	0.00262504	-0.16845	0.866245	1
ATR	0.00296236	0.00169764	1.74499	0.0811304	1
ATRIP	-0.00319679	0.004948	-0.646077	0.518299	1
ATRN	0.00320636	0.00387475	0.827501	0.408045	1
ATRNL1	-0.0035022	0.0047848	-0.731943	0.464284	1
ATRX	0.00245534	0.00147184	1.66821	0.0954198	1
ATXN10	0.00310523	0.00242855	1.27863	0.201165	1
ATXN2	0.00651894	0.00349914	1.86301	0.0625979	1
ATXN2L	-0.00331639	0.00393172	-0.843497	0.399045	1
ATXN3	0.00263447	0.00164628	1.60026	0.109689	1
ATXN7	-0.00435922	0.0027761	-1.57027	0.1165	1
ATXN7L1	0.00803181	0.00308393	2.60441	0.00926717	1
ATXN7L2	-0.00784179	0.00485313	-1.61582	0.106281	1
AUH	0.00524406	0.0032299	1.6236	0.10461	1
AUP1	-0.00179944	0.00247677	-0.726525	0.467596	1
AURKA	0.00386913	0.00189617	2.0405	0.0414236	1
AURKB	-0.00456131	0.00331951	-1.37409	0.169558	1
AURKC	-0.0136316	0.00463343	-2.942	0.00329609	1
AUTS2	-0.00392851	0.00319651	-1.229	0.219207	1
AVEN	0.00196657	0.0022917	0.858129	0.390917	1
AVIL	-0.00556734	0.00212812	-2.61609	0.00895697	1
AVL9	-0.00353943	0.00335905	-1.0537	0.29214	1
AVP	-0.00566797	0.00285223	-1.98721	0.0470268	1
AVPI1	-0.000822183	0.00245397	-0.335042	0.737627	1
AVPR1A	-0.000175677	0.00231323	-0.0759445	0.93947	1
AVPR2	-0.00325394	0.00284039	-1.1456	0.252091	1
AXIN1	0.00926722	0.00399678	2.31867	0.0205069	1
AXIN2	0.00799728	0.00405287	1.97324	0.048597	1
AXL	-0.00300982	0.00564878	-0.532827	0.594209	1
AXUD1	-0.00694898	0.00273682	-2.53907	0.0111851	1
AZGP1	-0.000493704	0.00187409	-0.263436	0.79224	1
AZI2	0.00257901	0.00184984	1.39418	0.163408	1
AZU1	-0.000893213	0.00343848	-0.25977	0.795066	1
B2M	0.00517636	0.00342836	1.50987	0.131226	1
B3GALNT1	-0.00293898	0.00345561	-0.850495	0.395145	1
B3GALNT2	-0.000403173	0.00203848	-0.197782	0.843235	1
B3GALT1	-0.000668626	0.00211412	-0.316267	0.751831	1
B3GALT2	0.00141424	0.00152698	0.92617	0.354462	1
B3GALT4	-0.00175795	0.0029232	-0.601378	0.547652	1
B3GALT5	-0.00517089	0.00364058	-1.42035	0.155652	1
B3GALT6	0.00233765	0.00341916	0.683691	0.494244	1
B3GALTL	-0.000126382	0.00255594	-0.0494466	0.960568	1
B3GAT1	-0.00128958	0.00328433	-0.392647	0.69462	1
B3GAT2	-0.000585702	0.00272881	-0.214636	0.830071	1
B3GAT3	6.00182e-06	0.00148751	0.00403481	0.996781	1
B3GNT1	-0.00268828	0.00277681	-0.968116	0.333096	1
B3GNT2	-0.00200419	0.00233297	-0.859071	0.390398	1
B3GNT3	-0.00608338	0.00393504	-1.54595	0.122265	1
B3GNT4	-0.00506111	0.00348024	-1.45424	0.146027	1
B3GNT5	-0.000317992	0.00142134	-0.223727	0.822991	1
B3GNT6	0.00382349	0.00373065	1.02489	0.305533	1
B3GNT7	0.00122707	0.00214914	0.570958	0.568088	1
B3GNT8	-0.00146493	0.00307064	-0.477076	0.633357	1
B3GNT9	0.00331676	0.00279915	1.18492	0.236183	1
B3GNTL1	0.00139602	0.00350957	0.397776	0.690835	1
B4GALNT1	-0.0135066	0.00446914	-3.02219	0.0025393	1
B4GALNT2	-0.00788773	0.00400815	-1.96792	0.049206	1
B4GALNT3	-0.00554065	0.00458012	-1.20972	0.226522	1
B4GALNT4	0.00231847	0.004937	0.469611	0.638681	1
B4GALT1	-0.00179653	0.00107884	-1.66525	0.0960103	1
B4GALT2	-0.00132655	0.00428147	-0.309834	0.756717	1
B4GALT3	-0.00702358	0.00245838	-2.85699	0.00431814	1
B4GALT4	0.00766314	0.00215441	3.55696	0.000383336	1
B4GALT6	0.00587918	0.00222413	2.64335	0.00826889	1
B4GALT7	0.000234441	0.00307556	0.0762273	0.939245	1
[truncated: 15,401 more rows]

## Sheet: SupTable3
Supplementary Table 3. Correlation between the expression of genes in the DNAm IC signature (FDR < 0.05) and model’s CpGs beta values.
gene	cpg	correlation
AAK1	cg06846752	-0.00162513
ABCA6	cg06846752	0.0627664
ABCA9	cg06846752	0.0606013
ABCB4	cg06846752	0.0237059
ABCD2	cg06846752	0.0162316
ABLIM1	cg06846752	0.00659652
ACADSB	cg06846752	0.0100397
ACSL1	cg06846752	-0.0226471
ACTA2	cg06846752	0.0693051
ACVR2A	cg06846752	-0.00354413
ADAM23	cg06846752	-0.0452555
ADAM29	cg06846752	0.0190597
ADAMDEC1	cg06846752	0.0145127
ADAMTS6	cg06846752	0.0439456
ADPRH	cg06846752	0.0270949
AGPAT5	cg06846752	0.0510979
AIM2	cg06846752	0.0802032
AK5	cg06846752	-0.0146167
AKR1C3	cg06846752	0.015057
AKR1CL2	cg06846752	-0.0830475
AKT3	cg06846752	0.0119805
ALOX15	cg06846752	-0.0197696
ALOX5	cg06846752	-0.020964
AMFR	cg06846752	0.0359851
ANGPTL1	cg06846752	0.030416
ANK3	cg06846752	0.0276508
ANKRD22	cg06846752	0.0660414
ANKRD55	cg06846752	0.0288605
ANTXR2	cg06846752	0.037085
ANXA3	cg06846752	0.0107622
ANXA4	cg06846752	0.00964513
AP1S3	cg06846752	0.0573691
AP3M2	cg06846752	0.029515
APBA2	cg06846752	0.0229589
APBB1	cg06846752	0.0135922
APBB2	cg06846752	0.00628034
APOBEC3G	cg06846752	0.068778
APOD	cg06846752	0.056684
AQP3	cg06846752	-0.0461685
ARG1	cg06846752	0.0392921
ARHGAP10	cg06846752	-0.000223019
ARHGAP17	cg06846752	0.0428034
ARHGAP24	cg06846752	0.0423203
ARHGEF6	cg06846752	0.0264238
ARL4C	cg06846752	0.0177852
ARRB1	cg06846752	-0.0421094
ATP10A	cg06846752	0.0175222
ATP8B2	cg06846752	-0.0103663
ATXN1	cg06846752	0.0247721
AZIN1	cg06846752	0.0208524
BAG3	cg06846752	0.0225863
BCAR3	cg06846752	0.00323263
BCL11A	cg06846752	0.0285379
BCL11B	cg06846752	-0.00989138
BCL2L11	cg06846752	-0.0088409
BCL6	cg06846752	-0.0136329
BEND4	cg06846752	0.0120655
BEX2	cg06846752	-0.00604074
BLK	cg06846752	0.000363065
BLNK	cg06846752	0.0179388
BMF	cg06846752	0.0384289
BMP2K	cg06846752	0.00591285
BMPR2	cg06846752	0.0617832
BRWD2	cg06846752	0.0420559
BTBD11	cg06846752	-0.00574175
BTG2	cg06846752	-0.0234348
BTK	cg06846752	0.036824
C11orf24	cg06846752	0.0246687
C11orf80	cg06846752	0.0563109
C13orf18	cg06846752	0.0352068
C15orf54	cg06846752	0.00313424
C17orf48	cg06846752	0.0304701
C17orf87	cg06846752	-0.00865176
C17orf99	cg06846752	0.0055533
C1orf113	cg06846752	0.0256676
C1orf129	cg06846752	0.0526078
C1orf220	cg06846752	0.0368119
C20orf72	cg06846752	0.041641
C2orf46	cg06846752	-0.0128204
C4orf34	cg06846752	0.0210069
C5	cg06846752	0.0495
C5orf32	cg06846752	0.00363217
C5orf39	cg06846752	0.000757246
C6orf10	cg06846752	0.0402806
C6orf106	cg06846752	0.00130824
C9orf130	cg06846752	-0.00417649
C9orf156	cg06846752	-0.0117512
C9orf45	cg06846752	0.048136
C9orf84	cg06846752	0.04258
C9orf91	cg06846752	0.0430976
CABLES1	cg06846752	-0.00253003
CACNA1E	cg06846752	0.00463388
CACNA1I	cg06846752	-0.0351888
CAMK2D	cg06846752	0.0580613
CAMK4	cg06846752	-0.0155652
CAMSAP1L1	cg06846752	-0.0246942
CAPN3	cg06846752	0.0382166
CASP10	cg06846752	-0.0334882
CASP5	cg06846752	0.0256402
CASP6	cg06846752	-0.000871464
CCDC104	cg06846752	-0.0048689
CCDC50	cg06846752	0.0335159
CCDC68	cg06846752	0.0379753
CCR3	cg06846752	-0.00295926
CCR4	cg06846752	-0.029369
CD180	cg06846752	0.0323866
CD19	cg06846752	0.043698
CD2	cg06846752	0.0531229
CD200	cg06846752	0.0442951
CD200R1	cg06846752	-0.0410961
CD226	cg06846752	0.0432372
CD247	cg06846752	-0.0170957
CD274	cg06846752	0.05754
CD28	cg06846752	-0.0477037
CD37	cg06846752	-0.00720697
CD3D	cg06846752	0.0352757
CD3E	cg06846752	-0.0334076
CD3G	cg06846752	0.0316993
CD4	cg06846752	-0.0334922
CD40	cg06846752	0.0417749
CD40LG	cg06846752	-0.0122273
CD53	cg06846752	0.0120837
CD59	cg06846752	0.00631808
CD6	cg06846752	0.0246089
CD83	cg06846752	0.0530255
CD96	cg06846752	0.0382918
CDC14A	cg06846752	-0.00507891
CDK6	cg06846752	0.00957517
CDR2	cg06846752	0.0353266
CEACAM1	cg06846752	0.0455962
CELSR1	cg06846752	0.0295787
CHD3	cg06846752	-0.00909124
CKAP4	cg06846752	-0.000175887
CLC	cg06846752	0.0049234
CLCN4	cg06846752	0.0179973
CLEC17A	cg06846752	0.00973131
CLEC4D	cg06846752	0.0185737
CLECL1	cg06846752	0.0411869
CLIC4	cg06846752	0.0241194
CLIP4	cg06846752	0.00115478
CLMN	cg06846752	0.0127849
CLNK	cg06846752	0.064682
CLUAP1	cg06846752	0.000822128
COL4A3	cg06846752	0.0496881
COL4A4	cg06846752	0.0691483
CPEB4	cg06846752	0.0283757
CREB3L2	cg06846752	0.0592819
CTNNA1	cg06846752	0.00928447
CTSH	cg06846752	-0.00412758
CUBN	cg06846752	0.0139801
CXCR7	cg06846752	-0.00674321
CXorf21	cg06846752	-0.0248724
CXorf57	cg06846752	-0.0130493
CXXC5	cg06846752	0.0339759
CYB5R2	cg06846752	-0.00843978
CYBASC3	cg06846752	0.00866734
CYorf15B	cg06846752	-0.0989024
CYSLTR2	cg06846752	-0.0227437
DAD1	cg06846752	-0.018017
DCLK2	cg06846752	0.0370964
DDX3X	cg06846752	0.05889
DDX3Y	cg06846752	-0.0990256
DENND2D	cg06846752	0.0272697
DENND5B	cg06846752	0.0187083
DGKA	cg06846752	0.00500979
DGKG	cg06846752	0.0177876
DHRS3	cg06846752	0.00456439
DLG2	cg06846752	0.00166858
DLGAP4	cg06846752	0.0123031
DMD	cg06846752	0.0302663
DNMBP	cg06846752	0.0275047
DNMT1	cg06846752	-0.00940527
DOCK9	cg06846752	0.0233937
DOK2	cg06846752	-0.0492772
DPP4	cg06846752	-0.00548531
DSC1	cg06846752	-0.0083325
DSC2	cg06846752	0.0196583
DUS2L	cg06846752	0.00372065
DUSP16	cg06846752	-0.0263458
DYRK2	cg06846752	0.0222957
E2F5	cg06846752	0.0332894
E2F7	cg06846752	0.00943479
ECOP	cg06846752	0.0398262
EDAR	cg06846752	-0.00476859
EGR2	cg06846752	0.0140529
EIF1AY	cg06846752	-0.0934967
ELOVL5	cg06846752	0.0406129
ENOSF1	cg06846752	-0.00205064
ENPP2	cg06846752	0.0534309
EPHA1	cg06846752	-0.023881
EPHA4	cg06846752	0.0164282
EPHX2	cg06846752	-0.0452879
ERI1	cg06846752	0.0311064
ETS1	cg06846752	0.0157805
EZR	cg06846752	0.0649928
FAAH2	cg06846752	-0.013353
FAM102A	cg06846752	-0.0244867
FAM110A	cg06846752	-0.03564
FAM111B	cg06846752	0.0232879
FAM134B	cg06846752	0.0120057
FAM184A	cg06846752	-0.00389251
FAM62B	cg06846752	-0.00417772
FARP2	cg06846752	0.0477874
FBXO18	cg06846752	0.0446406
FCAR	cg06846752	-0.00442721
FCER2	cg06846752	0.0280962
FCGR1A	cg06846752	0.0563937
FCGR2B	cg06846752	0.0349146
FCRL2	cg06846752	0.0513676
FCRL3	cg06846752	0.0431553
FCRL5	cg06846752	0.0393973
FCRLA	cg06846752	0.044468
FDFT1	cg06846752	0.0517364
FGGY	cg06846752	0.037912
FHDC1	cg06846752	0.0281741
FHIT	cg06846752	0.000293798
FIG4	cg06846752	0.0468088
FLJ41327	cg06846752	0.0169017
FLJ46020	cg06846752	0.00671071
FLT3LG	cg06846752	-0.00480465
FMO3	cg06846752	0.0580799
FMOD	cg06846752	0.0558066
FYB	cg06846752	-0.00555447
FYN	cg06846752	0.0138898
FZD6	cg06846752	-0.0679769
G0S2	cg06846752	-0.024658
GAB1	cg06846752	0.0262169
GAB2	cg06846752	-0.00221742
GABRB2	cg06846752	0.0420856
GALNT14	cg06846752	-0.011334
GATA3	cg06846752	0.0213766
GCET2	cg06846752	-0.0370865
GCNT4	cg06846752	-0.029341
GGA2	cg06846752	0.0585372
GIMAP1	cg06846752	-0.0127339
GIMAP2	cg06846752	0.0299769
GIMAP4	cg06846752	-0.0176848
GIMAP5	cg06846752	-0.0100683
GIMAP6	cg06846752	0.0136185
GIMAP7	cg06846752	0.00891333
GIMAP8	cg06846752	-0.0174283
GNAI1	cg06846752	-0.0161741
GPHN	cg06846752	0.0201983
GPLD1	cg06846752	0.0363683
GPM6A	cg06846752	0.0481625
GPR183	cg06846752	0.00299798
GPR84	cg06846752	0.0207462
GPRASP1	cg06846752	0.0288759
GPT2	cg06846752	0.067567
GRAP2	cg06846752	0.00262648
GRB2	cg06846752	-0.0179557
GRPEL2	cg06846752	0.0146954
GSTM2	cg06846752	0.0093948
GTPBP1	cg06846752	0.0408309
GYG1	cg06846752	0.0395619
HABP4	cg06846752	0.0437925
HAPLN3	cg06846752	-0.0238328
HAVCR1	cg06846752	-0.0148692
HCCS	cg06846752	0.0254266
HCRP1	cg06846752	0.00155722
HDHD1A	cg06846752	0.0344719
HECTD2	cg06846752	0.0455382
HELB	cg06846752	0.026357
HEPH	cg06846752	0.0293949
HHEX	cg06846752	0.0167502
HIST1H3D	cg06846752	-0.0198244
HIST1H4E	cg06846752	-0.0595126
HLA-DMA	cg06846752	0.0174699
HP	cg06846752	0.017169
HRH4	cg06846752	0.00628283
ICOS	cg06846752	0.0171207
ID3	cg06846752	-0.0209042
IFNGR2	cg06846752	-0.0356105
IGFBP4	cg06846752	0.0223541
IKZF2	cg06846752	-0.000129097
IL11RA	cg06846752	-0.0295016
IL12A	cg06846752	0.00915713
IL1RL1	cg06846752	-0.00824879
IL2RB	cg06846752	0.00939274
IL4R	cg06846752	0.0121091
IL5RA	cg06846752	-0.00525276
IL6ST	cg06846752	0.02863
IL7	cg06846752	0.00735327
IL7R	cg06846752	-0.0364787
INADL	cg06846752	0.00746869
INPP4A	cg06846752	0.0101994
INPP4B	cg06846752	0.00902657
INPP5F	cg06846752	0.0617929
IRF4	cg06846752	0.0109799
IRF8	cg06846752	-0.00670356
ITGA6	cg06846752	0.016407
ITK	cg06846752	0.0326376
JAM2	cg06846752	-0.0127304
JARID1C	cg06846752	0.0568183
JDP2	cg06846752	-0.00739024
JUN	cg06846752	-0.011454
KBTBD8	cg06846752	0.0443451
KCNH8	cg06846752	0.0274961
KCNN4	cg06846752	0.00323133
KHDRBS2	cg06846752	0.0147359
KIAA0040	cg06846752	0.041961
KIAA0226	cg06846752	0.0432683
KIAA0748	cg06846752	-0.0149274
KLF12	cg06846752	0.0596755
KLF8	cg06846752	0.0222962
KLHL3	cg06846752	-0.0245267
KLRB1	cg06846752	0.0299716
KLRF1	cg06846752	0.00827899
KMO	cg06846752	0.0483092
KREMEN1	cg06846752	0.00684119
LAMC1	cg06846752	0.0435588
LASS6	cg06846752	-0.0591864
LAT	cg06846752	-0.00521873
LDHB	cg06846752	0.0207036
LDLRAP1	cg06846752	-0.0440915
LEF1	cg06846752	0.016162
LEPROTL1	cg06846752	-0.035582
LILRA4	cg06846752	0.00685206
LINS1	cg06846752	-0.0120283
LIX1	cg06846752	0.0141516
LOC100130950	cg06846752	-0.0198799
LPIN1	cg06846752	0.0153201
LRIG1	cg06846752	0.0035344
LRP6	cg06846752	-0.0078673
LRRC8C	cg06846752	-0.00296112
LRRN1	cg06846752	0.0283689
LTBP3	cg06846752	-0.0321492
LYN	cg06846752	-0.0283116
MACF1	cg06846752	-0.0129973
MAF	cg06846752	0.0310858
MAL	cg06846752	-0.0113398
MAN1C1	cg06846752	-0.00916985
MAP2	cg06846752	-0.015745
MAP2K6	cg06846752	0.039753
MAP7D2	cg06846752	0.0851443
MAPK14	cg06846752	0.00110999
MARCH3	cg06846752	0.0216655
MARS	cg06846752	0.00891303
MCOLN2	cg06846752	0.109962
MCTP2	cg06846752	0.00706704
METTL9	cg06846752	0.0397528
MGAT4A	cg06846752	0.00175335
MGC16075	cg06846752	0.0109169
MGC48628	cg06846752	-0.0173524
MICB	cg06846752	-0.0110035
MID2	cg06846752	0.00467299
MLH3	cg06846752	-0.0161608
MLLT3	cg06846752	0.0417268
MMP9	cg06846752	-0.00918487
MPP7	cg06846752	0.00784156
MPRIP	cg06846752	-0.0189946
MRPS33	cg06846752	-0.0129916
MYC	cg06846752	-0.021107
MYO1C	cg06846752	-0.0132622
MYO1E	cg06846752	0.0269309
NAP1L2	cg06846752	0.0189783
NARG1L	cg06846752	0.0144602
NCOA3	cg06846752	0.0554237
NDRG2	cg06846752	-0.0185453
NEK8	cg06846752	0.000338388
NELL2	cg06846752	0.0158872
NGFRAP1	cg06846752	-0.0109843
NLGN4Y	cg06846752	-0.0438675
NMT2	cg06846752	0.00757836
NOG	cg06846752	-0.0274418
NPAT	cg06846752	0.0398051
NPCDR1	cg06846752	0.00984406
NR3C2	cg06846752	0.0223962
NSF	cg06846752	0.0538594
NT5DC3	cg06846752	0.0328388
NUCB2	cg06846752	-0.00233827
OSBPL10	cg06846752	0.050295
OXNAD1	cg06846752	-0.0069612
PARP9	cg06846752	0.0733157
PAWR	cg06846752	0.0588171
PAX5	cg06846752	0.0215701
PCNXL2	cg06846752	0.0284401
PCSK5	cg06846752	-0.0184121
PCYOX1	cg06846752	0.0170089
PDCD1LG2	cg06846752	0.0145254
PDE3B	cg06846752	-0.0183011
PDE4D	cg06846752	-0.0222351
PDE7A	cg06846752	0.00569327
PDE7B	cg06846752	0.0287579
PDE9A	cg06846752	-0.034848
PDK1	cg06846752	0.0146992
PEG10	cg06846752	0.0403874
PFTK1	cg06846752	0.0418494
PGAP1	cg06846752	-0.00463402
PHEX	cg06846752	-0.0104197
PHF16	cg06846752	0.0124294
PHF21A	cg06846752	-0.00773061
PHTF1	cg06846752	0.0438845
PIK3AP1	cg06846752	0.0392516
PIK3R1	cg06846752	0.030216
PIP3-E	cg06846752	0.0285613
PITPNC1	cg06846752	0.0290778
PKD2	cg06846752	0.000127137
PLCB1	cg06846752	-0.0318728
PLCG1	cg06846752	-0.009026
PLCG2	cg06846752	0.0184424
PLCL1	cg06846752	-0.0318502
PLEKHA1	cg06846752	0.0361326
PLSCR1	cg06846752	0.0249228
PLXDC1	cg06846752	-0.0227151
PNOC	cg06846752	0.00176765
POU2AF1	cg06846752	0.0499881
PPAPDC1B	cg06846752	0.0316551
PRDX1	cg06846752	0.00521325
PRICKLE1	cg06846752	0.0419819
PRKACB	cg06846752	0.0213479
PRKCA	cg06846752	-0.00371609
PRKCE	cg06846752	0.0396618
PRKCH	cg06846752	0.0365726
PRKCQ	cg06846752	0.0234913
PRKX	cg06846752	0.0709899
PRKY	cg06846752	-0.0963927
PTPLA	cg06846752	0.0229857
PTPN1	cg06846752	0.0501444
PTPN13	cg06846752	-0.0548562
PTPRO	cg06846752	0.0325372
PXK	cg06846752	0.00381271
QSOX2	cg06846752	0.0207957
RAB27B	cg06846752	0.0120495
RAG1AP1	cg06846752	0.0289811
RALGPS1	cg06846752	0.0318045
RAP1GAP	cg06846752	0.0239388
RAPGEF3	cg06846752	0.0218283
RAPGEF6	cg06846752	0.0163612
RASA3	cg06846752	0.000700769
RASGRF1	cg06846752	0.0506025
RASGRF2	cg06846752	-0.0010084
RASGRP3	cg06846752	0.0350565
RCAN3	cg06846752	-0.0171896
RECK	cg06846752	-0.003404
REPS1	cg06846752	0.00264373
RFTN1	cg06846752	0.00566249
RGS7	cg06846752	0.00392435
RHOBTB2	cg06846752	0.019966
RICH2	cg06846752	0.00920239
RNF125	cg06846752	0.00404452
RNF144A	cg06846752	-0.0110861
RNF165	cg06846752	-0.0229661
ROR1	cg06846752	0.0414282
RORA	cg06846752	0.0467605
RP4-691N24.1	cg06846752	0.0382699
RPS4Y1	cg06846752	-0.0994108
RPS4Y2	cg06846752	-0.0737227
RUNX2	cg06846752	-0.0639022
S100Z	cg06846752	-0.0338704
SATB1	cg06846752	-0.00986537
SCML1	cg06846752	-0.0143942
SCML4	cg06846752	0.0287491
SEMA4B	cg06846752	0.00578672
SEPT1	cg06846752	-0.0144148
SERINC5	cg06846752	-0.041997
SERPINB6	cg06846752	-0.0248934
SERPING1	cg06846752	0.0496777
SESTD1	cg06846752	0.0312848
SETBP1	cg06846752	0.0730623
SFTPB	cg06846752	-0.0155965
SFXN1	cg06846752	0.0540693
SH2D1A	cg06846752	0.0233039
SH2D1B	cg06846752	-0.00615559
SH3YL1	cg06846752	-0.00154961
SIPA1L1	cg06846752	0.0218104
SLC16A10	cg06846752	-0.00431391
SLC1A4	cg06846752	-0.0432289
SLC23A2	cg06846752	0.0228489
SLC24A6	cg06846752	-0.0449512
SLC26A8	cg06846752	0.00777513
SLC2A1	cg06846752	0.0239068
SLC35D1	cg06846752	0.00521326
SLC4A7	cg06846752	0.0127236
SLC6A16	cg06846752	0.0619301
SLC7A6	cg06846752	0.00435226
SLC9A7	cg06846752	0.0347084
SLFN5	cg06846752	0.0303355
SMG7	cg06846752	0.0421567
SNX10	cg06846752	0.0190366
SNX8	cg06846752	-0.0431791
SORCS3	cg06846752	-0.0298888
SPATA6	cg06846752	-0.0617529
SPEF2	cg06846752	0.0315694
SPG20	cg06846752	-0.00275507
SRPK1	cg06846752	-0.000186669
SSBP2	cg06846752	0.00646784
ST3GAL5	cg06846752	0.0197003
STARD7	cg06846752	0.0481512
STAT4	cg06846752	0.0680383
STK39	cg06846752	0.0286702
STS	cg06846752	0.0252727
STX7	cg06846752	0.0103823
SYK	cg06846752	0.0125664
SYNJ1	cg06846752	-0.0256161
SYNJ2	cg06846752	-0.0565858
SYT17	cg06846752	0.00992692
SYVN1	cg06846752	0.00194537
TARBP1	cg06846752	-0.0024359
TBC1D1	cg06846752	0.0193318
TBC1D4	cg06846752	-0.0253749
TC2N	cg06846752	0.0101194
TCEA3	cg06846752	-0.0267539
TCF4	cg06846752	0.0661178
TCF7	cg06846752	-0.0303531
TCL6	cg06846752	0.0284446
TEAD2	cg06846752	0.0462493
THEM4	cg06846752	-0.0151827
TIAM1	cg06846752	-0.0402528
TIFA	cg06846752	0.0618763
TIMELESS	cg06846752	0.0241971
TMC8	cg06846752	-0.0179792
TMEM106B	cg06846752	0.00434841
TMEM173	cg06846752	-0.0330531
TMEM204	cg06846752	-0.0322134
TMEM66	cg06846752	-0.0167733
TMSB4Y	cg06846752	-0.0632856
TNFRSF13C	cg06846752	0.0195611
TNFSF8	cg06846752	-0.0402841
TNIK	cg06846752	0.0237318
TNIP1	cg06846752	-0.0252283
TNRC6C	cg06846752	0.0139685
TOR1AIP2	cg06846752	-0.00314098
TP53I11	cg06846752	-0.0384052
TP53I3	cg06846752	0.0032975
TPP2	cg06846752	0.0323778
TRAF3IP3	cg06846752	0.0353946
TRAK1	cg06846752	0.00412727
TRAM2	cg06846752	0.0290539
TRAT1	cg06846752	0.0148475
TRAV8-3	cg06846752	0.020199
TRIB2	cg06846752	-0.00259301
TRIM25	cg06846752	-0.00822152
TRIM4	cg06846752	0.0112657
TRIM6-TRIM34	cg06846752	0.0291762
TRPC1	cg06846752	0.0191113
TSHZ2	cg06846752	0.00477982
TSPAN18	cg06846752	-0.0432507
TTC39B	cg06846752	0.0295664
TTC39C	cg06846752	0.00833066
TTTY10	cg06846752	-0.0968199
TUBB1	cg06846752	0.0118827
TXK	cg06846752	0.0090186
TXLNB	cg06846752	0.0604036
UBA1	cg06846752	0.00767992
UBASH3A	cg06846752	-0.00490898
UBASH3B	cg06846752	0.0131527
UBE2J1	cg06846752	0.0214306
UGCG	cg06846752	0.0497353
ULK2	cg06846752	-0.031608
USP6NL	cg06846752	0.0524537
USP9Y	cg06846752	-0.0950877
UTX	cg06846752	0.0918863
UTY	cg06846752	-0.0933143
VAV2	cg06846752	-0.0161093
VSIG1	cg06846752	0.00109201
VSIG4	cg06846752	0.0590288
WASF1	cg06846752	0.0198174
WDFY4	cg06846752	0.0176366
WDR7	cg06846752	0.0320726
WDR91	cg06846752	-0.0143047
WEE1	cg06846752	0.0453083
WNT16	cg06846752	-0.00673633
WWC2	cg06846752	-0.0280451
WWP1	cg06846752	0.0233218
XKRX	cg06846752	0.0211016
ZAP70	cg06846752	0.00703744
ZBTB32	cg06846752	0.0194495
ZCCHC14	cg06846752	0.0161642
ZDHHC23	cg06846752	0.00119708
ZFP64	cg06846752	-0.0176135
ZFX	cg06846752	0.10236
ZFY	cg06846752	-0.0907102
ZFYVE9	cg06846752	-0.000347304
ZNF33B	cg06846752	0.0256227
ZNF415	cg06846752	0.0169159
ZNF438	cg06846752	0.0151514
AAK1	cg19916364	0.212156
ABCA6	cg19916364	-0.183443
ABCA9	cg19916364	-0.199557
ABCB4	cg19916364	-0.0920077
ABCD2	cg19916364	0.156677
ABLIM1	cg19916364	0.278801
ACADSB	cg19916364	0.123616
ACSL1	cg19916364	-0.0937037
ACTA2	cg19916364	-0.0737398
ACVR2A	cg19916364	0.118833
ADAM23	cg19916364	0.140586
ADAM29	cg19916364	-0.107311
ADAMDEC1	cg19916364	-0.0726718
ADAMTS6	cg19916364	-0.0998807
ADPRH	cg19916364	-0.127775
AGPAT5	cg19916364	-0.0731102
AIM2	cg19916364	-0.158821
AK5	cg19916364	0.277272
AKR1C3	cg19916364	0.0628345
AKR1CL2	cg19916364	0.0844909
AKT3	cg19916364	0.131825
ALOX15	cg19916364	0.0343036
ALOX5	cg19916364	-0.11863
AMFR	cg19916364	-0.0726015
ANGPTL1	cg19916364	-0.0644882
ANK3	cg19916364	0.225812
ANKRD22	cg19916364	-0.125529
ANKRD55	cg19916364	0.167621
ANTXR2	cg19916364	-0.0628755
ANXA3	cg19916364	-0.0833154
ANXA4	cg19916364	-0.136851
AP1S3	cg19916364	-0.102023
AP3M2	cg19916364	0.167717
APBA2	cg19916364	0.184257
APBB1	cg19916364	0.108758
APBB2	cg19916364	-0.125485
APOBEC3G	cg19916364	-0.149245
APOD	cg19916364	-0.158245
AQP3	cg19916364	0.158192
ARG1	cg19916364	-0.0480619
ARHGAP10	cg19916364	0.0208599
ARHGAP17	cg19916364	-0.125536
ARHGAP24	cg19916364	-0.170626
ARHGEF6	cg19916364	0.102373
ARL4C	cg19916364	0.0469521
ARRB1	cg19916364	0.0634713
ATP10A	cg19916364	0.156122
ATP8B2	cg19916364	0.134524
ATXN1	cg19916364	-0.150643
AZIN1	cg19916364	-0.0626195
BAG3	cg19916364	0.150175
BCAR3	cg19916364	-0.100259
BCL11A	cg19916364	-0.091404
BCL11B	cg19916364	0.0975088
BCL2L11	cg19916364	-0.093588
BCL6	cg19916364	-0.079722
BEND4	cg19916364	-0.139411
BEX2	cg19916364	0.139385
BLK	cg19916364	-0.116792
BLNK	cg19916364	-0.0909336
BMF	cg19916364	-0.15875
BMP2K	cg19916364	-0.0384487
BMPR2	cg19916364	-0.114499
BRWD2	cg19916364	-0.0659143
BTBD11	cg19916364	0.14446
BTG2	cg19916364	-0.0584628
BTK	cg19916364	-0.0949132
C11orf24	cg19916364	-0.161979
C11orf80	cg19916364	-0.121426
C13orf18	cg19916364	-0.155134
C15orf54	cg19916364	0.131527
C17orf48	cg19916364	0.169975
C17orf87	cg19916364	-0.115883
C17orf99	cg19916364	-0.07178
C1orf113	cg19916364	-0.123491
C1orf129	cg19916364	-0.174519
C1orf220	cg19916364	-0.0927194
C20orf72	cg19916364	-0.0805408
C2orf46	cg19916364	0.0511677
C4orf34	cg19916364	-0.14978
C5	cg19916364	-0.0553368
C5orf32	cg19916364	-0.0910659
C5orf39	cg19916364	0.124116
C6orf10	cg19916364	-0.118775
C6orf106	cg19916364	-0.129633
C9orf130	cg19916364	0.0773853
C9orf156	cg19916364	0.0943958
C9orf45	cg19916364	-0.0494386
C9orf84	cg19916364	-0.00910478
C9orf91	cg19916364	-0.0575106
CABLES1	cg19916364	-0.140734
CACNA1E	cg19916364	-0.11643
CACNA1I	cg19916364	0.124784
CAMK2D	cg19916364	-0.0581903
CAMK4	cg19916364	0.300054
CAMSAP1L1	cg19916364	0.160051
CAPN3	cg19916364	-0.110753
CASP10	cg19916364	0.111437
CASP5	cg19916364	-0.0365487
CASP6	cg19916364	0.145875
CCDC104	cg19916364	0.154015
CCDC50	cg19916364	-0.124486
CCDC68	cg19916364	-0.0844309
CCR3	cg19916364	0.0559409
CCR4	cg19916364	0.123256
CD180	cg19916364	-0.0871684
CD19	cg19916364	-0.124132
CD2	cg19916364	0.0587924
CD200	cg19916364	-0.104142
CD200R1	cg19916364	0.186683
CD226	cg19916364	0.143136
CD247	cg19916364	0.135875
CD274	cg19916364	-0.0200316
CD28	cg19916364	0.306362
CD37	cg19916364	-0.113433
CD3D	cg19916364	0.143377
CD3E	cg19916364	0.177859
CD3G	cg19916364	0.150252
CD4	cg19916364	0.107001
CD40	cg19916364	-0.111485
CD40LG	cg19916364	0.221404
CD53	cg19916364	-0.1016
CD59	cg19916364	-0.0607018
CD6	cg19916364	0.0937522
CD83	cg19916364	-0.0748544
CD96	cg19916364	0.208677
CDC14A	cg19916364	0.18443
CDK6	cg19916364	0.16837
CDR2	cg19916364	0.214414
CEACAM1	cg19916364	-0.0734355
CELSR1	cg19916364	-0.135646
CHD3	cg19916364	0.133585
CKAP4	cg19916364	-0.126525
CLC	cg19916364	0.0757095
CLCN4	cg19916364	-0.072095
CLEC17A	cg19916364	-0.117705
CLEC4D	cg19916364	-0.104544
CLECL1	cg19916364	-0.0865077
CLIC4	cg19916364	-0.0667279
CLIP4	cg19916364	0.0787287
CLMN	cg19916364	-0.0773173
CLNK	cg19916364	-0.17958
CLUAP1	cg19916364	0.197269
COL4A3	cg19916364	-0.0785033
COL4A4	cg19916364	-0.121117
CPEB4	cg19916364	-0.0471206
CREB3L2	cg19916364	-0.173736
CTNNA1	cg19916364	-0.118165
CTSH	cg19916364	-0.132198
CUBN	cg19916364	0.155546
CXCR7	cg19916364	0.129381
CXorf21	cg19916364	-0.127448
CXorf57	cg19916364	0.13338
CXXC5	cg19916364	-0.0920707
CYB5R2	cg19916364	-0.0952106
CYBASC3	cg19916364	-0.12199
CYorf15B	cg19916364	0.0700723
CYSLTR2	cg19916364	0.0844517
DAD1	cg19916364	-0.0442711
DCLK2	cg19916364	-0.17793
DDX3X	cg19916364	-0.0285127
DDX3Y	cg19916364	0.0580271
DENND2D	cg19916364	0.138264
DENND5B	cg19916364	-0.0996254
DGKA	cg19916364	0.209515
DGKG	cg19916364	-0.160567
DHRS3	cg19916364	0.151906
DLG2	cg19916364	-0.0939379
DLGAP4	cg19916364	-0.141392
DMD	cg19916364	-0.117068
DNMBP	cg19916364	-0.211978
DNMT1	cg19916364	0.0962689
DOCK9	cg19916364	0.216423
DOK2	cg19916364	0.0311272
DPP4	cg19916364	0.257928
DSC1	cg19916364	0.226103
DSC2	cg19916364	-0.072895
DUS2L	cg19916364	-0.118735
DUSP16	cg19916364	0.188513
DYRK2	cg19916364	0.121225
E2F5	cg19916364	-0.0693459
E2F7	cg19916364	-0.123202
ECOP	cg19916364	-0.151751
EDAR	cg19916364	0.0979719
EGR2	cg19916364	-0.172797
EIF1AY	cg19916364	0.0562807
ELOVL5	cg19916364	-0.123051
ENOSF1	cg19916364	0.203399
ENPP2	cg19916364	-0.0326015
EPHA1	cg19916364	0.133384
EPHA4	cg19916364	0.118202
EPHX2	cg19916364	0.271556
ERI1	cg19916364	-0.0226112
ETS1	cg19916364	0.202363
EZR	cg19916364	-0.1612
FAAH2	cg19916364	0.21746
FAM102A	cg19916364	0.18554
FAM110A	cg19916364	0.0528737
FAM111B	cg19916364	-0.0644955
FAM134B	cg19916364	0.18964
FAM184A	cg19916364	0.158941
FAM62B	cg19916364	0.18517
FARP2	cg19916364	-0.0843281
FBXO18	cg19916364	-0.101028
FCAR	cg19916364	-0.111503
FCER2	cg19916364	-0.151234
FCGR1A	cg19916364	-0.0959047
FCGR2B	cg19916364	-0.134728
FCRL2	cg19916364	-0.111277
FCRL3	cg19916364	-0.140698
FCRL5	cg19916364	-0.164039
FCRLA	cg19916364	-0.128237
FDFT1	cg19916364	-0.068962
FGGY	cg19916364	-0.12067
FHDC1	cg19916364	-0.0573207
FHIT	cg19916364	0.241474
FIG4	cg19916364	-0.134056
FLJ41327	cg19916364	0.151455
FLJ46020	cg19916364	0.0822265
FLT3LG	cg19916364	0.15394
FMO3	cg19916364	-0.207576
FMOD	cg19916364	-0.200361
FYB	cg19916364	0.101109
FYN	cg19916364	0.109836
FZD6	cg19916364	0.0734324
G0S2	cg19916364	-0.0811287
GAB1	cg19916364	-0.0991305
GAB2	cg19916364	-0.100821
GABRB2	cg19916364	-0.174921
GALNT14	cg19916364	-0.102756
GATA3	cg19916364	0.150643
GCET2	cg19916364	0.149156
GCNT4	cg19916364	0.240935
GGA2	cg19916364	-0.115522
GIMAP1	cg19916364	0.103929
GIMAP2	cg19916364	0.123035
GIMAP4	cg19916364	0.0936065
GIMAP5	cg19916364	0.224326
GIMAP6	cg19916364	0.140367
GIMAP7	cg19916364	0.189204
GIMAP8	cg19916364	0.0815462
GNAI1	cg19916364	0.10225
GPHN	cg19916364	0.108157
GPLD1	cg19916364	-0.0748715
GPM6A	cg19916364	-0.15126
GPR183	cg19916364	0.159938
GPR84	cg19916364	-0.102797
GPRASP1	cg19916364	0.202272
GPT2	cg19916364	-0.16177
GRAP2	cg19916364	0.201709
GRB2	cg19916364	-0.106142
GRPEL2	cg19916364	0.132774
GSTM2	cg19916364	0.0982566
GTPBP1	cg19916364	-0.0938065
GYG1	cg19916364	-0.116704
HABP4	cg19916364	0.18258
HAPLN3	cg19916364	0.110791
HAVCR1	cg19916364	0.16135
HCCS	cg19916364	-0.0893731
HCRP1	cg19916364	0.0932879
HDHD1A	cg19916364	-0.0440594
HECTD2	cg19916364	-0.123229
HELB	cg19916364	0.195754
HEPH	cg19916364	-0.0637767
HHEX	cg19916364	-0.100706
HIST1H3D	cg19916364	-0.0769879
HIST1H4E	cg19916364	0.0666462
HLA-DMA	cg19916364	-0.159384
HP	cg19916364	-0.089981
HRH4	cg19916364	0.110019
ICOS	cg19916364	0.221506
ID3	cg19916364	-0.0410887
IFNGR2	cg19916364	-0.126445
IGFBP4	cg19916364	-0.117377
IKZF2	cg19916364	0.103912
IL11RA	cg19916364	0.116778
IL12A	cg19916364	-0.119118
IL1RL1	cg19916364	0.0137689
IL2RB	cg19916364	0.0756629
IL4R	cg19916364	-0.114918
IL5RA	cg19916364	0.0264763
IL6ST	cg19916364	0.220087
IL7	cg19916364	-0.106818
IL7R	cg19916364	0.215629
INADL	cg19916364	0.194191
INPP4A	cg19916364	0.0949024
INPP4B	cg19916364	0.273194
INPP5F	cg19916364	-0.109621
IRF4	cg19916364	-0.0941326
IRF8	cg19916364	-0.116522
ITGA6	cg19916364	0.305681
ITK	cg19916364	0.235656
JAM2	cg19916364	-0.0388955
JARID1C	cg19916364	-0.0779235
JDP2	cg19916364	-0.12615
JUN	cg19916364	-0.14088
KBTBD8	cg19916364	-0.0831285
KCNH8	cg19916364	-0.0616299
KCNN4	cg19916364	-0.133307
KHDRBS2	cg19916364	-0.135494
KIAA0040	cg19916364	-0.141464
KIAA0226	cg19916364	-0.109067
KIAA0748	cg19916364	0.239479
KLF12	cg19916364	0.128487
KLF8	cg19916364	-0.142191
KLHL3	cg19916364	0.216087
KLRB1	cg19916364	0.136586
KLRF1	cg19916364	0.0827612
KMO	cg19916364	-0.0799052
KREMEN1	cg19916364	-0.0584702
LAMC1	cg19916364	-0.0989296
LASS6	cg19916364	0.125336
LAT	cg19916364	0.164422
LDHB	cg19916364	0.251272
LDLRAP1	cg19916364	0.142896
LEF1	cg19916364	0.244261
LEPROTL1	cg19916364	0.194263
LILRA4	cg19916364	-0.120091
LINS1	cg19916364	0.182931
LIX1	cg19916364	0.104974
LOC100130950	cg19916364	-0.0942273
LPIN1	cg19916364	0.0883217
LRIG1	cg19916364	0.123207
LRP6	cg19916364	0.200333
LRRC8C	cg19916364	0.167571
LRRN1	cg19916364	-0.1364
LTBP3	cg19916364	0.151817
LYN	cg19916364	-0.0983405
MACF1	cg19916364	0.0620391
MAF	cg19916364	0.102181
MAL	cg19916364	0.173069
MAN1C1	cg19916364	0.17517
MAP2	cg19916364	-0.138193
MAP2K6	cg19916364	-0.109722
MAP7D2	cg19916364	-0.00440039
MAPK14	cg19916364	-0.105221
MARCH3	cg19916364	-0.0871974
MARS	cg19916364	-0.0891219
MCOLN2	cg19916364	-0.183377
MCTP2	cg19916364	-0.113952
METTL9	cg19916364	-0.0390648
MGAT4A	cg19916364	0.25546
MGC16075	cg19916364	-0.0966667
MGC48628	cg19916364	0.0904502
MICB	cg19916364	-0.0889771
MID2	cg19916364	0.0972387
MLH3	cg19916364	0.101768
MLLT3	cg19916364	0.217815
MMP9	cg19916364	-0.126121
MPP7	cg19916364	0.110626
MPRIP	cg19916364	0.165577
MRPS33	cg19916364	0.131629
MYC	cg19916364	0.234102
MYO1C	cg19916364	-0.103284
MYO1E	cg19916364	-0.127486
NAP1L2	cg19916364	0.139406
NARG1L	cg19916364	0.175819
NCOA3	cg19916364	-0.107635
NDRG2	cg19916364	0.0896327
NEK8	cg19916364	-0.0610577
NELL2	cg19916364	0.32592
NGFRAP1	cg19916364	0.127937
NLGN4Y	cg19916364	-0.00132768
NMT2	cg19916364	0.21787
NOG	cg19916364	0.234255
NPAT	cg19916364	0.15909
NPCDR1	cg19916364	0.218749
NR3C2	cg19916364	0.178873
NSF	cg19916364	-0.110904
NT5DC3	cg19916364	-0.0923051
NUCB2	cg19916364	0.15673
OSBPL10	cg19916364	-0.127437
OXNAD1	cg19916364	0.292461
PARP9	cg19916364	-0.0859089
PAWR	cg19916364	-0.0943927
PAX5	cg19916364	-0.0934359
PCNXL2	cg19916364	0.0804163
PCSK5	cg19916364	0.201687
PCYOX1	cg19916364	0.0851445
PDCD1LG2	cg19916364	-0.0724686
PDE3B	cg19916364	0.236891
PDE4D	cg19916364	0.134723
PDE7A	cg19916364	0.1823
PDE7B	cg19916364	-0.0855562
PDE9A	cg19916364	0.115032
PDK1	cg19916364	0.197406
PEG10	cg19916364	-0.0939355
PFTK1	cg19916364	-0.192529
PGAP1	cg19916364	0.14354
PHEX	cg19916364	-0.106673
PHF16	cg19916364	-0.164036
PHF21A	cg19916364	-0.0707767
PHTF1	cg19916364	-0.168129
PIK3AP1	cg19916364	-0.146494
PIK3R1	cg19916364	0.129194
PIP3-E	cg19916364	0.123267
PITPNC1	cg19916364	0.111869
PKD2	cg19916364	0.0445547
PLCB1	cg19916364	0.0517479
PLCG1	cg19916364	0.135692
PLCG2	cg19916364	-0.125226
PLCL1	cg19916364	0.170327
PLEKHA1	cg19916364	0.167478
PLSCR1	cg19916364	-0.064744
PLXDC1	cg19916364	0.142382
PNOC	cg19916364	-0.0961303
POU2AF1	cg19916364	-0.0868415
PPAPDC1B	cg19916364	-0.073957
PRDX1	cg19916364	-0.103492
PRICKLE1	cg19916364	-0.12128
PRKACB	cg19916364	0.149936
PRKCA	cg19916364	0.290674
PRKCE	cg19916364	-0.173418
PRKCH	cg19916364	0.154054
PRKCQ	cg19916364	0.147147
PRKX	cg19916364	0.0137914
PRKY	cg19916364	0.0644719
PTPLA	cg19916364	-0.0995104
PTPN1	cg19916364	-0.10063
PTPN13	cg19916364	0.069368
PTPRO	cg19916364	-0.131135
PXK	cg19916364	-0.120556
QSOX2	cg19916364	-0.0813425
RAB27B	cg19916364	0.125336
RAG1AP1	cg19916364	-0.103146
RALGPS1	cg19916364	-0.097193
RAP1GAP	cg19916364	-0.0457885
RAPGEF3	cg19916364	-0.134358
RAPGEF6	cg19916364	0.170464
RASA3	cg19916364	0.1061
RASGRF1	cg19916364	-0.178354
RASGRF2	cg19916364	0.307496
RASGRP3	cg19916364	-0.0637425
RCAN3	cg19916364	0.287265
RECK	cg19916364	0.130942
REPS1	cg19916364	0.0948559
RFTN1	cg19916364	0.147356
RGS7	cg19916364	-0.0619569
RHOBTB2	cg19916364	-0.175743
RICH2	cg19916364	-0.141155
RNF125	cg19916364	0.110542
RNF144A	cg19916364	0.101222
RNF165	cg19916364	0.0753653
ROR1	cg19916364	-0.196665
RORA	cg19916364	0.0849284
RP4-691N24.1	cg19916364	-0.0842657
RPS4Y1	cg19916364	0.0596136
RPS4Y2	cg19916364	0.0736387
RUNX2	cg19916364	0.0799673
S100Z	cg19916364	0.00928417
SATB1	cg19916364	0.254188
SCML1	cg19916364	0.278215
SCML4	cg19916364	0.062433
SEMA4B	cg19916364	-0.142654
SEPT1	cg19916364	0.0865221
SERINC5	cg19916364	0.212833
SERPINB6	cg19916364	0.0268432
SERPING1	cg19916364	-0.079811
SESTD1	cg19916364	-0.131259
SETBP1	cg19916364	-0.170338
SFTPB	cg19916364	-0.111301
SFXN1	cg19916364	0.141679
SH2D1A	cg19916364	0.105945
SH2D1B	cg19916364	0.110325
SH3YL1	cg19916364	0.142837
SIPA1L1	cg19916364	-0.142194
SLC16A10	cg19916364	0.263413
SLC1A4	cg19916364	-0.0979447
SLC23A2	cg19916364	-0.108691
SLC24A6	cg19916364	0.0784147
SLC26A8	cg19916364	-0.133606
SLC2A1	cg19916364	-0.086124
SLC35D1	cg19916364	0.119192
SLC4A7	cg19916364	0.116198
SLC6A16	cg19916364	-0.0765679
SLC7A6	cg19916364	0.192481
SLC9A7	cg19916364	-0.116378
SLFN5	cg19916364	0.161698
SMG7	cg19916364	-0.0412407
SNX10	cg19916364	-0.0639056
SNX8	cg19916364	-0.108134
SORCS3	cg19916364	0.184588
SPATA6	cg19916364	0.0198472
SPEF2	cg19916364	0.119252
SPG20	cg19916364	0.124292
SRPK1	cg19916364	-0.0646329
SSBP2	cg19916364	0.130713
ST3GAL5	cg19916364	-0.0914235
STARD7	cg19916364	-0.133544
STAT4	cg19916364	0.143525
STK39	cg19916364	0.0359579
STS	cg19916364	-0.0867434
STX7	cg19916364	-0.115708
SYK	cg19916364	-0.146518
SYNJ1	cg19916364	0.0685191
SYNJ2	cg19916364	0.0994199
SYT17	cg19916364	-0.134567
SYVN1	cg19916364	-0.116738
TARBP1	cg19916364	0.129039
TBC1D1	cg19916364	-0.103202
TBC1D4	cg19916364	0.269699
TC2N	cg19916364	0.221045
TCEA3	cg19916364	0.246628
TCF4	cg19916364	-0.12754
TCF7	cg19916364	0.249064
TCL6	cg19916364	-0.0647112
TEAD2	cg19916364	-0.168024
THEM4	cg19916364	0.162822
TIAM1	cg19916364	0.152144
TIFA	cg19916364	-0.109921
TIMELESS	cg19916364	-0.152379
TMC8	cg19916364	0.0800365
TMEM106B	cg19916364	0.109519
TMEM173	cg19916364	0.0744109
TMEM204	cg19916364	0.158148
TMEM66	cg19916364	0.116415
TMSB4Y	cg19916364	0.0756471
TNFRSF13C	cg19916364	-0.0724096
TNFSF8	cg19916364	0.113465
TNIK	cg19916364	0.182516
TNIP1	cg19916364	-0.0898866
TNRC6C	cg19916364	0.133027
TOR1AIP2	cg19916364	-0.0609677
TP53I11	cg19916364	-0.123929
TP53I3	cg19916364	-0.155043
TPP2	cg19916364	0.155237
TRAF3IP3	cg19916364	0.0762798
TRAK1	cg19916364	-0.169137
TRAM2	cg19916364	-0.117456
TRAT1	cg19916364	0.211396
TRAV8-3	cg19916364	0.184273
TRIB2	cg19916364	0.228774
TRIM25	cg19916364	-0.0690684
TRIM4	cg19916364	0.0613781
TRIM6-TRIM34	cg19916364	-0.0666467
TRPC1	cg19916364	0.164859
TSHZ2	cg19916364	0.174234
TSPAN18	cg19916364	0.155573
TTC39B	cg19916364	0.206684
TTC39C	cg19916364	0.197989
TTTY10	cg19916364	0.071894
TUBB1	cg19916364	0.116842
TXK	cg19916364	0.303434
TXLNB	cg19916364	-0.146896
UBA1	cg19916364	-0.0867485
UBASH3A	cg19916364	0.179001
UBASH3B	cg19916364	-0.0929629
UBE2J1	cg19916364	-0.0796049
UGCG	cg19916364	-0.0431881
ULK2	cg19916364	0.105978
USP6NL	cg19916364	-0.0522021
USP9Y	cg19916364	0.0664455
UTX	cg19916364	-0.025537
UTY	cg19916364	0.0563142
VAV2	cg19916364	-0.144365
VSIG1	cg19916364	0.227409
VSIG4	cg19916364	-0.100773
WASF1	cg19916364	-0.041571
WDFY4	cg19916364	-0.11369
WDR7	cg19916364	0.121937
WDR91	cg19916364	-0.106355
WEE1	cg19916364	-0.159221
WNT16	cg19916364	-0.102191
WWC2	cg19916364	0.151095
WWP1	cg19916364	0.158977
XKRX	cg19916364	-0.0599859
ZAP70	cg19916364	0.0667857
ZBTB32	cg19916364	-0.134819
ZCCHC14	cg19916364	0.15431
ZDHHC23	cg19916364	-0.112547
ZFP64	cg19916364	-0.067077
ZFX	cg19916364	-0.0324828
ZFY	cg19916364	0.0540473
ZFYVE9	cg19916364	0.182805
ZNF33B	cg19916364	0.110021
ZNF415	cg19916364	-0.0326749
ZNF438	cg19916364	-0.0562033
AAK1	cg05781609	0.0350502
ABCA6	cg05781609	-0.0544913
ABCA9	cg05781609	-0.0482447
ABCB4	cg05781609	-0.0312633
ABCD2	cg05781609	0.0126355
ABLIM1	cg05781609	0.0267293
ACADSB	cg05781609	0.00278053
ACSL1	cg05781609	-0.000100675
ACTA2	cg05781609	-0.0266402
ACVR2A	cg05781609	-0.00560943
ADAM23	cg05781609	-0.00266648
ADAM29	cg05781609	-0.0213437
ADAMDEC1	cg05781609	-0.0219794
ADAMTS6	cg05781609	-0.0626005
ADPRH	cg05781609	0.00576476
AGPAT5	cg05781609	-0.0388057
AIM2	cg05781609	-0.0447781
AK5	cg05781609	0.0363605
AKR1C3	cg05781609	0.0416297
AKR1CL2	cg05781609	0.0138604
AKT3	cg05781609	-0.00838758
ALOX15	cg05781609	0.0276526
ALOX5	cg05781609	-0.00522861
AMFR	cg05781609	0.00785926
ANGPTL1	cg05781609	-0.0356439
ANK3	cg05781609	0.0162449
ANKRD22	cg05781609	-0.0118166
ANKRD55	cg05781609	0.0362165
ANTXR2	cg05781609	-0.0484513
ANXA3	cg05781609	-0.0108782
ANXA4	cg05781609	-0.0198027
AP1S3	cg05781609	-0.0506266
AP3M2	cg05781609	-0.00281319
APBA2	cg05781609	0.0226083
APBB1	cg05781609	0.0281204
APBB2	cg05781609	-0.00727048
APOBEC3G	cg05781609	-0.0294089
APOD	cg05781609	-0.0164506
AQP3	cg05781609	0.0113205
ARG1	cg05781609	-0.0301199
ARHGAP10	cg05781609	0.0277198
ARHGAP17	cg05781609	-0.0063175
ARHGAP24	cg05781609	-0.0507044
ARHGEF6	cg05781609	0.0417676
ARL4C	cg05781609	0.0118709
ARRB1	cg05781609	0.0547979
ATP10A	cg05781609	0.0423069
ATP8B2	cg05781609	-0.00086622
ATXN1	cg05781609	-0.0490575
AZIN1	cg05781609	-0.00148956
BAG3	cg05781609	0.0122879
BCAR3	cg05781609	-0.0703136
BCL11A	cg05781609	-0.0352855
BCL11B	cg05781609	0.0264403
BCL2L11	cg05781609	-0.0204565
BCL6	cg05781609	0.00237493
BEND4	cg05781609	-0.0305174
BEX2	cg05781609	0.0225397
BLK	cg05781609	-0.0358962
BLNK	cg05781609	-0.00828785
BMF	cg05781609	-0.0234396
BMP2K	cg05781609	-0.0354906
BMPR2	cg05781609	-0.00928258
BRWD2	cg05781609	-0.0253818
BTBD11	cg05781609	-0.0147264
BTG2	cg05781609	-0.0597002
BTK	cg05781609	-0.00453615
C11orf24	cg05781609	-0.032034
C11orf80	cg05781609	-0.0284294
C13orf18	cg05781609	-0.0233553
C15orf54	cg05781609	-0.00419544
C17orf48	cg05781609	-0.0243223
C17orf87	cg05781609	0.011499
C17orf99	cg05781609	-0.00669736
C1orf113	cg05781609	-0.028907
C1orf129	cg05781609	-0.0225705
C1orf220	cg05781609	-0.0272141
C20orf72	cg05781609	-0.038302
C2orf46	cg05781609	0.0336334
C4orf34	cg05781609	-0.031154
C5	cg05781609	-0.00369863
C5orf32	cg05781609	-0.0210782
C5orf39	cg05781609	0.00296481
C6orf10	cg05781609	-0.0556138
C6orf106	cg05781609	-0.0317808
C9orf130	cg05781609	0.0038756
C9orf156	cg05781609	0.0279362
C9orf45	cg05781609	-0.0256672
C9orf84	cg05781609	0.00471068
C9orf91	cg05781609	-0.0100173
CABLES1	cg05781609	-0.0507292
CACNA1E	cg05781609	0.0168105
CACNA1I	cg05781609	0.0200196
CAMK2D	cg05781609	0.00904224
CAMK4	cg05781609	0.00839244
CAMSAP1L1	cg05781609	0.00240586
CAPN3	cg05781609	0.00056091
CASP10	cg05781609	0.0130292
CASP5	cg05781609	0.00532576
CASP6	cg05781609	0.0312951
CCDC104	cg05781609	-0.000558301
CCDC50	cg05781609	-0.0360436
CCDC68	cg05781609	-0.00510094
CCR3	cg05781609	0.014862
CCR4	cg05781609	0.00668543
CD180	cg05781609	0.00221937
CD19	cg05781609	-0.016681
CD2	cg05781609	0.0165683
CD200	cg05781609	-0.0011636
CD200R1	cg05781609	0.0248251
CD226	cg05781609	0.0186167
CD247	cg05781609	0.0329351
CD274	cg05781609	-0.0434792
CD28	cg05781609	0.0109498
CD37	cg05781609	-0.0199082
CD3D	cg05781609	0.0317273
CD3E	cg05781609	0.018674
CD3G	cg05781609	0.0400634
CD4	cg05781609	0.0316593
CD40	cg05781609	-0.00966244
CD40LG	cg05781609	0.0226405
CD53	cg05781609	-0.0192042
CD59	cg05781609	-0.0340551
CD6	cg05781609	-0.00572001
CD83	cg05781609	0.0127491
CD96	cg05781609	0.0250084
CDC14A	cg05781609	-0.0106551
CDK6	cg05781609	0.0535746
CDR2	cg05781609	0.0208455
CEACAM1	cg05781609	0.00010241
CELSR1	cg05781609	-0.020257
CHD3	cg05781609	0.0250853
CKAP4	cg05781609	0.0115736
CLC	cg05781609	0.024547
CLCN4	cg05781609	-0.021927
CLEC17A	cg05781609	0.0134179
CLEC4D	cg05781609	-0.00614314
CLECL1	cg05781609	-0.0181712
CLIC4	cg05781609	-0.0263677
CLIP4	cg05781609	0.0152689
CLMN	cg05781609	-0.00188824
CLNK	cg05781609	-0.0437334
CLUAP1	cg05781609	0.029721
COL4A3	cg05781609	-0.0305921
COL4A4	cg05781609	-0.0465877
CPEB4	cg05781609	-0.0677118
CREB3L2	cg05781609	-0.0185091
CTNNA1	cg05781609	-0.00200167
CTSH	cg05781609	-0.00576039
CUBN	cg05781609	-0.00925748
CXCR7	cg05781609	-0.0112868
CXorf21	cg05781609	-0.0159305
CXorf57	cg05781609	-0.00382305
CXXC5	cg05781609	-0.0467655
CYB5R2	cg05781609	-0.00810361
CYBASC3	cg05781609	-0.036574
CYorf15B	cg05781609	0.0177887
CYSLTR2	cg05781609	0.0202656
DAD1	cg05781609	-0.0214839
DCLK2	cg05781609	-0.0260375
DDX3X	cg05781609	-0.0119088
DDX3Y	cg05781609	0.0215821
DENND2D	cg05781609	0.0279443
DENND5B	cg05781609	-0.0245014
DGKA	cg05781609	0.0159035
DGKG	cg05781609	-0.00887779
DHRS3	cg05781609	0.0509728
DLG2	cg05781609	-0.0281872
DLGAP4	cg05781609	-0.0164674
DMD	cg05781609	0.00700364
DNMBP	cg05781609	-0.0201803
DNMT1	cg05781609	0.0263171
DOCK9	cg05781609	0.00974992
DOK2	cg05781609	0.0356615
DPP4	cg05781609	0.0177392
DSC1	cg05781609	0.0253813
DSC2	cg05781609	-0.0335587
DUS2L	cg05781609	-0.014633
DUSP16	cg05781609	-0.000474268
DYRK2	cg05781609	0.0131715
E2F5	cg05781609	-0.0514362
E2F7	cg05781609	-0.031701
ECOP	cg05781609	-0.0572209
EDAR	cg05781609	-0.00881776
EGR2	cg05781609	-0.0183261
EIF1AY	cg05781609	0.0236451
ELOVL5	cg05781609	-0.0404695
ENOSF1	cg05781609	0.0261757
ENPP2	cg05781609	-0.0494186
EPHA1	cg05781609	0.0198587
EPHA4	cg05781609	-0.0259715
EPHX2	cg05781609	0.016866
ERI1	cg05781609	-0.0471474
ETS1	cg05781609	0.0175258
EZR	cg05781609	-0.0397294
FAAH2	cg05781609	-0.00847162
FAM102A	cg05781609	-0.0124985
FAM110A	cg05781609	0.00792257
FAM111B	cg05781609	-0.0230819
FAM134B	cg05781609	-0.0201565
FAM184A	cg05781609	0.0134144
FAM62B	cg05781609	0.0223236
FARP2	cg05781609	-0.00818522
FBXO18	cg05781609	-0.00989096
FCAR	cg05781609	-0.0168121
FCER2	cg05781609	-0.0220354
FCGR1A	cg05781609	-0.00474137
FCGR2B	cg05781609	-0.0142633
FCRL2	cg05781609	-0.0310234
FCRL3	cg05781609	0.00666346
FCRL5	cg05781609	-0.00545456
FCRLA	cg05781609	-0.0383126
FDFT1	cg05781609	-0.0185867
FGGY	cg05781609	-0.0330031
FHDC1	cg05781609	-0.0485513
FHIT	cg05781609	0.0333074
FIG4	cg05781609	-0.0563616
FLJ41327	cg05781609	-0.0213372
FLJ46020	cg05781609	-0.0102653
FLT3LG	cg05781609	-0.0124044
FMO3	cg05781609	-0.0613746
FMOD	cg05781609	-0.0455828
FYB	cg05781609	0.0383151
FYN	cg05781609	0.012594
FZD6	cg05781609	0.000136794
G0S2	cg05781609	-0.025294
GAB1	cg05781609	-0.0198663
GAB2	cg05781609	-0.0103604
GABRB2	cg05781609	-0.01253
GALNT14	cg05781609	-0.0114571
GATA3	cg05781609	0.0334532
GCET2	cg05781609	0.0647238
GCNT4	cg05781609	0.00823732
GGA2	cg05781609	-0.0305689
GIMAP1	cg05781609	0.0224475
GIMAP2	cg05781609	0.0316104
GIMAP4	cg05781609	0.0212187
GIMAP5	cg05781609	-0.00465448
GIMAP6	cg05781609	0.0260914
GIMAP7	cg05781609	0.030694
GIMAP8	cg05781609	0.0260572
GNAI1	cg05781609	0.00250735
GPHN	cg05781609	0.0225545
GPLD1	cg05781609	-0.0312405
GPM6A	cg05781609	-0.0303726
GPR183	cg05781609	-0.00370162
GPR84	cg05781609	0.00299072
GPRASP1	cg05781609	0.0187626
GPT2	cg05781609	-0.00344831
GRAP2	cg05781609	0.0307398
GRB2	cg05781609	-0.0216685
GRPEL2	cg05781609	-0.0105416
GSTM2	cg05781609	0.00584863
GTPBP1	cg05781609	0.00344271
GYG1	cg05781609	0.00501945
HABP4	cg05781609	-0.00194726
HAPLN3	cg05781609	0.0301013
HAVCR1	cg05781609	0.0507766
HCCS	cg05781609	0.0260793
HCRP1	cg05781609	0.0230511
HDHD1A	cg05781609	-0.0204395
HECTD2	cg05781609	-0.0566612
HELB	cg05781609	0.00615861
HEPH	cg05781609	-0.0156826
HHEX	cg05781609	-0.0510528
HIST1H3D	cg05781609	-0.027392
HIST1H4E	cg05781609	-0.012583
HLA-DMA	cg05781609	-0.0324093
HP	cg05781609	-0.00926685
HRH4	cg05781609	-0.00414267
ICOS	cg05781609	-0.00882595
ID3	cg05781609	-0.00568648
IFNGR2	cg05781609	-0.004125
IGFBP4	cg05781609	-0.00729119
IKZF2	cg05781609	0.0100336
IL11RA	cg05781609	0.0049935
IL12A	cg05781609	-0.041916
IL1RL1	cg05781609	-0.0145976
IL2RB	cg05781609	0.0248039
IL4R	cg05781609	-0.00110286
IL5RA	cg05781609	0.00281168
IL6ST	cg05781609	0.0267697
IL7	cg05781609	-0.0329377
IL7R	cg05781609	0.00499638
INADL	cg05781609	-0.00111942
INPP4A	cg05781609	0.0385103
INPP4B	cg05781609	0.0131739
INPP5F	cg05781609	-0.024977
IRF4	cg05781609	-0.0242683
IRF8	cg05781609	-0.0256049
ITGA6	cg05781609	0.00485277
ITK	cg05781609	0.0186589
JAM2	cg05781609	-0.0500299
JARID1C	cg05781609	-0.000274653
JDP2	cg05781609	0.00587424
JUN	cg05781609	-0.0539029
KBTBD8	cg05781609	-0.0269882
KCNH8	cg05781609	-0.0111455
KCNN4	cg05781609	-0.0389423
KHDRBS2	cg05781609	-0.0675154
KIAA0040	cg05781609	-0.0265799
KIAA0226	cg05781609	-0.027505
KIAA0748	cg05781609	0.00918179
KLF12	cg05781609	0.00637764
KLF8	cg05781609	-0.0210404
KLHL3	cg05781609	-0.00493945
KLRB1	cg05781609	0.0419343
KLRF1	cg05781609	0.0293603
KMO	cg05781609	0.0131097
KREMEN1	cg05781609	-0.0374944
LAMC1	cg05781609	-0.0167471
LASS6	cg05781609	0.0365248
LAT	cg05781609	0.0117193
LDHB	cg05781609	0.0271095
LDLRAP1	cg05781609	0.00934915
LEF1	cg05781609	-0.0119339
LEPROTL1	cg05781609	-0.00614524
LILRA4	cg05781609	-0.0311962
LINS1	cg05781609	-0.0102482
LIX1	cg05781609	0.064656
LOC100130950	cg05781609	0.0148858
LPIN1	cg05781609	0.0119808
LRIG1	cg05781609	-0.0167941
LRP6	cg05781609	0.035848
LRRC8C	cg05781609	0.00419553
LRRN1	cg05781609	-0.0350124
LTBP3	cg05781609	0.0046643
LYN	cg05781609	-0.00488112
MACF1	cg05781609	0.0334143
MAF	cg05781609	-0.0254101
MAL	cg05781609	0.00715417
MAN1C1	cg05781609	0.0241753
MAP2	cg05781609	-0.0277028
MAP2K6	cg05781609	-0.00720155
MAP7D2	cg05781609	-0.00250047
MAPK14	cg05781609	-0.0242995
MARCH3	cg05781609	-0.0358239
MARS	cg05781609	-0.00844381
MCOLN2	cg05781609	-0.0188938
MCTP2	cg05781609	-0.0372212
METTL9	cg05781609	-0.00292954
MGAT4A	cg05781609	0.0260571
MGC16075	cg05781609	-0.0178161
MGC48628	cg05781609	-0.013026
MICB	cg05781609	0.00243285
MID2	cg05781609	-0.0275336
MLH3	cg05781609	-0.00289573
MLLT3	cg05781609	0.0291237
MMP9	cg05781609	-0.0149158
MPP7	cg05781609	0.0246953
MPRIP	cg05781609	-0.0186172
MRPS33	cg05781609	-0.00135076
MYC	cg05781609	0.003778
MYO1C	cg05781609	-0.0115946
MYO1E	cg05781609	0.0136676
NAP1L2	cg05781609	0.0162864
NARG1L	cg05781609	0.0267626
NCOA3	cg05781609	-0.030066
NDRG2	cg05781609	0.0193266
NEK8	cg05781609	-0.0149315
NELL2	cg05781609	0.0265752
NGFRAP1	cg05781609	0.0179156
NLGN4Y	cg05781609	0.00823296
NMT2	cg05781609	0.0311126
NOG	cg05781609	0.0137224
NPAT	cg05781609	0.0138636
NPCDR1	cg05781609	0.0238868
NR3C2	cg05781609	0.0226438
NSF	cg05781609	-0.0167494
NT5DC3	cg05781609	-0.0108288
NUCB2	cg05781609	0.025821
OSBPL10	cg05781609	-0.0183513
OXNAD1	cg05781609	0.0160286
PARP9	cg05781609	0.00181564
PAWR	cg05781609	-0.0270216
PAX5	cg05781609	-0.0005313
PCNXL2	cg05781609	-0.00485217
PCSK5	cg05781609	0.0499889
PCYOX1	cg05781609	0.00468889
PDCD1LG2	cg05781609	-0.0401064
PDE3B	cg05781609	0.0172566
PDE4D	cg05781609	0.0003811
PDE7A	cg05781609	0.0102769
PDE7B	cg05781609	-0.0104532
PDE9A	cg05781609	0.0332931
PDK1	cg05781609	0.0152193
PEG10	cg05781609	-0.0662258
PFTK1	cg05781609	-0.0361431
PGAP1	cg05781609	-0.011926
PHEX	cg05781609	-0.056123
PHF16	cg05781609	-0.0436247
PHF21A	cg05781609	-0.0129949
PHTF1	cg05781609	-0.0477186
PIK3AP1	cg05781609	0.00400373
PIK3R1	cg05781609	0.00789192
PIP3-E	cg05781609	0.0312194
PITPNC1	cg05781609	0.050397
PKD2	cg05781609	0.0115131
PLCB1	cg05781609	0.0407356
PLCG1	cg05781609	0.0155881
PLCG2	cg05781609	-0.00368279
PLCL1	cg05781609	-0.0177981
PLEKHA1	cg05781609	0.0271401
PLSCR1	cg05781609	-0.0156315
PLXDC1	cg05781609	0.0188298
PNOC	cg05781609	-0.0403307
POU2AF1	cg05781609	-0.038475
PPAPDC1B	cg05781609	-0.0129299
PRDX1	cg05781609	-0.00801002
PRICKLE1	cg05781609	0.00122246
PRKACB	cg05781609	0.0255014
PRKCA	cg05781609	0.039554
PRKCE	cg05781609	-0.0290112
PRKCH	cg05781609	0.0408882
PRKCQ	cg05781609	0.0189893
PRKX	cg05781609	0.0128506
PRKY	cg05781609	0.0264154
PTPLA	cg05781609	-0.0325454
PTPN1	cg05781609	-0.0351892
PTPN13	cg05781609	0.0316259
PTPRO	cg05781609	0.0195774
PXK	cg05781609	-0.0205736
QSOX2	cg05781609	-0.0264431
RAB27B	cg05781609	0.0117772
RAG1AP1	cg05781609	-0.00996409
RALGPS1	cg05781609	-0.0418218
RAP1GAP	cg05781609	-0.0077157
RAPGEF3	cg05781609	-0.0181127
RAPGEF6	cg05781609	0.00979435
RASA3	cg05781609	0.0050525
RASGRF1	cg05781609	-0.0457553
RASGRF2	cg05781609	0.048847
RASGRP3	cg05781609	-0.0231091
RCAN3	cg05781609	0.0154998
RECK	cg05781609	0.0112534
REPS1	cg05781609	0.024945
RFTN1	cg05781609	0.0152069
RGS7	cg05781609	-0.0654124
RHOBTB2	cg05781609	-0.0245912
RICH2	cg05781609	-0.0586918
RNF125	cg05781609	0.0192298
RNF144A	cg05781609	0.0382772
RNF165	cg05781609	0.0175482
ROR1	cg05781609	-0.0583019
RORA	cg05781609	0.0115893
RP4-691N24.1	cg05781609	0.00980181
RPS4Y1	cg05781609	0.014993
RPS4Y2	cg05781609	0.0332135
RUNX2	cg05781609	0.000784843
S100Z	cg05781609	0.058508
SATB1	cg05781609	0.0215708
SCML1	cg05781609	0.0343514
SCML4	cg05781609	0.00221281
SEMA4B	cg05781609	-0.0212026
SEPT1	cg05781609	-0.00188505
SERINC5	cg05781609	-0.0018782
SERPINB6	cg05781609	0.0139474
SERPING1	cg05781609	-0.0159524
SESTD1	cg05781609	-0.00367771
SETBP1	cg05781609	0.00839228
SFTPB	cg05781609	-0.0238871
SFXN1	cg05781609	-0.008632
SH2D1A	cg05781609	0.0286688
SH2D1B	cg05781609	0.021892
SH3YL1	cg05781609	-0.0200831
SIPA1L1	cg05781609	-0.0040695
SLC16A10	cg05781609	0.00714369
SLC1A4	cg05781609	-0.0149691
SLC23A2	cg05781609	-0.0132407
SLC24A6	cg05781609	0.0417045
SLC26A8	cg05781609	-0.0383236
SLC2A1	cg05781609	-0.0261105
SLC35D1	cg05781609	-0.0106308
SLC4A7	cg05781609	-0.0194504
SLC6A16	cg05781609	-0.00137098
SLC7A6	cg05781609	0.0199254
SLC9A7	cg05781609	-0.0238798
SLFN5	cg05781609	0.0317554
SMG7	cg05781609	-0.0173842
SNX10	cg05781609	0.0134266
SNX8	cg05781609	-0.01542
SORCS3	cg05781609	0.0417877
SPATA6	cg05781609	0.0496142
SPEF2	cg05781609	0.00923056
SPG20	cg05781609	0.03613
SRPK1	cg05781609	-0.0210447
SSBP2	cg05781609	0.00697167
ST3GAL5	cg05781609	-0.0273809
STARD7	cg05781609	-0.0357807
STAT4	cg05781609	0.0214144
STK39	cg05781609	0.0204798
STS	cg05781609	0.0457065
STX7	cg05781609	-0.0360706
SYK	cg05781609	-0.0121303
SYNJ1	cg05781609	0.0243469
SYNJ2	cg05781609	-0.00166092
SYT17	cg05781609	0.00189714
SYVN1	cg05781609	-0.0310867
TARBP1	cg05781609	-0.0112592
TBC1D1	cg05781609	-0.00952675
TBC1D4	cg05781609	0.02096
TC2N	cg05781609	0.0183852
TCEA3	cg05781609	0.0555987
TCF4	cg05781609	-0.0235322
TCF7	cg05781609	0.0322651
TCL6	cg05781609	0.00414144
TEAD2	cg05781609	-0.028911
THEM4	cg05781609	0.00441681
TIAM1	cg05781609	0.0642269
TIFA	cg05781609	-0.0435079
TIMELESS	cg05781609	-0.00465781
TMC8	cg05781609	0.00893341
TMEM106B	cg05781609	0.00819546
TMEM173	cg05781609	0.00411458
TMEM204	cg05781609	0.0291024
TMEM66	cg05781609	0.000203401
TMSB4Y	cg05781609	0.0286801
TNFRSF13C	cg05781609	-0.00840978
TNFSF8	cg05781609	0.0223559
TNIK	cg05781609	0.0223342
TNIP1	cg05781609	-0.0172814
TNRC6C	cg05781609	0.0201415
TOR1AIP2	cg05781609	-0.017067
TP53I11	cg05781609	-0.0327699
TP53I3	cg05781609	-0.0311903
TPP2	cg05781609	0.00681818
TRAF3IP3	cg05781609	-0.0113611
TRAK1	cg05781609	-0.0150098
TRAM2	cg05781609	-0.0470467
TRAT1	cg05781609	0.0150429
TRAV8-3	cg05781609	0.0363534
TRIB2	cg05781609	0.00709059
TRIM25	cg05781609	-0.00703481
TRIM4	cg05781609	-0.00124875
TRIM6-TRIM34	cg05781609	0.00421313
TRPC1	cg05781609	0.015171
TSHZ2	cg05781609	-0.0103523
TSPAN18	cg05781609	0.00519751
TTC39B	cg05781609	0.0271617
TTC39C	cg05781609	0.0229676
TTTY10	cg05781609	0.0183615
TUBB1	cg05781609	0.0236249
TXK	cg05781609	0.0177899
TXLNB	cg05781609	-0.0501596
UBA1	cg05781609	-0.00356864
UBASH3A	cg05781609	0.0247634
UBASH3B	cg05781609	-0.0313667
UBE2J1	cg05781609	0.00449177
UGCG	cg05781609	-0.034079
ULK2	cg05781609	0.0420373
USP6NL	cg05781609	-0.0258364
USP9Y	cg05781609	0.0184392
UTX	cg05781609	-0.0119773
UTY	cg05781609	0.0203213
VAV2	cg05781609	-0.0328782
VSIG1	cg05781609	0.0171522
VSIG4	cg05781609	-0.00639731
WASF1	cg05781609	-0.0152402
WDFY4	cg05781609	-0.0139508
WDR7	cg05781609	0.0150825
WDR91	cg05781609	-0.0543094
WEE1	cg05781609	-0.0224157
WNT16	cg05781609	-0.021266
WWC2	cg05781609	0.0138472
WWP1	cg05781609	-0.00234145
XKRX	cg05781609	-0.00773951
ZAP70	cg05781609	0.00196864
ZBTB32	cg05781609	0.02755
ZCCHC14	cg05781609	0.0193616
ZDHHC23	cg05781609	0.00572407
ZFP64	cg05781609	-0.0596563
ZFX	cg05781609	-0.00398382
ZFY	cg05781609	0.018146
ZFYVE9	cg05781609	-0.00289306
ZNF33B	cg05781609	-0.000366854
ZNF415	cg05781609	-0.0309184
ZNF438	cg05781609	-0.00787455
AAK1	cg15726426	-0.0141931
ABCA6	cg15726426	-0.0451516
ABCA9	cg15726426	-0.0593208
ABCB4	cg15726426	-0.0208057
ABCD2	cg15726426	-0.0898514
ABLIM1	cg15726426	-0.0753069
ACADSB	cg15726426	-0.0837483
ACSL1	cg15726426	0.0564218
ACTA2	cg15726426	-0.00473702
ACVR2A	cg15726426	-0.0580593
ADAM23	cg15726426	-0.0365862
ADAM29	cg15726426	-0.00513318
ADAMDEC1	cg15726426	0.0175215
ADAMTS6	cg15726426	-0.0353182
ADPRH	cg15726426	0.0437129
AGPAT5	cg15726426	-0.0428425
AIM2	cg15726426	0.00500379
AK5	cg15726426	-0.0192851
AKR1C3	cg15726426	0.0895602
AKR1CL2	cg15726426	-0.0619598
AKT3	cg15726426	-0.0611093
ALOX15	cg15726426	-0.00428273
ALOX5	cg15726426	0.0478599
AMFR	cg15726426	0.000846959
ANGPTL1	cg15726426	-0.0444554
ANK3	cg15726426	-0.0717737
ANKRD22	cg15726426	0.0563921
ANKRD55	cg15726426	-0.017321
ANTXR2	cg15726426	0.0295081
ANXA3	cg15726426	0.039312
ANXA4	cg15726426	0.056128
AP1S3	cg15726426	0.00484406
AP3M2	cg15726426	-0.0305709
APBA2	cg15726426	-0.00735404
APBB1	cg15726426	-0.0265194
APBB2	cg15726426	-0.000542376
APOBEC3G	cg15726426	-0.00226456
APOD	cg15726426	-0.0181227
AQP3	cg15726426	-0.0237424
ARG1	cg15726426	0.0631853
ARHGAP10	cg15726426	-0.0202077
ARHGAP17	cg15726426	-0.0473164
ARHGAP24	cg15726426	-0.0154861
ARHGEF6	cg15726426	-0.0425496
ARL4C	cg15726426	-0.0258734
ARRB1	cg15726426	0.0104292
ATP10A	cg15726426	0.00438891
ATP8B2	cg15726426	-0.0351125
ATXN1	cg15726426	0.0180574
AZIN1	cg15726426	-0.0241259
BAG3	cg15726426	-0.0126803
BCAR3	cg15726426	0.0271115
BCL11A	cg15726426	-0.0421445
BCL11B	cg15726426	-0.0238186
BCL2L11	cg15726426	-0.027443
BCL6	cg15726426	0.0672472
BEND4	cg15726426	0.00992556
BEX2	cg15726426	-0.0341526
BLK	cg15726426	-0.0182335
BLNK	cg15726426	-0.0604484
BMF	cg15726426	-0.0333023
BMP2K	cg15726426	0.0286552
BMPR2	cg15726426	-0.0404119
BRWD2	cg15726426	-0.0535737
BTBD11	cg15726426	-0.0357368
BTG2	cg15726426	-0.0158703
BTK	cg15726426	0.00672407
C11orf24	cg15726426	-0.0245287
C11orf80	cg15726426	-0.0606185
C13orf18	cg15726426	0.00244663
C15orf54	cg15726426	-0.0407232
C17orf48	cg15726426	-0.0304452
C17orf87	cg15726426	-0.0024677
C17orf99	cg15726426	0.0341264
C1orf113	cg15726426	0.0403025
C1orf129	cg15726426	-0.0239986
C1orf220	cg15726426	0.002729
C20orf72	cg15726426	-0.00182103
C2orf46	cg15726426	0.042094
C4orf34	cg15726426	-0.0139082
C5	cg15726426	0.0130162
C5orf32	cg15726426	0.058931
C5orf39	cg15726426	-0.0391451
C6orf10	cg15726426	-0.00766851
C6orf106	cg15726426	0.00943634
C9orf130	cg15726426	-0.0409101
C9orf156	cg15726426	-0.0313845
C9orf45	cg15726426	-0.0213871
C9orf84	cg15726426	0.0360852
C9orf91	cg15726426	-0.0279035
CABLES1	cg15726426	-0.0128179
CACNA1E	cg15726426	0.0618311
CACNA1I	cg15726426	0.007259
CAMK2D	cg15726426	-0.0564257
CAMK4	cg15726426	-0.0612345
CAMSAP1L1	cg15726426	-0.0159302
CAPN3	cg15726426	-0.0316277
CASP10	cg15726426	0.041927
CASP5	cg15726426	0.01968
CASP6	cg15726426	-0.0582981
CCDC104	cg15726426	-0.05154
CCDC50	cg15726426	-0.0191557
CCDC68	cg15726426	0.0188837
CCR3	cg15726426	-0.0185151
CCR4	cg15726426	-0.0182899
CD180	cg15726426	-0.0429908
CD19	cg15726426	4.87449e-06
CD2	cg15726426	-0.0437927
CD200	cg15726426	-0.0192216
CD200R1	cg15726426	-0.0565401
CD226	cg15726426	-0.0294102
CD247	cg15726426	0.0274539
CD274	cg15726426	0.023806
CD28	cg15726426	-0.0752989
CD37	cg15726426	-0.0203693
CD3D	cg15726426	-0.033073
CD3E	cg15726426	-0.0824802
CD3G	cg15726426	-0.0753293
CD4	cg15726426	-0.00495924
CD40	cg15726426	0.00439343
CD40LG	cg15726426	-0.0619945
CD53	cg15726426	0.0275729
CD59	cg15726426	0.0512962
CD6	cg15726426	-0.0363584
CD83	cg15726426	-0.0227279
CD96	cg15726426	-0.0612369
CDC14A	cg15726426	-0.0396918
CDK6	cg15726426	-0.0361014
CDR2	cg15726426	-0.0627348
CEACAM1	cg15726426	0.0331805
CELSR1	cg15726426	0.0102824
CHD3	cg15726426	-0.0119751
CKAP4	cg15726426	0.0444229
CLC	cg15726426	-0.0231828
CLCN4	cg15726426	0.00425792
CLEC17A	cg15726426	-0.00765026
CLEC4D	cg15726426	0.0312083
CLECL1	cg15726426	-0.00397544
CLIC4	cg15726426	-0.0111256
CLIP4	cg15726426	0.0022966
CLMN	cg15726426	-0.0118291
CLNK	cg15726426	-0.0530737
CLUAP1	cg15726426	-0.0388488
COL4A3	cg15726426	-0.0385729
COL4A4	cg15726426	0.0298792
CPEB4	cg15726426	0.0536431
CREB3L2	cg15726426	-0.0141985
CTNNA1	cg15726426	0.055978
CTSH	cg15726426	-7.48473e-05
CUBN	cg15726426	-0.0610208
CXCR7	cg15726426	-0.00816219
CXorf21	cg15726426	-0.0412383
CXorf57	cg15726426	-0.0605933
CXXC5	cg15726426	0.0194036
CYB5R2	cg15726426	-0.0539547
CYBASC3	cg15726426	-0.0159651
CYorf15B	cg15726426	-0.05823
CYSLTR2	cg15726426	-0.0300331
DAD1	cg15726426	0.0364954
DCLK2	cg15726426	-0.0414834
DDX3X	cg15726426	0.0140343
DDX3Y	cg15726426	-0.0528461
DENND2D	cg15726426	-0.0446931
DENND5B	cg15726426	-0.0179034
DGKA	cg15726426	-0.0566623
DGKG	cg15726426	0.0224535
DHRS3	cg15726426	0.0134223
DLG2	cg15726426	-0.000986275
DLGAP4	cg15726426	0.0122261
DMD	cg15726426	0.0192043
DNMBP	cg15726426	-0.00786597
DNMT1	cg15726426	0.00922173
DOCK9	cg15726426	-0.080873
DOK2	cg15726426	0.0159183
DPP4	cg15726426	-0.0605017
DSC1	cg15726426	-0.0359627
DSC2	cg15726426	-0.000753083
DUS2L	cg15726426	0.0170655
DUSP16	cg15726426	-0.0118874
DYRK2	cg15726426	-0.0625975
E2F5	cg15726426	-0.0438613
E2F7	cg15726426	0.0207644
ECOP	cg15726426	-0.0101583
EDAR	cg15726426	0.00464106
EGR2	cg15726426	0.00937955
EIF1AY	cg15726426	-0.0474117
ELOVL5	cg15726426	-0.00276757
ENOSF1	cg15726426	-0.0558696
ENPP2	cg15726426	-0.0242778
EPHA1	cg15726426	-0.00617615
EPHA4	cg15726426	-0.012415
EPHX2	cg15726426	-0.0202341
ERI1	cg15726426	0.00895048
ETS1	cg15726426	-0.093068
EZR	cg15726426	-0.0228413
FAAH2	cg15726426	-0.0369472
FAM102A	cg15726426	-0.0719233
FAM110A	cg15726426	-0.00683016
FAM111B	cg15726426	-0.0306156
FAM134B	cg15726426	-0.033745
FAM184A	cg15726426	-0.0485266
FAM62B	cg15726426	-0.0106375
FARP2	cg15726426	0.00939417
FBXO18	cg15726426	-0.0193852
FCAR	cg15726426	0.0645392
FCER2	cg15726426	-0.0166265
FCGR1A	cg15726426	0.0667252
FCGR2B	cg15726426	0.0343639
FCRL2	cg15726426	-0.0355162
FCRL3	cg15726426	-0.0188806
FCRL5	cg15726426	-0.0155752
FCRLA	cg15726426	-0.0409462
FDFT1	cg15726426	0.0607733
FGGY	cg15726426	0.0315516
FHDC1	cg15726426	0.0610654
FHIT	cg15726426	-0.00588484
FIG4	cg15726426	-0.00665065
FLJ41327	cg15726426	-0.0369416
FLJ46020	cg15726426	-0.0475783
FLT3LG	cg15726426	0.00453564
FMO3	cg15726426	-0.0352949
FMOD	cg15726426	-0.063196
FYB	cg15726426	-0.0136992
FYN	cg15726426	-0.0397621
FZD6	cg15726426	-0.0605405
G0S2	cg15726426	0.0856478
GAB1	cg15726426	0.0191293
GAB2	cg15726426	0.0407887
GABRB2	cg15726426	-0.0583763
GALNT14	cg15726426	0.0359008
GATA3	cg15726426	-0.040266
GCET2	cg15726426	-0.0676849
GCNT4	cg15726426	-0.0414346
GGA2	cg15726426	-0.0476775
GIMAP1	cg15726426	0.0295125
GIMAP2	cg15726426	-0.036147
GIMAP4	cg15726426	-0.0191396
GIMAP5	cg15726426	-0.0107782
GIMAP6	cg15726426	-0.011086
GIMAP7	cg15726426	-0.0551001
GIMAP8	cg15726426	0.00630604
GNAI1	cg15726426	0.0111542
GPHN	cg15726426	-0.0321581
GPLD1	cg15726426	0.00938031
GPM6A	cg15726426	-0.0241884
GPR183	cg15726426	-0.0848279
GPR84	cg15726426	0.00837385
GPRASP1	cg15726426	-0.0779858
GPT2	cg15726426	0.000551555
GRAP2	cg15726426	-0.0473515
GRB2	cg15726426	0.0278561
GRPEL2	cg15726426	-0.0203035
GSTM2	cg15726426	0.00247594
GTPBP1	cg15726426	0.0527204
GYG1	cg15726426	0.0575981
HABP4	cg15726426	-0.0783583
HAPLN3	cg15726426	-0.0142251
HAVCR1	cg15726426	0.0286128
HCCS	cg15726426	0.0272306
HCRP1	cg15726426	-0.0286076
HDHD1A	cg15726426	0.0140204
HECTD2	cg15726426	-0.0387168
HELB	cg15726426	-0.0813096
HEPH	cg15726426	0.0765679
HHEX	cg15726426	0.0215541
HIST1H3D	cg15726426	0.0546614
HIST1H4E	cg15726426	-0.0353457
[truncated: 50,509 more rows]

## Sheet: SupTable4
Supplementary Table 4. Gene ontology enrichment analysis of genes with expression changes associated with DNAm IC.
ID	Description	GeneRatio	BgRatio	pvalue	p.adjust	qvalue	geneID	Count
GO:0002250	adaptive immune response	55/480	394/13514	1.47355e-18	6.20365e-15	5.44748e-15	ALOX15/ARG1/BCL6/BTK/C17orf99/C5/CAMK4/CD19/CD226/CD274/CD28/CD4/CD40/CD40LG/CD6/CEACAM1/CLC/CLEC4D/CTSH/FCER2/FCGR1A/FCGR2B/FYN/GATA3/GPR183/HLA-DMA/IL12A/IL1RL1/IL4R/IL6ST/IL7R/IRF4/ITK/LAT/LEF1/LYN/MCOLN2/MICB/PDCD1LG2/PRKCQ/RAP1GAP/RAPGEF3/RFTN1/RNF125/RORA/SERPING1/SH2D1A/SH2D1B/STX7/SYK/TNFRSF13C/TRAT1/TRAV8-3/TXK/ZAP70	55
GO:0002768	immune response-regulating cell surface receptor signaling pathway	39/480	220/13514	5.3731e-17	1.13104e-13	9.93175e-14	BLK/BLNK/BTK/CD19/CD200R1/CD226/CD247/CD28/CD40/CEACAM1/CLEC4D/EZR/FCGR2B/FCRL3/FYN/GATA3/GPLD1/ITK/KCNN4/LILRA4/LYN/MICB/PAWR/PDE4D/PLCG1/PLCG2/PLEKHA1/PLSCR1/PRKCE/PRKCH/PRKCQ/RFTN1/SH2D1A/SYK/TRAT1/TXK/UBASH3A/VAV2/ZAP70	39
GO:0050778	positive regulation of immune response	54/480	441/13514	1.05265e-15	1.47722e-12	1.29716e-12	AIM2/BLK/BLNK/BTK/C17orf99/C5/CASP6/CD19/CD226/CD247/CD274/CD28/CD4/CD40/CD59/CEACAM1/CLNK/EZR/FCER2/FCGR2B/FCRL3/FYN/GAB2/GATA3/GPLD1/IL12A/IL4R/IL6ST/ITK/KCNN4/LYN/MICB/PARP9/PAWR/PDE4D/PLCG1/PLCG2/PLEKHA1/PLSCR1/PRKCE/PRKCH/PRKCQ/RFTN1/SERPING1/SH2D1A/SH2D1B/STX7/SYK/TRAT1/TXK/UBASH3A/VAV2/VSIG4/ZAP70	54
GO:0002764	immune response-regulating signaling pathway	47/480	350/13514	2.52535e-15	2.65793e-12	2.33396e-12	BLK/BLNK/BTK/CD19/CD200R1/CD226/CD247/CD28/CD40/CEACAM1/CLEC4D/CTSH/DDX3X/EZR/FCGR2B/FCRL3/FYN/GATA3/GPLD1/IRF4/ITK/KCNN4/LILRA4/LYN/MAP2K6/MICB/PAWR/PDE4D/PIK3AP1/PLCG1/PLCG2/PLEKHA1/PLSCR1/PRKCE/PRKCH/PRKCQ/RFTN1/RNF125/SH2D1A/SYK/TIFA/TNIP1/TRAT1/TXK/UBASH3A/VAV2/ZAP70	47
GO:0002253	activation of immune response	40/480	265/13514	6.40735e-15	5.39499e-12	4.73739e-12	AIM2/BLK/BLNK/BTK/C5/CASP6/CD19/CD226/CD247/CD28/CD59/CEACAM1/EZR/FCGR2B/FCRL3/FYN/GATA3/GPLD1/ITK/KCNN4/LYN/MICB/PAWR/PDE4D/PLCG1/PLCG2/PLEKHA1/PLSCR1/PRKCE/PRKCH/RFTN1/SERPING1/SH2D1A/SYK/TRAT1/TXK/UBASH3A/VAV2/VSIG4/ZAP70	40
GO:0002429	immune response-activating cell surface receptor signaling pathway	34/480	195/13514	9.65851e-15	5.8089e-12	5.10086e-12	BLK/BLNK/BTK/CD19/CD226/CD247/CD28/CEACAM1/EZR/FCGR2B/FCRL3/FYN/GATA3/GPLD1/ITK/KCNN4/LYN/MICB/PAWR/PDE4D/PLCG1/PLCG2/PLEKHA1/PLSCR1/PRKCE/PRKCH/RFTN1/SH2D1A/SYK/TRAT1/TXK/UBASH3A/VAV2/ZAP70	34
GO:0002757	immune response-activating signal transduction	34/480	195/13514	9.65851e-15	5.8089e-12	5.10086e-12	BLK/BLNK/BTK/CD19/CD226/CD247/CD28/CEACAM1/EZR/FCGR2B/FCRL3/FYN/GATA3/GPLD1/ITK/KCNN4/LYN/MICB/PAWR/PDE4D/PLCG1/PLCG2/PLEKHA1/PLSCR1/PRKCE/PRKCH/RFTN1/SH2D1A/SYK/TRAT1/TXK/UBASH3A/VAV2/ZAP70	34
GO:0050851	antigen receptor-mediated signaling pathway	29/480	150/13514	5.93486e-14	3.12322e-11	2.74253e-11	BLK/BLNK/BTK/CD19/CD226/CD247/CD28/CEACAM1/EZR/FCGR2B/FCRL3/FYN/GATA3/ITK/KCNN4/LYN/PAWR/PDE4D/PLCG1/PLCG2/PLEKHA1/PRKCH/RFTN1/SH2D1A/SYK/TRAT1/TXK/UBASH3A/ZAP70	29
GO:0002694	regulation of leukocyte activation	53/480	482/13514	1.71694e-13	8.03149e-11	7.05253e-11	ARG1/BCL6/BLK/BTK/CAMK4/CD19/CD2/CD200/CD226/CD274/CD28/CD3E/CD4/CD40/CD40LG/CD6/CD83/CEACAM1/CLC/CLEC4D/CLECL1/CLNK/DPP4/FCGR2B/FCRL3/FYN/GAB2/GATA3/GPR183/HAVCR1/HLA-DMA/ICOS/IL12A/IL1RL1/IL4R/IL6ST/IL7/IL7R/IRF4/LAT/LEF1/LYN/PAWR/PDCD1LG2/PLSCR1/PRKCQ/RORA/SYK/TCF7/TNFRSF13C/TNFSF8/VSIG4/ZAP70	53
GO:0042110	T cell activation	49/480	452/13514	2.5683e-12	1.08125e-09	9.4946e-10	ARG1/BCL11B/BCL6/CAMK4/CD2/CD274/CD28/CD3D/CD3E/CD3G/CD4/CD40LG/CD6/CD83/CDK6/CEACAM1/CLC/CLEC4D/CLECL1/DPP4/FCGR2B/FYN/GATA3/GPR183/HLA-DMA/ICOS/IL12A/IL4R/IL6ST/IL7/IL7R/IRF4/ITK/LAT/LEF1/LYN/MICB/PAWR/PDCD1LG2/PRKCQ/RORA/RUNX2/SYK/TCF7/TNFRSF13C/TNFSF8/VSIG4/WDFY4/ZAP70	49
GO:0051249	regulation of lymphocyte activation	45/480	404/13514	8.44088e-12	3.15393e-09	2.76949e-09	ARG1/BCL6/BLK/BTK/CAMK4/CD19/CD2/CD274/CD28/CD3E/CD4/CD40/CD40LG/CD6/CD83/CEACAM1/CLC/CLECL1/CLNK/DPP4/FCGR2B/FCRL3/FYN/GATA3/GPR183/HLA-DMA/ICOS/IL12A/IL4R/IL6ST/IL7/IL7R/IRF4/LAT/LEF1/LYN/PAWR/PDCD1LG2/PRKCQ/SYK/TCF7/TNFRSF13C/TNFSF8/VSIG4/ZAP70	45
GO:0002521	leukocyte differentiation	51/480	500/13514	8.98982e-12	3.15393e-09	2.76949e-09	BCL11B/BCL6/BLK/BLNK/BTK/C17orf99/CAMK4/CD19/CD2/CD28/CD3D/CD3E/CD3G/CD4/CD40LG/CD83/CDK6/CEACAM1/CLEC4D/FARP2/FCGR2B/FCRL3/GAB2/GATA3/GPR183/HHEX/IL4R/IL7/IL7R/IRF4/IRF8/ITK/JUN/LEF1/LYN/MAPK14/MMP9/MYC/PIK3R1/PLCG2/POU2AF1/PRKCA/RORA/RUNX2/SNX10/SYK/SYVN1/TCF7/TNFSF8/UBASH3B/ZAP70	51
GO:0050863	regulation of T cell activation	38/480	304/13514	1.2392e-11	4.0131e-09	3.52394e-09	ARG1/BCL6/CAMK4/CD2/CD274/CD28/CD3E/CD4/CD40LG/CD6/CD83/CEACAM1/CLC/CLECL1/DPP4/FCGR2B/FYN/GATA3/HLA-DMA/ICOS/IL12A/IL4R/IL6ST/IL7/IL7R/IRF4/LAT/LEF1/LYN/PAWR/PDCD1LG2/PRKCQ/SYK/TCF7/TNFRSF13C/TNFSF8/VSIG4/ZAP70	38
GO:0050867	positive regulation of cell activation	38/480	317/13514	4.3995e-11	1.32299e-08	1.16173e-08	ACTA2/BCL6/BTK/CAPN3/CD2/CD226/CD274/CD28/CD3E/CD4/CD40/CD40LG/CD6/CD83/CLEC4D/CLECL1/DPP4/FCRL3/FYN/GAB2/GATA3/GPR183/HAVCR1/HLA-DMA/ICOS/IL12A/IL1RL1/IL4R/IL6ST/IL7/IL7R/LEF1/LYN/PDCD1LG2/PRKCQ/SYK/TNFRSF13C/ZAP70	38
GO:1903131	mononuclear cell differentiation	42/480	393/13514	1.62286e-10	4.55482e-08	3.99963e-08	BCL11B/BCL6/BLK/BLNK/BTK/C17orf99/CAMK4/CD19/CD2/CD28/CD3D/CD3E/CD3G/CD4/CD40LG/CD83/CDK6/CLEC4D/FCGR2B/FCRL3/GATA3/GPR183/HHEX/IL4R/IL7/IL7R/IRF4/IRF8/ITK/JUN/LEF1/LYN/MYC/PLCG2/POU2AF1/RORA/RUNX2/SYK/SYVN1/TCF7/TNFSF8/ZAP70	42
GO:0002696	positive regulation of leukocyte activation	36/480	305/13514	2.25916e-10	5.94441e-08	5.21984e-08	BCL6/BTK/CD2/CD226/CD274/CD28/CD3E/CD4/CD40/CD40LG/CD6/CD83/CLEC4D/CLECL1/DPP4/FCRL3/FYN/GAB2/GATA3/GPR183/HAVCR1/HLA-DMA/ICOS/IL12A/IL1RL1/IL4R/IL6ST/IL7/IL7R/LEF1/LYN/PDCD1LG2/PRKCQ/SYK/TNFRSF13C/ZAP70	36
GO:0030098	lymphocyte differentiation	38/480	345/13514	5.30642e-10	1.31412e-07	1.15394e-07	BCL11B/BCL6/BLNK/BTK/C17orf99/CAMK4/CD19/CD2/CD28/CD3D/CD3E/CD3G/CD4/CD40LG/CD83/CDK6/CLEC4D/FCGR2B/FCRL3/GATA3/GPR183/HHEX/IL4R/IL7/IL7R/IRF4/IRF8/ITK/LEF1/PLCG2/POU2AF1/RORA/RUNX2/SYK/SYVN1/TCF7/TNFSF8/ZAP70	38
GO:0046651	lymphocyte proliferation	32/480	268/13514	1.75098e-09	3.95387e-07	3.47193e-07	ARG1/BCL6/BLK/BTK/CD180/CD19/CD274/CD28/CD3E/CD40/CD40LG/CD6/CLC/CLECL1/FCGR2B/FCRL3/FYN/GPR183/IL12A/IL6ST/IL7/IL7R/LEF1/LYN/PAWR/PDCD1LG2/PRKCQ/SYK/TNFRSF13C/TNFSF8/VSIG4/ZAP70	32
GO:0070661	leukocyte proliferation	34/480	298/13514	1.7844e-09	3.95387e-07	3.47193e-07	ARG1/BCL6/BLK/BTK/CD180/CD19/CD274/CD28/CD3E/CD40/CD40LG/CD6/CLC/CLECL1/FCGR2B/FCRL3/FYN/GPR183/HHEX/IL12A/IL5RA/IL6ST/IL7/IL7R/LEF1/LYN/PAWR/PDCD1LG2/PRKCQ/SYK/TNFRSF13C/TNFSF8/VSIG4/ZAP70	34
GO:0070663	regulation of leukocyte proliferation	29/480	226/13514	1.94643e-09	4.09723e-07	3.59782e-07	ARG1/BCL6/BLK/BTK/CD274/CD28/CD3E/CD40/CD40LG/CD6/CLC/CLECL1/FCGR2B/FCRL3/GPR183/HHEX/IL12A/IL5RA/IL6ST/IL7/LYN/PAWR/PDCD1LG2/PRKCQ/SYK/TNFRSF13C/TNFSF8/VSIG4/ZAP70	29
GO:0032943	mononuclear cell proliferation	32/480	272/13514	2.53899e-09	5.09008e-07	4.46965e-07	ARG1/BCL6/BLK/BTK/CD180/CD19/CD274/CD28/CD3E/CD40/CD40LG/CD6/CLC/CLECL1/FCGR2B/FCRL3/FYN/GPR183/IL12A/IL6ST/IL7/IL7R/LEF1/LYN/PAWR/PDCD1LG2/PRKCQ/SYK/TNFRSF13C/TNFSF8/VSIG4/ZAP70	32
GO:0007159	leukocyte cell-cell adhesion	36/480	334/13514	2.77457e-09	5.30951e-07	4.66233e-07	ALOX5/ARG1/BCL6/CD274/CD28/CD3E/CD4/CD40LG/CD6/CD83/CEACAM1/CLECL1/DPP4/ETS1/EZR/FCGR2B/FYN/GATA3/HLA-DMA/ICOS/IL12A/IL4R/IL6ST/IL7/IL7R/JAM2/LEF1/LYN/PAWR/PDCD1LG2/PRKCQ/SYK/TNFRSF13C/TNIP1/VSIG4/ZAP70	36
GO:0002460	adaptive immune response based on somatic recombination of immune receptors built from immunoglobulin superfamily domains	31/480	260/13514	3.27708e-09	5.99849e-07	5.26733e-07	ARG1/BCL6/BTK/C17orf99/C5/CD19/CD226/CD274/CD28/CD4/CD40/CD40LG/CEACAM1/CLC/CTSH/FCER2/FCGR1A/FCGR2B/GATA3/HLA-DMA/IL12A/IL1RL1/IL4R/IL7R/IRF4/LEF1/PRKCQ/RFTN1/RORA/SERPING1/STX7	31
GO:0050854	regulation of antigen receptor-mediated signaling pathway	14/480	54/13514	3.71169e-09	6.43916e-07	5.65428e-07	BLK/CD19/CD226/CEACAM1/EZR/FCGR2B/FCRL3/KCNN4/LYN/PAWR/PRKCH/SH2D1A/TRAT1/UBASH3A	14
GO:0002443	leukocyte mediated immunity	36/480	338/13514	3.82373e-09	6.43916e-07	5.65428e-07	ANXA3/ARG1/BCL6/BLK/BTK/C17orf99/C5/CD19/CD226/CD28/CD40/CD40LG/CD96/CEACAM1/CLC/CLNK/CTSH/FCER2/FCGR1A/FCGR2B/GAB2/GATA3/HLA-DMA/IL12A/IL4R/IL7R/LAT/LYN/PLCG2/PRDX1/RFTN1/SERPING1/SH2D1A/SH2D1B/STX7/SYK	36
GO:0050670	regulation of lymphocyte proliferation	27/480	206/13514	4.45649e-09	7.21609e-07	6.33652e-07	ARG1/BCL6/BLK/BTK/CD274/CD28/CD3E/CD40/CD40LG/CD6/CLC/CLECL1/FCGR2B/FCRL3/GPR183/IL12A/IL6ST/IL7/LYN/PAWR/PDCD1LG2/PRKCQ/SYK/TNFRSF13C/TNFSF8/VSIG4/ZAP70	27
GO:1903039	positive regulation of leukocyte cell-cell adhesion	28/480	223/13514	6.07432e-09	9.20959e-07	8.08703e-07	ALOX5/BCL6/CD274/CD28/CD3E/CD4/CD40LG/CD6/CD83/CLECL1/DPP4/ETS1/FYN/GATA3/HLA-DMA/ICOS/IL12A/IL4R/IL6ST/IL7/IL7R/LEF1/LYN/PDCD1LG2/PRKCQ/SYK/TNFRSF13C/ZAP70	28
GO:0032944	regulation of mononuclear cell proliferation	27/480	209/13514	6.12514e-09	9.20959e-07	8.08703e-07	ARG1/BCL6/BLK/BTK/CD274/CD28/CD3E/CD40/CD40LG/CD6/CLC/CLECL1/FCGR2B/FCRL3/GPR183/IL12A/IL6ST/IL7/LYN/PAWR/PDCD1LG2/PRKCQ/SYK/TNFRSF13C/TNFSF8/VSIG4/ZAP70	27
GO:1903037	regulation of leukocyte cell-cell adhesion	33/480	298/13514	6.6218e-09	9.61302e-07	8.44129e-07	ALOX5/ARG1/BCL6/CD274/CD28/CD3E/CD4/CD40LG/CD6/CD83/CEACAM1/CLECL1/DPP4/ETS1/FCGR2B/FYN/GATA3/HLA-DMA/ICOS/IL12A/IL4R/IL6ST/IL7/IL7R/LEF1/LYN/PAWR/PDCD1LG2/PRKCQ/SYK/TNFRSF13C/VSIG4/ZAP70	33
GO:0038093	Fc receptor signaling pathway	13/480	48/13514	7.53974e-09	1.03901e-06	9.12361e-07	BTK/CD200R1/CLEC4D/FCGR2B/FYN/LILRA4/LYN/PLCG1/PLCG2/PRKCE/PRKCQ/SYK/VAV2	13
GO:0002683	negative regulation of immune system process	37/480	363/13514	7.65063e-09	1.03901e-06	9.12361e-07	ALOX15/APOD/ARG1/BCL6/BLK/BTK/C5/CD200/CD200R1/CD274/CD59/CD96/CDK6/CEACAM1/CLNK/DPP4/EZR/FCGR2B/FCRL3/FYN/IL1RL1/IL4R/IL7R/LYN/MAPK14/MYC/PAWR/PDCD1LG2/PIK3R1/PLCB1/PLCG1/SERPING1/SH2D1A/SYK/UBASH3A/UBASH3B/VSIG4	37
GO:0050852	T cell receptor signaling pathway	19/480	112/13514	1.32885e-08	1.74827e-06	1.53518e-06	CD226/CD247/CD28/CEACAM1/EZR/FYN/GATA3/ITK/KCNN4/PAWR/PDE4D/PLCG1/PLCG2/RFTN1/SH2D1A/TRAT1/TXK/UBASH3A/ZAP70	19
GO:0050870	positive regulation of T cell activation	26/480	203/13514	1.40914e-08	1.79773e-06	1.5786e-06	BCL6/CD274/CD28/CD3E/CD4/CD40LG/CD6/CD83/CLECL1/DPP4/FYN/GATA3/HLA-DMA/ICOS/IL12A/IL4R/IL6ST/IL7/IL7R/LEF1/LYN/PDCD1LG2/PRKCQ/SYK/TNFRSF13C/ZAP70	26
GO:0050853	B cell receptor signaling pathway	13/480	52/13514	2.17907e-08	2.69821e-06	2.36932e-06	BLK/BLNK/BTK/CD19/FCGR2B/FCRL3/ITK/LYN/PLCG2/PLEKHA1/PRKCH/RFTN1/SYK	13
GO:0051251	positive regulation of lymphocyte activation	30/480	268/13514	2.56057e-08	3.03256e-06	2.66292e-06	BCL6/BTK/CD274/CD28/CD3E/CD4/CD40/CD40LG/CD6/CD83/CLECL1/DPP4/FCRL3/FYN/GATA3/GPR183/HLA-DMA/ICOS/IL12A/IL4R/IL6ST/IL7/IL7R/LEF1/LYN/PDCD1LG2/PRKCQ/SYK/TNFRSF13C/ZAP70	30
GO:0002449	lymphocyte mediated immunity	29/480	253/13514	2.59317e-08	3.03256e-06	2.66292e-06	ARG1/BCL6/BTK/C17orf99/C5/CD19/CD226/CD28/CD40/CD40LG/CD96/CEACAM1/CLC/CLNK/CTSH/FCER2/FCGR1A/FCGR2B/GATA3/HLA-DMA/IL12A/IL4R/IL7R/PRDX1/RFTN1/SERPING1/SH2D1A/SH2D1B/STX7	29
GO:0022407	regulation of cell-cell adhesion	38/480	399/13514	3.02346e-08	3.44021e-06	3.02088e-06	ALOX5/ANK3/ARG1/BCL6/BLK/CD274/CD28/CD3E/CD4/CD40LG/CD6/CD83/CEACAM1/CLECL1/DPP4/ETS1/FCGR2B/FYN/GATA3/HLA-DMA/ICOS/IL12A/IL4R/IL6ST/IL7/IL7R/LEF1/LYN/MAPK14/PAWR/PDCD1LG2/PRKCA/PRKCQ/SYK/TNFRSF13C/UBASH3B/VSIG4/ZAP70	38
GO:0002366	leukocyte activation involved in immune response	29/480	257/13514	3.67909e-08	4.07604e-06	3.57921e-06	ANXA3/BCL6/BLK/BTK/C17orf99/CD180/CD19/CD28/CD40/CD40LG/CEACAM1/CLEC4D/CLNK/FCGR2B/GAB2/GATA3/GPR183/IL4R/IRF4/IRF8/LAT/LEF1/LYN/PLCG2/POU2AF1/PRKCE/RORA/SH2D1B/SYK	29
GO:0002263	cell activation involved in immune response	29/480	260/13514	4.75792e-08	5.13611e-06	4.51007e-06	ANXA3/BCL6/BLK/BTK/C17orf99/CD180/CD19/CD28/CD40/CD40LG/CEACAM1/CLEC4D/CLNK/FCGR2B/GAB2/GATA3/GPR183/IL4R/IRF4/IRF8/LAT/LEF1/LYN/PLCG2/POU2AF1/PRKCE/RORA/SH2D1B/SYK	29
GO:0022409	positive regulation of cell-cell adhesion	29/480	262/13514	5.63405e-08	5.92984e-06	5.20705e-06	ALOX5/ANK3/BCL6/CD274/CD28/CD3E/CD4/CD40LG/CD6/CD83/CLECL1/DPP4/ETS1/FYN/GATA3/HLA-DMA/ICOS/IL12A/IL4R/IL6ST/IL7/IL7R/LEF1/LYN/PDCD1LG2/PRKCQ/SYK/TNFRSF13C/ZAP70	29
GO:0002274	myeloid leukocyte activation	25/480	204/13514	6.50096e-08	6.45902e-06	5.67173e-06	ANXA3/BLK/BTK/CAMK4/CD2/CD200/CD226/CLEC4D/CLNK/FCGR2B/GAB2/HAVCR1/IFNGR2/IL1RL1/IL4R/IRF4/JUN/LAT/LYN/PLCG2/PLSCR1/PRKCE/RORA/SYK/VSIG4	25
GO:0032633	interleukin-4 production	10/480	31/13514	6.5971e-08	6.45902e-06	5.67173e-06	CD28/CD3E/CD40LG/CD83/CLECL1/GATA3/IRF4/LEF1/PRKCQ/SYK	10
GO:0032673	regulation of interleukin-4 production	10/480	31/13514	6.5971e-08	6.45902e-06	5.67173e-06	CD28/CD3E/CD40LG/CD83/CLECL1/GATA3/IRF4/LEF1/PRKCQ/SYK	10
GO:0002819	regulation of adaptive immune response	22/480	163/13514	7.19745e-08	6.88665e-06	6.04723e-06	ALOX15/ARG1/BCL6/BTK/C17orf99/CD226/CD274/CD28/CD4/CD40/CEACAM1/CLC/FCER2/FCGR2B/GATA3/IL12A/IL1RL1/IL4R/IL6ST/IL7R/PRKCQ/STX7	22
GO:0002703	regulation of leukocyte mediated immunity	25/480	206/13514	7.88805e-08	7.37971e-06	6.4802e-06	ARG1/BCL6/BLK/BTK/C17orf99/CD226/CD28/CD40/CD96/CEACAM1/CLC/CLNK/FCER2/FCGR2B/GAB2/GATA3/IL12A/IL4R/IL7R/LYN/PLCG2/SH2D1A/SH2D1B/STX7/SYK	25
GO:0042100	B cell proliferation	16/480	92/13514	1.30916e-07	1.19816e-05	1.05212e-05	BCL6/BLK/BTK/CD180/CD19/CD40/CD40LG/FCGR2B/FCRL3/GPR183/IL7/IL7R/LEF1/LYN/PAWR/TNFRSF13C	16
GO:0002697	regulation of immune effector process	31/480	306/13514	1.49563e-07	1.3397e-05	1.17641e-05	ARG1/BCL6/BLK/BTK/C17orf99/CD226/CD28/CD40/CD40LG/CD59/CD96/CEACAM1/CLC/CLNK/FCER2/FCGR2B/FCRL3/GAB2/GATA3/IL12A/IL4R/IL7R/IRF4/LYN/PLCG2/SERPING1/SH2D1A/SH2D1B/STX7/SYK/VSIG4	31
GO:0070665	positive regulation of leukocyte proliferation	20/480	146/13514	2.21613e-07	1.94373e-05	1.70681e-05	BCL6/CD274/CD28/CD3E/CD40/CD40LG/CD6/CLECL1/FCRL3/GPR183/IL12A/IL5RA/IL6ST/IL7/LYN/PDCD1LG2/PRKCQ/SYK/TNFRSF13C/ZAP70	20
GO:0042113	B cell activation	26/480	235/13514	2.79027e-07	2.39735e-05	2.10514e-05	BCL6/BLK/BLNK/BTK/C17orf99/CD180/CD19/CD28/CD40/CD40LG/FCGR2B/FCRL3/GPR183/HHEX/IL7/IL7R/IRF8/LEF1/LYN/PAWR/PLCG2/POU2AF1/SYK/SYVN1/TNFRSF13C/ZAP70	26
GO:0030168	platelet activation	18/480	122/13514	2.89765e-07	2.43982e-05	2.14243e-05	BLK/CD40/CD40LG/CEACAM1/DGKA/DGKG/FZD6/IL6ST/LYN/MAPK14/PLCG2/PLSCR1/PRKCA/PRKCQ/SYK/TXK/UBASH3B/VAV2	18
GO:0030217	T cell differentiation	26/480	236/13514	3.03387e-07	2.50443e-05	2.19917e-05	BCL11B/BCL6/CAMK4/CD2/CD28/CD3D/CD3E/CD3G/CD4/CD83/CDK6/CLEC4D/GATA3/GPR183/IL4R/IL7/IL7R/IRF4/ITK/LEF1/RORA/RUNX2/SYK/TCF7/TNFSF8/ZAP70	26
GO:0002822	regulation of adaptive immune response based on somatic recombination of immune receptors built from immunoglobulin superfamily domains	20/480	149/13514	3.10374e-07	2.51284e-05	2.20655e-05	ARG1/BCL6/BTK/C17orf99/CD226/CD274/CD28/CD4/CD40/CEACAM1/CLC/FCER2/FCGR2B/GATA3/IL12A/IL1RL1/IL4R/IL7R/PRKCQ/STX7	20
GO:0001819	positive regulation of cytokine production	37/480	419/13514	3.16494e-07	2.51403e-05	2.2076e-05	AIM2/C5/CD2/CD200/CD226/CD274/CD28/CD3E/CD4/CD40/CD40LG/CD6/CD83/CLECL1/CLNK/DDX3X/GATA3/IL12A/IL1RL1/IL4R/IL6ST/IL7/IRF4/IRF8/ITK/MAPK14/MCOLN2/PDE4D/PIK3R1/PLCB1/PLCG2/POU2AF1/PRKCQ/RFTN1/RORA/SYK/TXK	37
GO:0046631	alpha-beta T cell activation	19/480	140/13514	5.15622e-07	4.01994e-05	3.52995e-05	BCL11B/BCL6/CD274/CD28/CD3E/CD83/GATA3/GPR183/IL12A/IL4R/IRF4/ITK/LEF1/PRKCQ/RORA/SYK/TNFSF8/WDFY4/ZAP70	19
GO:0038095	Fc-epsilon receptor signaling pathway	8/480	23/13514	7.31969e-07	5.60289e-05	4.91995e-05	BTK/LILRA4/LYN/PLCG1/PLCG2/PRKCQ/SYK/VAV2	8
GO:0002431	Fc receptor mediated stimulatory signaling pathway	9/480	31/13514	8.37868e-07	6.29897e-05	5.53119e-05	BLK/CD226/FCGR2B/FYN/LYN/PLSCR1/PRKCE/SYK/VAV2	9
GO:0050671	positive regulation of lymphocyte proliferation	18/480	132/13514	9.5695e-07	7.068e-05	6.20648e-05	BCL6/CD274/CD28/CD3E/CD40/CD40LG/CD6/CLECL1/FCRL3/GPR183/IL12A/IL6ST/IL7/PDCD1LG2/PRKCQ/SYK/TNFRSF13C/ZAP70	18
GO:0045785	positive regulation of cell adhesion	35/480	404/13514	1.04144e-06	7.43347e-05	6.5274e-05	ALOX15/ALOX5/ANK3/BCL6/CD274/CD28/CD3E/CD4/CD40LG/CD6/CD83/CDK6/CLECL1/DPP4/EPHA1/EPHA4/ETS1/FYN/GATA3/HLA-DMA/ICOS/IL12A/IL4R/IL6ST/IL7/IL7R/LEF1/LYN/PDCD1LG2/PRKCA/PRKCE/PRKCQ/SYK/TNFRSF13C/ZAP70	35
GO:0002437	inflammatory response to antigenic stimulus	12/480	60/13514	1.04175e-06	7.43347e-05	6.5274e-05	BTK/CD28/CD6/FCGR1A/FCGR2B/FYN/GATA3/IL5RA/LYN/MAPK14/PLCG1/SYK	12
GO:0032753	positive regulation of interleukin-4 production	8/480	24/13514	1.06403e-06	7.46591e-05	6.55589e-05	CD28/CD3E/CD40LG/CLECL1/GATA3/IRF4/PRKCQ/SYK	8
GO:0032946	positive regulation of mononuclear cell proliferation	18/480	134/13514	1.19729e-06	8.26327e-05	7.25606e-05	BCL6/CD274/CD28/CD3E/CD40/CD40LG/CD6/CLECL1/FCRL3/GPR183/IL12A/IL6ST/IL7/PDCD1LG2/PRKCQ/SYK/TNFRSF13C/ZAP70	18
GO:0002706	regulation of lymphocyte mediated immunity	19/480	149/13514	1.35866e-06	9.22571e-05	8.10119e-05	ARG1/BCL6/BTK/C17orf99/CD226/CD28/CD40/CD96/CEACAM1/CLC/CLNK/FCER2/FCGR2B/GATA3/IL12A/IL7R/SH2D1A/SH2D1B/STX7	19
GO:0034110	regulation of homotypic cell-cell adhesion	9/480	33/13514	1.50445e-06	0.000100535	8.82809e-05	ANK3/BLK/CEACAM1/IL6ST/LYN/PRKCA/PRKCQ/SYK/UBASH3B	9
GO:0001818	negative regulation of cytokine production	25/480	243/13514	1.83671e-06	0.000120821	0.000106094	ABCD2/ANXA4/APOD/ARG1/ARRB1/BCL6/BTK/CD200/CD200R1/CD274/CD83/CD96/CEACAM1/EZR/FCGR2B/GATA3/IL12A/IL1RL1/LEF1/LILRA4/NDRG2/PDCD1LG2/RNF125/TRIB2/VSIG4	25
GO:0031295	T cell costimulation	10/480	43/13514	1.94348e-06	0.000125878	0.000110534	CD274/CD28/CD3E/CD40LG/DPP4/FYN/ICOS/LYN/PDCD1LG2/TNFRSF13C	10
GO:0090330	regulation of platelet aggregation	8/480	26/13514	2.12273e-06	0.000135405	0.0001189	BLK/CEACAM1/IL6ST/LYN/PRKCA/PRKCQ/SYK/UBASH3B	8
GO:0031294	lymphocyte costimulation	10/480	45/13514	3.03381e-06	0.000190632	0.000167396	CD274/CD28/CD3E/CD40LG/DPP4/FYN/ICOS/LYN/PDCD1LG2/TNFRSF13C	10
GO:1902105	regulation of leukocyte differentiation	25/480	252/13514	3.55181e-06	0.000219899	0.000193095	BCL6/BTK/CAMK4/CD2/CD28/CD4/CD83/CDK6/CEACAM1/FCGR2B/FCRL3/GATA3/IL4R/IL7/IL7R/IRF4/LEF1/LYN/MYC/PIK3R1/PRKCA/SYK/TCF7/UBASH3B/ZAP70	25
GO:0045058	T cell selection	10/480	46/13514	3.75486e-06	0.000229101	0.000201176	BCL11B/CD28/CD3D/CD3E/CD3G/CD4/GATA3/IRF4/SYK/ZAP70	10
GO:0097553	calcium ion transmembrane import into cytosol	17/480	134/13514	5.23223e-06	0.000314681	0.000276325	CACNA1E/CAMK2D/CAPN3/CD19/DMD/FYN/GSTM2/LYN/MCOLN2/PDE4D/PKD2/PLCG1/PLCG2/PRKCE/RASA3/TRPC1/UBASH3B	17
GO:0051209	release of sequestered calcium ion into cytosol	15/480	107/13514	5.4299e-06	0.00032197	0.000282725	CAMK2D/CAPN3/CD19/DMD/GSTM2/LYN/MCOLN2/PDE4D/PKD2/PLCG1/PLCG2/PRKCE/RASA3/TRPC1/UBASH3B	15
GO:0045576	mast cell activation	11/480	59/13514	6.05349e-06	0.000352007	0.000309101	BLK/BTK/CD226/CLNK/GAB2/HAVCR1/IL4R/LAT/LYN/PLSCR1/SYK	11
GO:0051283	negative regulation of sequestering of calcium ion	15/480	108/13514	6.10369e-06	0.000352007	0.000309101	CAMK2D/CAPN3/CD19/DMD/GSTM2/LYN/MCOLN2/PDE4D/PKD2/PLCG1/PLCG2/PRKCE/RASA3/TRPC1/UBASH3B	15
GO:0051279	regulation of release of sequestered calcium ion into cytosol	12/480	71/13514	6.68446e-06	0.000380292	0.000333938	CAMK2D/CAPN3/CD19/DMD/GSTM2/LYN/PDE4D/PKD2/PLCG1/PRKCE/TRPC1/UBASH3B	12
GO:0051282	regulation of sequestering of calcium ion	15/480	109/13514	6.85098e-06	0.000382554	0.000335925	CAMK2D/CAPN3/CD19/DMD/GSTM2/LYN/MCOLN2/PDE4D/PKD2/PLCG1/PLCG2/PRKCE/RASA3/TRPC1/UBASH3B	15
GO:1903706	regulation of hemopoiesis	28/480	313/13514	6.9659e-06	0.000382554	0.000335925	ACVR2A/BCL6/BTK/CAMK4/CD2/CD28/CD4/CD83/CDK6/CEACAM1/ETS1/FCGR2B/FCRL3/GATA3/IL4R/IL7/IL7R/IRF4/LEF1/LYN/MAPK14/MYC/PIK3R1/PRKCA/SYK/TCF7/UBASH3B/ZAP70	28
GO:0030888	regulation of B cell proliferation	11/480	60/13514	7.17857e-06	0.000382554	0.000335925	BCL6/BLK/BTK/CD40/FCGR2B/FCRL3/GPR183/IL7/LYN/PAWR/TNFRSF13C	11
GO:0032623	interleukin-2 production	11/480	60/13514	7.17857e-06	0.000382554	0.000335925	CD28/CD3E/CD4/CD83/EZR/GATA3/IRF4/PDE4D/PLCG2/PRKCQ/VSIG4	11
GO:0032663	regulation of interleukin-2 production	11/480	60/13514	7.17857e-06	0.000382554	0.000335925	CD28/CD3E/CD4/CD83/EZR/GATA3/IRF4/PDE4D/PLCG2/PRKCQ/VSIG4	11
GO:0002833	positive regulation of response to biotic stimulus	18/480	153/13514	8.15515e-06	0.000429165	0.000376854	AIM2/ARG1/CASP6/CD180/CD226/CD274/CLNK/FYN/IL12A/LYN/PARP9/PLCG2/PLSCR1/PRKCA/SH2D1A/SH2D1B/SYK/TXK	18
GO:0045088	regulation of innate immune response	21/480	199/13514	8.26874e-06	0.00042977	0.000377385	AIM2/ARG1/CASP6/CD226/CD96/CEACAM1/CLNK/FCGR2B/FYN/IL12A/LYN/PARP9/PLCG2/PLSCR1/PTPN1/SERPING1/SH2D1A/SH2D1B/SYK/TXK/VSIG4	21
GO:0002831	regulation of response to biotic stimulus	27/480	300/13514	9.09429e-06	0.000466914	0.000410002	AIM2/APOBEC3G/ARG1/CASP6/CD180/CD226/CD274/CD96/CEACAM1/CLNK/FCGR2B/FYN/IL12A/LYN/MICB/PARP9/PLCG2/PLSCR1/PRKCA/PTPN1/RNF125/SERPING1/SH2D1A/SH2D1B/SYK/TXK/VSIG4	27
GO:0051208	sequestering of calcium ion	15/480	113/13514	1.0721e-05	0.000543802	0.000477518	CAMK2D/CAPN3/CD19/DMD/GSTM2/LYN/MCOLN2/PDE4D/PKD2/PLCG1/PLCG2/PRKCE/RASA3/TRPC1/UBASH3B	15
GO:0032743	positive regulation of interleukin-2 production	8/480	32/13514	1.1843e-05	0.000593562	0.000521213	CD28/CD3E/CD4/CD83/IRF4/PDE4D/PLCG2/PRKCQ	8
GO:0002507	tolerance induction	7/480	24/13514	1.3966e-05	0.000691729	0.000607414	BLK/CCR4/CD274/CD3E/CLC/ICOS/LYN	7
GO:0030183	B cell differentiation	16/480	131/13514	1.6076e-05	0.000786977	0.000691053	BCL6/BLNK/BTK/C17orf99/CD19/CD40LG/FCGR2B/FCRL3/GPR183/HHEX/IL7/IRF8/PLCG2/POU2AF1/SYK/SYVN1	16
GO:0032613	interleukin-10 production	10/480	54/13514	1.70848e-05	0.000815872	0.000716425	CD274/CD28/CD40LG/CD83/FCGR2B/IRF4/PDCD1LG2/PLCG2/SYK/TRIB2	10
GO:0032653	regulation of interleukin-10 production	10/480	54/13514	1.70848e-05	0.000815872	0.000716425	CD274/CD28/CD40LG/CD83/FCGR2B/IRF4/PDCD1LG2/PLCG2/SYK/TRIB2	10
GO:0050855	regulation of B cell receptor signaling pathway	6/480	17/13514	1.72476e-05	0.000815872	0.000716425	BLK/CD19/FCGR2B/FCRL3/LYN/PRKCH	6
GO:0002312	B cell activation involved in immune response	12/480	78/13514	1.81003e-05	0.000829223	0.000728149	BCL6/C17orf99/CD180/CD19/CD28/CD40/CD40LG/FCGR2B/GPR183/IRF8/PLCG2/POU2AF1	12
GO:0009611	response to wounding	37/480	498/13514	1.81208e-05	0.000829223	0.000728149	ACTA2/ALOX15/ALOX5/APOD/ARG1/ARHGAP24/BLK/CD40/CD40LG/CD59/CEACAM1/CREB3L2/CTNNA1/DGKA/DGKG/EPHA4/FZD6/ID3/IL6ST/INPP5F/JUN/KREMEN1/LYN/MACF1/MAPK14/MYC/NOG/PLCG2/PLSCR1/PRKCA/PRKCE/PRKCQ/SERPING1/SYK/TXK/UBASH3B/VAV2	37
GO:0051345	positive regulation of hydrolase activity	37/480	498/13514	1.81208e-05	0.000829223	0.000728149	ADPRH/AIM2/ARHGAP24/BCAR3/BCL2L11/CASP10/CD200/CD40/COL4A3/CTSH/DDX3X/DOCK9/EPHA1/EPHA4/FCRL3/FYN/GPLD1/ITGA6/ITK/LYN/MYC/RALGPS1/RAP1GAP/RAPGEF3/RAPGEF6/RASGRF1/RASGRF2/RASGRP3/RGS7/SIPA1L1/SYK/TBC1D1/TBC1D4/TIAM1/TMEM106B/TXK/USP6NL	37
GO:0010522	regulation of calcium ion transport into cytosol	13/480	91/13514	1.85903e-05	0.000841559	0.000738981	CAMK2D/CAPN3/CD19/DMD/FYN/GSTM2/LYN/PDE4D/PKD2/PLCG1/PRKCE/TRPC1/UBASH3B	13
GO:0010543	regulation of platelet activation	9/480	44/13514	1.95295e-05	0.000874671	0.000768057	BLK/CEACAM1/IL6ST/LYN/PRKCA/PRKCQ/SYK/TXK/UBASH3B	9
GO:0002285	lymphocyte activation involved in immune response	19/480	179/13514	2.04071e-05	0.000904357	0.000794124	BCL6/C17orf99/CD180/CD19/CD28/CD40/CD40LG/CEACAM1/CLEC4D/FCGR2B/GATA3/GPR183/IL4R/IRF4/IRF8/LEF1/PLCG2/POU2AF1/RORA	19
GO:0019932	second-messenger-mediated signaling	24/480	263/13514	2.27363e-05	0.000997082	0.000875548	BTK/CAMK2D/CCR3/CCR4/CD3E/CD4/DMD/DYRK2/GNAI1/GSTM2/LAT/MCTP2/PDE3B/PDE4D/PDE7A/PDE7B/PDE9A/PLCG1/PLCG2/RAPGEF3/RCAN3/SYK/TRAT1/ZAP70	24
GO:0070227	lymphocyte apoptotic process	11/480	68/13514	2.48551e-05	0.00107876	0.000947271	BCL2L11/BCL6/BLK/BTK/CD274/CD3G/CLC/GIMAP8/IL7R/LYN/PRKCQ	11
GO:0060402	calcium ion transport into cytosol	17/480	151/13514	2.58864e-05	0.00111206	0.000976511	CACNA1E/CAMK2D/CAPN3/CD19/DMD/FYN/GSTM2/LYN/MCOLN2/PDE4D/PKD2/PLCG1/PLCG2/PRKCE/RASA3/TRPC1/UBASH3B	17
GO:0043299	leukocyte degranulation	11/480	69/13514	2.8638e-05	0.00121784	0.00106939	ANXA3/BLK/BTK/CEACAM1/CLNK/FCGR2B/GAB2/IL4R/LAT/LYN/SYK	11
GO:0042129	regulation of T cell proliferation	17/480	153/13514	3.07168e-05	0.00129318	0.00113555	ARG1/CD274/CD28/CD3E/CD40LG/CD6/CLC/CLECL1/IL6ST/PAWR/PDCD1LG2/PRKCQ/SYK/TNFRSF13C/TNFSF8/VSIG4/ZAP70	17
GO:0002821	positive regulation of adaptive immune response	13/480	97/13514	3.72339e-05	0.00155203	0.00136285	BTK/C17orf99/CD226/CD274/CD28/CD4/CD40/FCER2/GATA3/IL12A/IL6ST/PRKCQ/STX7	13
GO:0050864	regulation of B cell activation	14/480	112/13514	4.16906e-05	0.00172076	0.00151102	BCL6/BLK/BTK/CD19/CD28/CD40/FCGR2B/FCRL3/GPR183/IL7/LYN/PAWR/SYK/TNFRSF13C	14
GO:0038094	Fc-gamma receptor signaling pathway	7/480	28/13514	4.22318e-05	0.00172618	0.00151577	CLEC4D/FCGR2B/FYN/LYN/PRKCE/SYK/VAV2	7
GO:0050777	negative regulation of immune response	17/480	157/13514	4.2836e-05	0.00173403	0.00152267	ALOX15/ARG1/BCL6/CD59/CD96/CEACAM1/FCGR2B/FYN/IL1RL1/IL4R/IL7R/LYN/MAPK14/PLCG1/SERPING1/SYK/VSIG4	17
GO:0016064	immunoglobulin mediated immune response	15/480	127/13514	4.38444e-05	0.00175795	0.00154368	BCL6/BTK/C17orf99/C5/CD19/CD226/CD28/CD40/CD40LG/FCER2/FCGR1A/FCGR2B/HLA-DMA/IL4R/SERPING1	15
GO:0007596	blood coagulation	20/480	206/13514	4.55082e-05	0.00180745	0.00158714	BLK/CD40/CD40LG/CD59/CEACAM1/DGKA/DGKG/FZD6/IL6ST/LYN/MAPK14/PLCG2/PLSCR1/PRKCA/PRKCQ/SERPING1/SYK/TXK/UBASH3B/VAV2	20
GO:0019724	B cell mediated immunity	15/480	129/13514	5.26655e-05	0.00207217	0.00181959	BCL6/BTK/C17orf99/C5/CD19/CD226/CD28/CD40/CD40LG/FCER2/FCGR1A/FCGR2B/HLA-DMA/IL4R/SERPING1	15
GO:0002861	regulation of inflammatory response to antigenic stimulus	8/480	39/13514	5.56652e-05	0.00213046	0.00187078	BTK/CD28/FCGR2B/FYN/LYN/MAPK14/PLCG1/SYK	8
GO:0033003	regulation of mast cell activation	8/480	39/13514	5.56652e-05	0.00213046	0.00187078	BLK/CD226/GAB2/HAVCR1/IL4R/LYN/PLSCR1/SYK	8
GO:0050856	regulation of T cell receptor signaling pathway	8/480	39/13514	5.56652e-05	0.00213046	0.00187078	CD226/CEACAM1/EZR/KCNN4/PAWR/SH2D1A/TRAT1/UBASH3A	8
GO:0002700	regulation of production of molecular mediator of immune response	16/480	145/13514	5.69152e-05	0.00213483	0.00187461	ARG1/BCL6/BTK/C17orf99/CD226/CD28/CD40/CD40LG/CD96/CLC/CLNK/FCGR2B/FCRL3/GATA3/IL4R/PLCG2	16
GO:0070228	regulation of lymphocyte apoptotic process	9/480	50/13514	5.7121e-05	0.00213483	0.00187461	BCL6/BLK/BTK/CD274/CD3G/GIMAP8/IL7R/LYN/PRKCQ	9
GO:0046632	alpha-beta T cell differentiation	13/480	101/13514	5.73006e-05	0.00213483	0.00187461	BCL11B/BCL6/CD83/GATA3/GPR183/IL4R/IRF4/ITK/LEF1/RORA/SYK/TNFSF8/ZAP70	13
GO:0050817	coagulation	20/480	210/13514	5.97469e-05	0.00220644	0.0019375	BLK/CD40/CD40LG/CD59/CEACAM1/DGKA/DGKG/FZD6/IL6ST/LYN/MAPK14/PLCG2/PLSCR1/PRKCA/PRKCQ/SERPING1/SYK/TXK/UBASH3B/VAV2	20
GO:0002573	myeloid leukocyte differentiation	19/480	194/13514	6.23458e-05	0.0022824	0.00200419	CAMK4/CD4/CDK6/CEACAM1/FARP2/GAB2/GATA3/GPR183/IRF4/JUN/LEF1/LYN/MAPK14/MMP9/MYC/PIK3R1/PRKCA/SNX10/UBASH3B	19
GO:0002705	positive regulation of leukocyte mediated immunity	14/480	117/13514	6.78707e-05	0.00245596	0.00215661	ARG1/BTK/C17orf99/CD226/CD28/CD40/CLNK/FCER2/GATA3/IL12A/PLCG2/SH2D1A/SH2D1B/STX7	14
GO:0007599	hemostasis	20/480	212/13514	6.82536e-05	0.00245596	0.00215661	BLK/CD40/CD40LG/CD59/CEACAM1/DGKA/DGKG/FZD6/IL6ST/LYN/MAPK14/PLCG2/PLSCR1/PRKCA/PRKCQ/SERPING1/SYK/TXK/UBASH3B/VAV2	20
GO:0010634	positive regulation of epithelial cell migration	15/480	133/13514	7.50856e-05	0.0026789	0.00235237	AKT3/ANXA3/BMPR2/CD40/CTSH/ENPP2/ETS1/GATA3/GPLD1/JUN/MMP9/PLCG1/PLCG2/PRKCA/PRKCE	15
GO:1903169	regulation of calcium ion transmembrane transport	15/480	134/13514	8.18509e-05	0.00289573	0.00254277	CAMK2D/CAPN3/CD19/DMD/FYN/GSTM2/LYN/PDE4D/PKD2/PLCG1/PLCG2/PRKCE/SESTD1/TRPC1/UBASH3B	15
GO:0042098	T cell proliferation	18/480	182/13514	8.52679e-05	0.00297531	0.00261265	ARG1/CD274/CD28/CD3E/CD40LG/CD6/CLC/CLECL1/FYN/IL6ST/PAWR/PDCD1LG2/PRKCQ/SYK/TNFRSF13C/TNFSF8/VSIG4/ZAP70	18
GO:0050858	negative regulation of antigen receptor-mediated signaling pathway	7/480	31/13514	8.55138e-05	0.00297531	0.00261265	CEACAM1/EZR/FCGR2B/FCRL3/PAWR/SH2D1A/UBASH3A	7
GO:0046634	regulation of alpha-beta T cell activation	12/480	91/13514	8.65937e-05	0.00298819	0.00262396	BCL6/CD274/CD28/CD3E/CD83/GATA3/IL12A/IL4R/IRF4/PRKCQ/SYK/ZAP70	12
GO:0045061	thymic T cell selection	6/480	22/13514	8.93675e-05	0.00304424	0.00267318	CD28/CD3D/CD3E/CD3G/GATA3/ZAP70	6
GO:0045089	positive regulation of innate immune response	14/480	120/13514	8.96642e-05	0.00304424	0.00267318	AIM2/CASP6/CD226/CLNK/FYN/IL12A/LYN/PARP9/PLCG2/PLSCR1/SH2D1A/SH2D1B/SYK/TXK	14
GO:0018108	peptidyl-tyrosine phosphorylation	27/480	342/13514	9.10858e-05	0.00306777	0.00269384	BLK/BTK/CD3E/CD4/CD40/DYRK2/ENPP2/EPHA1/EPHA4/FCGR1A/FYN/IL12A/IL6ST/IL7/INPP5F/ITK/LYN/MAP2K6/PARP9/PLCG2/PRKCE/PTPN1/ROR1/SYK/TXK/WEE1/ZAP70	27
GO:0002824	positive regulation of adaptive immune response based on somatic recombination of immune receptors built from immunoglobulin superfamily domains	12/480	92/13514	9.64386e-05	0.00322227	0.00282951	BTK/C17orf99/CD226/CD274/CD28/CD4/CD40/FCER2/GATA3/IL12A/PRKCQ/STX7	12
GO:0018212	peptidyl-tyrosine modification	27/480	345/13514	0.000105436	0.00349515	0.00306912	BLK/BTK/CD3E/CD4/CD40/DYRK2/ENPP2/EPHA1/EPHA4/FCGR1A/FYN/IL12A/IL6ST/IL7/INPP5F/ITK/LYN/MAP2K6/PARP9/PLCG2/PRKCE/PTPN1/ROR1/SYK/TXK/WEE1/ZAP70	27
GO:0001525	angiogenesis	33/480	462/13514	0.000110278	0.00362711	0.003185	AKT3/ALOX5/ANXA3/APOD/ARHGAP24/C5/CCR3/CD40/CEACAM1/CLIC4/COL4A3/CTSH/E2F7/ENPP2/EPHA1/ETS1/GAB1/GPLD1/HHEX/IL12A/JUN/LEF1/MAPK14/PDE3B/PLCG1/PLXDC1/PRKCA/PRKX/RAPGEF3/RECK/RORA/SYK/VAV2	33
GO:1901652	response to peptide	32/480	443/13514	0.00011378	0.00371328	0.00326067	ARG1/BCAR3/BCL2L11/BTG2/CEACAM1/CYSLTR2/EGR2/EPHA4/FCGR2B/FYN/GAB1/GNAI1/GPLD1/GRB2/LEPROTL1/LPIN1/LRP6/LYN/MAPK14/MMP9/MYC/MYO1C/PDE3B/PHEX/PIK3R1/PLCB1/PRKCQ/PTPN1/SLC2A1/STAT4/TBC1D4/TIMELESS	32
GO:0002444	myeloid leukocyte mediated immunity	12/480	95/13514	0.000131955	0.0042407	0.0037238	ANXA3/ARG1/BLK/BTK/CLNK/FCGR1A/FCGR2B/GAB2/IL4R/LAT/LYN/SYK	12
GO:0042102	positive regulation of T cell proliferation	12/480	95/13514	0.000131955	0.0042407	0.0037238	CD274/CD28/CD3E/CD40LG/CD6/CLECL1/IL6ST/PDCD1LG2/PRKCQ/SYK/TNFRSF13C/ZAP70	12
GO:0032102	negative regulation of response to external stimulus	27/480	350/13514	0.000133896	0.00425312	0.00373471	ALOX5/ARG1/C5/CD200/CD200R1/CD96/CEACAM1/DPP4/EPHA4/FCGR2B/FYN/GATA3/INPP5F/KREMEN1/LYN/MAPK14/MICB/NUCB2/PLCG1/PTPRO/RNF125/RORA/SEMA4B/SERPING1/SYK/UBASH3B/VSIG4	27
GO:0019722	calcium-mediated signaling	17/480	172/13514	0.000134362	0.00425312	0.00373471	BTK/CAMK2D/CCR3/CCR4/CD3E/CD4/DMD/DYRK2/GSTM2/LAT/MCTP2/PLCG1/PLCG2/RCAN3/SYK/TRAT1/ZAP70	17
GO:0002433	immune response-regulating cell surface receptor signaling pathway involved in phagocytosis	6/480	24/13514	0.000151755	0.00473252	0.00415567	FCGR2B/FYN/LYN/PRKCE/SYK/VAV2	6
GO:0038096	Fc-gamma receptor signaling pathway involved in phagocytosis	6/480	24/13514	0.000151755	0.00473252	0.00415567	FCGR2B/FYN/LYN/PRKCE/SYK/VAV2	6
GO:0051651	maintenance of location in cell	18/480	191/13514	0.000158068	0.00489313	0.00429671	ANK3/CAMK2D/CAPN3/CD19/CD4/DMD/GSTM2/LYN/MCOLN2/PDE4D/PKD2/PLCG1/PLCG2/PRKCE/RASA3/TMSB4Y/TRPC1/UBASH3B	18
GO:0002335	mature B cell differentiation	7/480	34/13514	0.00015953	0.00490233	0.00430479	C17orf99/CD19/FCGR2B/GPR183/IRF8/PLCG2/POU2AF1	7
GO:0050878	regulation of body fluid levels	27/480	354/13514	0.000161412	0.00492423	0.00432402	AQP3/BLK/CD40/CD40LG/CD59/CEACAM1/DGKA/DGKG/FZD6/IL6ST/KCNN4/LYN/MAPK14/PLCG2/PLSCR1/PRKACB/PRKCA/PRKCE/PRKCQ/PTPRO/SERPING1/STK39/SYK/TXK/UBASH3B/UGCG/VAV2	27
GO:0043547	positive regulation of GTPase activity	20/480	227/13514	0.000174532	0.00525394	0.00461353	ADPRH/ARHGAP24/BCAR3/CD40/DOCK9/EPHA1/ITGA6/RALGPS1/RAP1GAP/RAPGEF3/RAPGEF6/RASGRF1/RASGRF2/RASGRP3/RGS7/SIPA1L1/TBC1D1/TBC1D4/TIAM1/USP6NL	20
GO:0030889	negative regulation of B cell proliferation	5/480	16/13514	0.000174715	0.00525394	0.00461353	BLK/BTK/FCGR2B/LYN/PAWR	5
GO:0031349	positive regulation of defense response	21/480	245/13514	0.000177779	0.00528127	0.00463754	AIM2/ARG1/BTK/CASP6/CD226/CD28/CLNK/ETS1/FYN/IL12A/IL1RL1/IL6ST/LYN/PARP9/PLCG2/PLSCR1/SH2D1A/SH2D1B/SYK/TNIP1/TXK	21
GO:0002708	positive regulation of lymphocyte mediated immunity	12/480	98/13514	0.000178133	0.00528127	0.00463754	BTK/C17orf99/CD226/CD28/CD40/CLNK/FCER2/GATA3/IL12A/SH2D1A/SH2D1B/STX7	12
GO:0043303	mast cell degranulation	8/480	46/13514	0.000189832	0.00558875	0.00490754	BLK/BTK/CLNK/GAB2/IL4R/LAT/LYN/SYK	8
GO:0002275	myeloid cell activation involved in immune response	11/480	85/13514	0.000201013	0.00587685	0.00516052	ANXA3/BLK/BTK/CLNK/GAB2/IL4R/LAT/LYN/PLCG2/PRKCE/SYK	11
GO:0006650	glycerophospholipid metabolic process	22/480	266/13514	0.000209522	0.00608337	0.00534187	AGPAT5/ALOX15/DGKA/DGKG/ENPP2/FIG4/GPLD1/INPP4A/INPP4B/INPP5F/LPIN1/OSBPL10/PGAP1/PIK3R1/PLCB1/PLCG1/PLCG2/PLSCR1/SERINC5/SH3YL1/SYNJ1/SYNJ2	22
GO:0045619	regulation of lymphocyte differentiation	16/480	162/13514	0.000211843	0.00610864	0.00536405	BCL6/BTK/CAMK4/CD2/CD28/CD83/FCRL3/GATA3/IL4R/IL7/IL7R/IRF4/LEF1/SYK/TCF7/ZAP70	16
GO:0002699	positive regulation of immune effector process	19/480	214/13514	0.000228281	0.00653783	0.00574094	ARG1/BLK/BTK/C17orf99/CD226/CD28/CD40/CLNK/FCER2/GAB2/GATA3/IL12A/IL4R/LYN/PLCG2/SH2D1A/SH2D1B/STX7/SYK	19
GO:0071470	cellular response to osmotic stress	7/480	36/13514	0.000232801	0.00657925	0.00577731	CAPN3/DDX3X/LRRC8C/PKD2/SERPINB6/SLC2A1/STK39	7
GO:0034764	positive regulation of transmembrane transport	17/480	180/13514	0.000232852	0.00657925	0.00577731	ACSL1/ANK3/AZIN1/CAPN3/CD19/DMD/GSTM2/IFNGR2/KCNN4/MAPK14/PIK3R1/PKD2/PLCG1/PLCG2/RGS7/STK39/TRPC1	17
GO:0032634	interleukin-5 production	5/480	17/13514	0.000240327	0.0067005	0.00588378	GATA3/IL1RL1/IL5RA/LEF1/PDE4D	5
GO:0032674	regulation of interleukin-5 production	5/480	17/13514	0.000240327	0.0067005	0.00588378	GATA3/IL1RL1/IL5RA/LEF1/PDE4D	5
GO:0002862	negative regulation of inflammatory response to antigenic stimulus	6/480	26/13514	0.000244374	0.00672824	0.00590814	FCGR2B/FYN/LYN/MAPK14/PLCG1/SYK	6
GO:0043087	regulation of GTPase activity	24/480	306/13514	0.000244518	0.00672824	0.00590814	ADPRH/ARHGAP24/BCAR3/BCL6/CD40/DOCK9/EPHA1/EPHA4/ITGA6/RALGPS1/RAP1GAP/RAPGEF3/RAPGEF6/RASA3/RASGRF1/RASGRF2/RASGRP3/RGS7/SIPA1L1/TBC1D1/TBC1D4/TIAM1/USP6NL/VAV2	24
GO:0031341	regulation of cell killing	11/480	87/13514	0.000247572	0.00676805	0.00594309	ARG1/CD226/CD59/CEACAM1/FCER2/FCGR2B/IL12A/IL7R/SH2D1A/STX7/SYK	11
GO:0002279	mast cell activation involved in immune response	8/480	48/13514	0.000257976	0.00696203	0.00611343	BLK/BTK/CLNK/GAB2/IL4R/LAT/LYN/SYK	8
GO:0002448	mast cell mediated immunity	8/480	48/13514	0.000257976	0.00696203	0.00611343	BLK/BTK/CLNK/GAB2/IL4R/LAT/LYN/SYK	8
GO:0045580	regulation of T cell differentiation	14/480	133/13514	0.000269346	0.0072226	0.00634224	BCL6/CAMK4/CD2/CD28/CD83/GATA3/IL4R/IL7/IL7R/IRF4/LEF1/SYK/TCF7/ZAP70	14
GO:0033077	T cell differentiation in thymus	10/480	74/13514	0.000271929	0.0072457	0.00636252	BCL11B/CAMK4/CD28/CD3D/CD3E/CD3G/CDK6/GATA3/IL7R/ZAP70	10
GO:0032733	positive regulation of interleukin-10 production	7/480	37/13514	0.000278445	0.00737267	0.00647401	CD274/CD28/CD40LG/CD83/IRF4/PLCG2/SYK	7
GO:0032609	interferon-gamma production	12/480	103/13514	0.000285718	0.00747125	0.00656057	CD2/CD226/CD274/CD3E/CD96/GATA3/IL12A/IL1RL1/IRF8/PDCD1LG2/PDE4D/TXK	12
GO:0032649	regulation of interferon-gamma production	12/480	103/13514	0.000285718	0.00747125	0.00656057	CD2/CD226/CD274/CD3E/CD96/GATA3/IL12A/IL1RL1/IRF8/PDCD1LG2/PDE4D/TXK	12
GO:0002221	pattern recognition receptor signaling pathway	15/480	150/13514	0.000289486	0.00752307	0.00660608	BTK/CD40/DDX3X/FCRL3/IRF4/LILRA4/LYN/MAP2K6/PIK3AP1/PLCG2/PRKCE/RFTN1/RNF125/TIFA/TNIP1	15
GO:0033005	positive regulation of mast cell activation	5/480	18/13514	0.000323107	0.00829439	0.00728338	CD226/GAB2/HAVCR1/IL4R/SYK	5
GO:0046629	gamma-delta T cell activation	5/480	18/13514	0.000323107	0.00829439	0.00728338	ITK/LEF1/MICB/SYK/TCF7	5
GO:0032735	positive regulation of interleukin-12 production	7/480	38/13514	0.000331012	0.00844582	0.00741636	CD40/CD40LG/IRF8/MAPK14/PLCB1/PLCG2/SYK	7
GO:0050727	regulation of inflammatory response	24/480	313/13514	0.00034148	0.00866042	0.0076048	ALOX15/ALOX5/BCL6/BTK/CASP5/CD200/CD200R1/CD28/ETS1/FCGR2B/FYN/GATA3/IL1RL1/IL6ST/LYN/MAPK14/MMP9/PIK3AP1/PLCG1/PLCG2/RORA/STK39/SYK/TNIP1	24
GO:0042116	macrophage activation	11/480	91/13514	0.000368358	0.00928616	0.00815427	CD200/FCGR2B/IFNGR2/IL1RL1/IL4R/JUN/PLCG2/PRKCE/RORA/SYK/VSIG4	11
GO:0030099	myeloid cell differentiation	25/480	334/13514	0.000371916	0.00932004	0.00818402	ACVR2A/BCL6/CAMK4/CD4/CDK6/CEACAM1/ETS1/FARP2/GAB2/GATA3/GPR183/IRF4/IRF8/JUN/LEF1/LYN/MAPK14/MMP9/MYC/PIK3R1/PRKCA/PRKX/SFXN1/SNX10/UBASH3B	25
GO:1904062	regulation of cation transmembrane transport	23/480	296/13514	0.000374139	0.00932026	0.00818421	ANK3/CAMK2D/CAPN3/CD19/DMD/FYN/GSTM2/IFNGR2/KCNN4/LYN/MMP9/PDE4D/PKD2/PLCG1/PLCG2/PRKCE/RASGRF1/RASGRF2/RGS7/SESTD1/STK39/TRPC1/UBASH3B	23
GO:0002712	regulation of B cell mediated immunity	8/480	51/13514	0.000396598	0.00976421	0.00857405	BCL6/BTK/C17orf99/CD226/CD28/CD40/FCER2/FCGR2B	8
GO:0002889	regulation of immunoglobulin mediated immune response	8/480	51/13514	0.000396598	0.00976421	0.00857405	BCL6/BTK/C17orf99/CD226/CD28/CD40/FCER2/FCGR2B	8
GO:0031348	negative regulation of defense response	18/480	206/13514	0.00040212	0.0098426	0.00864288	ALOX5/ARG1/CD200/CD200R1/CD96/CEACAM1/FCGR2B/FYN/GATA3/LYN/MAPK14/MICB/PLCG1/RNF125/RORA/SERPING1/SYK/VSIG4	18
GO:0030335	positive regulation of cell migration	31/480	455/13514	0.000404583	0.00984563	0.00864555	ACTA2/AKT3/ANXA3/BMPR2/CD274/CD40/CTSH/ENPP2/EPHA1/EPHA4/ETS1/GAB1/GATA3/GPLD1/IL12A/ITGA6/JAM2/JUN/LEF1/LYN/MMP9/MYC/MYO1C/PIK3R1/PLCG1/PLCG2/PRKCA/PRKCE/SEMA4B/STK39/TIAM1	31
GO:0002224	toll-like receptor signaling pathway	12/480	107/13514	0.000407535	0.00986046	0.00865857	BTK/CD40/DDX3X/FCRL3/IRF4/LILRA4/LYN/PIK3AP1/PLCG2/PRKCE/RFTN1/TNIP1	12
GO:0071277	cellular response to calcium ion	10/480	78/13514	0.000419721	0.0100264	0.00880427	AKR1C3/ALOX15/CAMK2D/CAPN3/CLIC4/GPLD1/JUN/PKD2/PLCG2/SYT17	10
GO:0036092	phosphatidylinositol-3-phosphate biosynthetic process	5/480	19/13514	0.000425793	0.0100264	0.00880427	FIG4/INPP4A/INPP4B/SYNJ1/SYNJ2	5
GO:1990840	response to lectin	5/480	19/13514	0.000425793	0.0100264	0.00880427	FYN/LYN/MYC/PLCG2/SYK	5
GO:1990858	cellular response to lectin	5/480	19/13514	0.000425793	0.0100264	0.00880427	FYN/LYN/MYC/PLCG2/SYK	5
GO:0046777	protein autophosphorylation	18/480	207/13514	0.0004263	0.0100264	0.00880427	AAK1/BTK/CAMK2D/CAMK4/DDX3X/EPHA1/EPHA4/FYN/ITK/JUN/LYN/PRKX/STK39/SYK/TNIK/TXK/ULK2/ZAP70	18
GO:0002715	regulation of natural killer cell mediated immunity	7/480	40/13514	0.000459929	0.0107139	0.00940798	CD226/CD96/CEACAM1/CLNK/IL12A/SH2D1A/SH2D1B	7
GO:0002313	mature B cell differentiation involved in immune response	6/480	29/13514	0.000460621	0.0107139	0.00940798	C17orf99/FCGR2B/GPR183/IRF8/PLCG2/POU2AF1	6
GO:0002440	production of molecular mediator of immune response	17/480	191/13514	0.000467454	0.0108131	0.00949508	ARG1/BCL6/BTK/C17orf99/CD226/CD28/CD40/CD40LG/CD96/CLC/CLNK/FCGR2B/FCRL3/GATA3/HLA-DMA/IL4R/PLCG2	17
GO:0002820	negative regulation of adaptive immune response	8/480	53/13514	0.000518825	0.0119358	0.0104809	ALOX15/ARG1/BCL6/CEACAM1/FCGR2B/IL1RL1/IL4R/IL7R	8
GO:0007264	small GTPase mediated signal transduction	30/480	442/13514	0.000532312	0.0121795	0.010695	ARHGAP10/ARHGAP17/ARHGAP24/ARRB1/BCAR3/BCL6/CELSR1/DNMBP/DNMT1/DOCK9/DOK2/FARP2/GRAP2/GRB2/JUN/LAT/NUCB2/RALGPS1/RAP1GAP/RAPGEF3/RAPGEF6/RASA3/RASGRF1/RASGRF2/RASGRP3/RHOBTB2/SIPA1L1/TIAM1/VAV2/WASF1	30
GO:0045017	glycerolipid biosynthetic process	18/480	211/13514	0.000536047	0.0121987	0.0107118	ACSL1/AGPAT5/ALOX15/DGKA/DGKG/FIG4/GPLD1/INPP4A/INPP4B/INPP5F/LPIN1/PGAP1/PIK3R1/PLCG2/PLSCR1/SH3YL1/SYNJ1/SYNJ2	18
GO:0042060	wound healing	27/480	384/13514	0.000586033	0.0132645	0.0116477	ACTA2/ALOX15/ALOX5/ARHGAP24/BLK/CD40/CD40LG/CD59/CEACAM1/DGKA/DGKG/FZD6/IL6ST/LYN/MACF1/MAPK14/NOG/PLCG2/PLSCR1/PRKCA/PRKCE/PRKCQ/SERPING1/SYK/TXK/UBASH3B/VAV2	27
GO:0034762	regulation of transmembrane transport	32/480	486/13514	0.000591336	0.013313	0.0116903	ACSL1/ANK3/AZIN1/CACNA1E/CACNA1I/CAMK2D/CAPN3/CD19/CLIC4/DMD/FYN/GSTM2/IFNGR2/KCNH8/KCNN4/LYN/MAPK14/MMP9/MYC/PDE4D/PIK3R1/PKD2/PLCG1/PLCG2/PRKCE/RASGRF1/RASGRF2/RGS7/SESTD1/STK39/TRPC1/UBASH3B	32
GO:0002524	hypersensitivity	4/480	12/13514	0.00061981	0.0138798	0.012188	BTK/FCGR1A/FCGR2B/GATA3	4
GO:0040017	positive regulation of locomotion	32/480	488/13514	0.000634066	0.0141239	0.0124023	ACTA2/AKT3/ANXA3/BMPR2/CCR4/CD274/CD40/CTSH/ENPP2/EPHA1/EPHA4/ETS1/GAB1/GATA3/GPLD1/IL12A/ITGA6/JAM2/JUN/LEF1/LYN/MMP9/MYC/MYO1C/PIK3R1/PLCG1/PLCG2/PRKCA/PRKCE/SEMA4B/STK39/TIAM1	32
GO:0043434	response to peptide hormone	26/480	367/13514	0.000658815	0.0145979	0.0128186	ARG1/BCAR3/BTG2/CEACAM1/CYSLTR2/EGR2/GAB1/GNAI1/GPLD1/GRB2/LEPROTL1/LPIN1/LRP6/LYN/MAPK14/MYC/MYO1C/PDE3B/PHEX/PIK3R1/PLCB1/PRKCQ/PTPN1/SLC2A1/STAT4/TBC1D4	26
GO:0002886	regulation of myeloid leukocyte mediated immunity	8/480	55/13514	0.000669887	0.014741	0.0129442	ARG1/BLK/BTK/FCGR2B/GAB2/IL4R/LYN/SYK	8
GO:0050850	positive regulation of calcium-mediated signaling	6/480	31/13514	0.000672275	0.014741	0.0129442	CD3E/CD4/PLCG2/SYK/TRAT1/ZAP70	6
GO:0071887	leukocyte apoptotic process	11/480	98/13514	0.000698178	0.0152297	0.0133733	BCL2L11/BCL6/BLK/BTK/CD274/CD3G/CLC/GIMAP8/IL7R/LYN/PRKCQ	11
GO:0034109	homotypic cell-cell adhesion	10/480	84/13514	0.000762087	0.0165381	0.0145222	ANK3/BLK/CEACAM1/DSC2/IL6ST/LYN/PRKCA/PRKCQ/SYK/UBASH3B	10
GO:2000147	positive regulation of cell motility	31/480	473/13514	0.000774566	0.0167227	0.0146844	ACTA2/AKT3/ANXA3/BMPR2/CD274/CD40/CTSH/ENPP2/EPHA1/EPHA4/ETS1/GAB1/GATA3/GPLD1/IL12A/ITGA6/JAM2/JUN/LEF1/LYN/MMP9/MYC/MYO1C/PIK3R1/PLCG1/PLCG2/PRKCA/PRKCE/SEMA4B/STK39/TIAM1	31
GO:0032418	lysosome localization	9/480	70/13514	0.000791412	0.0167341	0.0146944	BLK/BTK/CLNK/GAB2/IL4R/LAT/LYN/SYK/TMEM106B	9
GO:0050672	negative regulation of lymphocyte proliferation	9/480	70/13514	0.000791412	0.0167341	0.0146944	ARG1/BLK/BTK/CD274/FCGR2B/LYN/PAWR/PDCD1LG2/VSIG4	9
GO:1990849	vacuolar localization	9/480	70/13514	0.000791412	0.0167341	0.0146944	BLK/BTK/CLNK/GAB2/IL4R/LAT/LYN/SYK/TMEM106B	9
GO:0002714	positive regulation of B cell mediated immunity	6/480	32/13514	0.000802921	0.0167341	0.0146944	BTK/C17orf99/CD226/CD28/CD40/FCER2	6
GO:0002891	positive regulation of immunoglobulin mediated immune response	6/480	32/13514	0.000802921	0.0167341	0.0146944	BTK/C17orf99/CD226/CD28/CD40/FCER2	6
GO:0046839	phospholipid dephosphorylation	6/480	32/13514	0.000802921	0.0167341	0.0146944	EPHX2/FIG4/INPP4B/INPP5F/SYNJ1/SYNJ2	6
GO:0050869	negative regulation of B cell activation	6/480	32/13514	0.000802921	0.0167341	0.0146944	BCL6/BLK/BTK/FCGR2B/LYN/PAWR	6
GO:0046474	glycerophospholipid biosynthetic process	16/480	183/13514	0.000825188	0.0171135	0.0150275	AGPAT5/ALOX15/DGKA/DGKG/FIG4/INPP4A/INPP4B/INPP5F/LPIN1/PGAP1/PIK3R1/PLCG2/PLSCR1/SH3YL1/SYNJ1/SYNJ2	16
GO:0090630	activation of GTPase activity	10/480	85/13514	0.000836897	0.0172713	0.0151661	ADPRH/ARHGAP24/EPHA1/RAP1GAP/RASGRF1/SIPA1L1/TBC1D1/TBC1D4/TIAM1/USP6NL	10
GO:0009214	cyclic nucleotide catabolic process	4/480	13/13514	0.000870284	0.0177019	0.0155442	PDE4D/PDE7A/PDE7B/PDE9A	4
GO:2000353	positive regulation of endothelial cell apoptotic process	4/480	13/13514	0.000870284	0.0177019	0.0155442	AKR1C3/CD40/CD40LG/PLCG1	4
GO:0032945	negative regulation of mononuclear cell proliferation	9/480	71/13514	0.000878397	0.0177019	0.0155442	ARG1/BLK/BTK/CD274/FCGR2B/LYN/PAWR/PDCD1LG2/VSIG4	9
GO:0050871	positive regulation of B cell activation	9/480	71/13514	0.000878397	0.0177019	0.0155442	BCL6/BTK/CD28/CD40/FCRL3/GPR183/IL7/SYK/TNFRSF13C	9
GO:0002438	acute inflammatory response to antigenic stimulus	5/480	22/13514	0.000882994	0.0177019	0.0155442	BTK/CD6/FCGR1A/FCGR2B/GATA3	5
GO:0042832	defense response to protozoan	5/480	22/13514	0.000882994	0.0177019	0.0155442	ARG1/CD40/IL4R/IRF4/IRF8	5
GO:0043368	positive T cell selection	6/480	33/13514	0.000952317	0.0190012	0.0166851	BCL11B/CD3D/CD3E/CD3G/IRF4/ZAP70	6
GO:0043300	regulation of leukocyte degranulation	7/480	45/13514	0.000960767	0.0190794	0.0167538	BLK/CEACAM1/FCGR2B/GAB2/IL4R/LYN/SYK	7
GO:0002698	negative regulation of immune effector process	11/480	102/13514	0.000977803	0.0193265	0.0169708	ARG1/BCL6/CD59/CD96/CEACAM1/FCGR2B/FCRL3/IL4R/IL7R/SERPING1/VSIG4	11
GO:0002532	production of molecular mediator involved in inflammatory response	9/480	73/13514	0.00107568	0.0210634	0.018496	ABCD2/ALOX5/APOD/BTK/CD6/IL4R/LYN/MAPK14/SYK	9
GO:0048678	response to axon injury	9/480	73/13514	0.00107568	0.0210634	0.018496	APOD/ARG1/CTNNA1/EPHA4/INPP5F/JUN/KREMEN1/LYN/PLCG2	9
GO:0060249	anatomical structure homeostasis	21/480	281/13514	0.00109339	0.0211139	0.0185403	AKT3/APBB2/BAG3/CAPN3/CTSH/CUBN/DMD/FGGY/IL7/JAM2/LAMC1/LTBP3/NELL2/PRDX1/PRKCA/SLC2A1/SNX10/STK39/SYK/UBASH3B/VSIG1	21
GO:0001562	response to protozoan	5/480	23/13514	0.00109568	0.0211139	0.0185403	ARG1/CD40/IL4R/IRF4/IRF8	5
GO:0032103	positive regulation of response to external stimulus	26/480	380/13514	0.0010964	0.0211139	0.0185403	AIM2/ARG1/BMPR2/BTK/CASP6/CCR4/CD180/CD226/CD28/CLNK/ETS1/FYN/IL12A/IL1RL1/IL6ST/LYN/PARP9/PLCG2/PLSCR1/PRKCA/SH2D1A/SH2D1B/STK39/SYK/TNIP1/TXK	26
GO:0035710	CD4-positive, alpha-beta T cell activation	10/480	88/13514	0.00109832	0.0211139	0.0185403	BCL6/CD274/CD83/GATA3/GPR183/IL4R/IRF4/LEF1/PRKCQ/RORA	10
GO:0048015	phosphatidylinositol-mediated signaling	14/480	153/13514	0.00110614	0.0211676	0.0185875	CD28/CEACAM1/EZR/GAB2/GATA3/INPP5F/PIK3AP1/PIK3R1/PLCB1/PLCL1/PLEKHA1/PTPN13/ROR1/WNT16	14
GO:0001906	cell killing	14/480	154/13514	0.00117827	0.0222486	0.0195367	ARG1/CD226/CD59/CEACAM1/CTSH/FCER2/FCGR1A/FCGR2B/IL12A/IL7R/PRDX1/SH2D1A/STX7/SYK	14
GO:0051250	negative regulation of lymphocyte activation	13/480	137/13514	0.00118021	0.0222486	0.0195367	ARG1/BCL6/BLK/BTK/CD274/CEACAM1/CLNK/FCGR2B/IL4R/LYN/PAWR/PDCD1LG2/VSIG4	13
GO:0002921	negative regulation of humoral immune response	4/480	14/13514	0.00118442	0.0222486	0.0195367	CD59/FCGR2B/SERPING1/VSIG4	4
GO:0045059	positive thymic T cell selection	4/480	14/13514	0.00118442	0.0222486	0.0195367	CD3D/CD3E/CD3G/ZAP70	4
GO:0006644	phospholipid metabolic process	23/480	322/13514	0.00118906	0.0222486	0.0195367	AGPAT5/ALOX15/DGKA/DGKG/ENPP2/FDFT1/FIG4/GPLD1/INPP4A/INPP4B/INPP5F/LPIN1/OSBPL10/PGAP1/PIK3R1/PLCB1/PLCG1/PLCG2/PLSCR1/SERINC5/SH3YL1/SYNJ1/SYNJ2	23
GO:0045765	regulation of angiogenesis	19/480	245/13514	0.00120786	0.0225003	0.0197578	AKT3/ALOX5/ANXA3/C5/CCR3/CD40/CEACAM1/COL4A3/CTSH/ENPP2/EPHA1/ETS1/GAB1/HHEX/PDE3B/PLCG1/PRKCA/RAPGEF3/RECK	19
GO:0010632	regulation of epithelial cell migration	17/480	208/13514	0.00121993	0.0226252	0.0198674	AKT3/ANXA3/BMPR2/CD40/CEACAM1/CTSH/ENPP2/ETS1/GATA3/GPLD1/JUN/MACF1/MMP9/PLCG1/PLCG2/PRKCA/PRKCE	17
GO:0018105	peptidyl-serine phosphorylation	21/480	284/13514	0.00124927	0.0230677	0.0202559	AKT3/BCAR3/CAMK2D/CAMK4/DCLK2/DMD/DYRK2/INPP5F/MAPK14/PDE4D/PLCL1/PRKCA/PRKCE/PRKCH/PRKCQ/PRKX/PRKY/RAPGEF3/STK39/SYK/ULK2	21
GO:0034767	positive regulation of ion transmembrane transport	13/480	138/13514	0.00126191	0.0231993	0.0203715	ANK3/CAPN3/CD19/DMD/GSTM2/IFNGR2/KCNN4/PKD2/PLCG1/PLCG2/RGS7/STK39/TRPC1	13
GO:2000106	regulation of leukocyte apoptotic process	9/480	75/13514	0.00130738	0.0239307	0.0210138	BCL6/BLK/BTK/CD274/CD3G/GIMAP8/IL7R/LYN/PRKCQ	9
GO:1901653	cellular response to peptide	23/480	325/13514	0.00134418	0.0243613	0.0213919	ARG1/BCAR3/BCL2L11/CEACAM1/CYSLTR2/EPHA4/FCGR2B/FYN/GAB1/GPLD1/GRB2/LEPROTL1/LPIN1/LYN/MYC/MYO1C/PDE3B/PIK3R1/PLCB1/PRKCQ/PTPN1/TBC1D4/TIMELESS	23
GO:0002228	natural killer cell mediated immunity	8/480	61/13514	0.00134574	0.0243613	0.0213919	CD226/CD96/CEACAM1/CLNK/IL12A/PRDX1/SH2D1A/SH2D1B	8
GO:0046434	organophosphate catabolic process	13/480	139/13514	0.00134826	0.0243613	0.0213919	ENPP2/FHIT/INPP4B/INPP5F/PDE4D/PDE7A/PDE7B/PDE9A/PLCB1/PLCG1/PLCG2/SYNJ1/SYNJ2	13
GO:0071216	cellular response to biotic stimulus	17/480	210/13514	0.0013542	0.0243641	0.0213943	ARG1/BCL2L11/BTK/CD180/CD274/CD6/FCGR2B/IRF8/KMO/LYN/MAPK14/PDCD1LG2/PLCG2/PRKCA/PRKCE/SYK/TNIP1	17
GO:0048017	inositol lipid-mediated signaling	14/480	157/13514	0.00141873	0.0252924	0.0222095	CD28/CEACAM1/EZR/GAB2/GATA3/INPP5F/PIK3AP1/PIK3R1/PLCB1/PLCL1/PLEKHA1/PTPN13/ROR1/WNT16	14
GO:0072577	endothelial cell apoptotic process	7/480	48/13514	0.00142251	0.0252924	0.0222095	AKR1C3/BMPR2/CD40/CD40LG/COL4A3/GATA3/PLCG1	7
GO:0007204	positive regulation of cytosolic calcium ion concentration	21/480	287/13514	0.00142382	0.0252924	0.0222095	CACNA1E/CAMK2D/CAPN3/CCR3/CCR4/CD19/DMD/FYN/GSTM2/HRH4/LRP6/LYN/MCOLN2/PDE4D/PKD2/PLCG1/PLCG2/PRKCE/RASA3/TRPC1/UBASH3B	21
GO:0070664	negative regulation of leukocyte proliferation	9/480	76/13514	0.00143744	0.025427	0.0223277	ARG1/BLK/BTK/CD274/FCGR2B/LYN/PAWR/PDCD1LG2/VSIG4	9
GO:1901342	regulation of vasculature development	19/480	249/13514	0.00145955	0.02571	0.0225762	AKT3/ALOX5/ANXA3/C5/CCR3/CD40/CEACAM1/COL4A3/CTSH/ENPP2/EPHA1/ETS1/GAB1/HHEX/PDE3B/PLCG1/PRKCA/RAPGEF3/RECK	19
GO:0002637	regulation of immunoglobulin production	8/480	62/13514	0.00149812	0.0262795	0.0230763	BCL6/C17orf99/CD28/CD40/CD40LG/FCGR2B/FCRL3/IL4R	8
GO:0070588	calcium ion transmembrane transport	20/480	269/13514	0.00151476	0.0264612	0.0232358	CACNA1E/CACNA1I/CAMK2D/CAPN3/CD19/DMD/FYN/GPM6A/GSTM2/LYN/MCOLN2/PDE4D/PKD2/PLCG1/PLCG2/PRKCE/RASA3/SESTD1/TRPC1/UBASH3B	20
GO:0060416	response to growth hormone	6/480	36/13514	0.00153068	0.0266288	0.023383	LEPROTL1/LYN/MYC/PHEX/PIK3R1/PTPN1	6
GO:0002837	regulation of immune response to tumor cell	4/480	15/13514	0.00157013	0.0270912	0.023789	CD226/CD274/CEACAM1/IL12A	4
GO:0030033	microvillus assembly	4/480	15/13514	0.00157013	0.0270912	0.023789	EZR/RAP1GAP/RAPGEF6/TNIK	4
GO:0034765	regulation of ion transmembrane transport	27/480	411/13514	0.00160776	0.0275495	0.0241915	ANK3/CACNA1E/CACNA1I/CAMK2D/CAPN3/CD19/CLIC4/DMD/FYN/GSTM2/IFNGR2/KCNH8/KCNN4/LYN/MMP9/PDE4D/PKD2/PLCG1/PLCG2/PRKCE/RASGRF1/RASGRF2/RGS7/SESTD1/STK39/TRPC1/UBASH3B	27
GO:0002823	negative regulation of adaptive immune response based on somatic recombination of immune receptors built from immunoglobulin superfamily domains	7/480	49/13514	0.00160978	0.0275495	0.0241915	ARG1/BCL6/CEACAM1/FCGR2B/IL1RL1/IL4R/IL7R	7
GO:0050860	negative regulation of T cell receptor signaling pathway	5/480	25/13514	0.00163167	0.0275726	0.0242118	CEACAM1/EZR/PAWR/SH2D1A/UBASH3A	5
GO:0060314	regulation of ryanodine-sensitive calcium-release channel activity	5/480	25/13514	0.00163167	0.0275726	0.0242118	CAMK2D/DMD/GSTM2/PDE4D/PKD2	5
GO:0071378	cellular response to growth hormone stimulus	5/480	25/13514	0.00163167	0.0275726	0.0242118	LEPROTL1/LYN/MYC/PIK3R1/PTPN1	5
GO:0046488	phosphatidylinositol metabolic process	13/480	142/13514	0.00163733	0.0275726	0.0242118	FIG4/GPLD1/INPP4A/INPP4B/INPP5F/PGAP1/PIK3R1/PLCB1/PLCG1/PLCG2/SH3YL1/SYNJ1/SYNJ2	13
GO:1904064	positive regulation of cation transmembrane transport	12/480	126/13514	0.00174632	0.0292909	0.0257207	ANK3/CAPN3/CD19/DMD/GSTM2/IFNGR2/KCNN4/PKD2/PLCG1/PLCG2/RGS7/TRPC1	12
GO:0090130	tissue migration	20/480	273/13514	0.00180571	0.0301668	0.0264897	ACTA2/AKT3/ANXA3/BMPR2/CD40/CEACAM1/CTSH/DPP4/ENPP2/ETS1/GATA3/GPLD1/JUN/MACF1/MMP9/PLCG1/PLCG2/PRKCA/PRKCE/PRKX	20
GO:0048013	ephrin receptor signaling pathway	7/480	50/13514	0.00181568	0.0302136	0.0265308	EPHA1/EPHA4/FYN/LYN/MMP9/SIPA1L1/TIAM1	7
GO:0046635	positive regulation of alpha-beta T cell activation	8/480	64/13514	0.00184379	0.0304406	0.0267302	CD28/CD3E/CD83/IL12A/IL4R/PRKCQ/SYK/ZAP70	8
GO:0070527	platelet aggregation	8/480	64/13514	0.00184379	0.0304406	0.0267302	BLK/CEACAM1/IL6ST/LYN/PRKCA/PRKCQ/SYK/UBASH3B	8
GO:0043068	positive regulation of programmed cell death	29/480	458/13514	0.00191112	0.0314289	0.027598	AKR1C3/APBB1/BCL2L11/BCL6/BLK/BMF/CAMK2D/CASP6/CD274/CD40/CD40LG/CTNNA1/CTSH/DDX3X/FCER2/G0S2/GPLD1/ID3/IL12A/ITGA6/JUN/LYN/MAL/MAP2K6/MMP9/MYC/PAWR/PLCG1/SYK	29
GO:0001909	leukocyte mediated cytotoxicity	11/480	111/13514	0.00195331	0.0319978	0.0280976	ARG1/CD226/CEACAM1/CTSH/FCGR1A/FCGR2B/IL12A/IL7R/PRDX1/SH2D1A/STX7	11
GO:0002717	positive regulation of natural killer cell mediated immunity	5/480	26/13514	0.00196198	0.0320153	0.0281129	CD226/CLNK/IL12A/SH2D1A/SH2D1B	5
GO:0002695	negative regulation of leukocyte activation	14/480	163/13514	0.00202356	0.0328926	0.0288833	ARG1/BCL6/BLK/BTK/CD200/CD274/CEACAM1/CLNK/FCGR2B/IL4R/LYN/PAWR/PDCD1LG2/VSIG4	14
GO:0051281	positive regulation of release of sequestered calcium ion into cytosol	6/480	38/13514	0.00204343	0.0330879	0.0290548	CAPN3/CD19/GSTM2/PKD2/PLCG1/TRPC1	6
GO:0008654	phospholipid biosynthetic process	17/480	219/13514	0.00212366	0.0341244	0.029965	AGPAT5/ALOX15/DGKA/DGKG/FIG4/INPP4A/INPP4B/INPP5F/LPIN1/PGAP1/PIK3R1/PLCG2/PLSCR1/SERINC5/SH3YL1/SYNJ1/SYNJ2	17
GO:0051924	regulation of calcium ion transport	17/480	219/13514	0.00212366	0.0341244	0.029965	CAMK2D/CAPN3/CD19/CD4/DMD/FCRL3/FYN/GSTM2/LYN/PDE4D/PKD2/PLCG1/PLCG2/PRKCE/SESTD1/TRPC1/UBASH3B	17
GO:0002456	T cell mediated immunity	10/480	96/13514	0.00213436	0.034166	0.0300015	ARG1/CEACAM1/CLC/CTSH/FCGR2B/GATA3/IL12A/IL7R/RFTN1/STX7	10
GO:0018209	peptidyl-serine modification	21/480	297/13514	0.00216408	0.0345105	0.030304	AKT3/BCAR3/CAMK2D/CAMK4/DCLK2/DMD/DYRK2/INPP5F/MAPK14/PDE4D/PLCL1/PRKCA/PRKCE/PRKCH/PRKCQ/PRKX/PRKY/RAPGEF3/STK39/SYK/ULK2	21
GO:0046486	glycerolipid metabolic process	23/480	339/13514	0.00231912	0.0368433	0.0323525	ACSL1/AGPAT5/ALOX15/DGKA/DGKG/ENPP2/FIG4/GPLD1/INPP4A/INPP4B/INPP5F/LPIN1/OSBPL10/PGAP1/PIK3R1/PLCB1/PLCG1/PLCG2/PLSCR1/SERINC5/SH3YL1/SYNJ1/SYNJ2	23
GO:0016601	Rac protein signal transduction	6/480	39/13514	0.00234383	0.037096	0.0325744	ARHGAP17/ARHGAP24/FARP2/RASGRF1/TIAM1/WASF1	6
GO:0050866	negative regulation of cell activation	15/480	184/13514	0.00237519	0.0374516	0.0328866	ARG1/BCL6/BLK/BTK/CD200/CD274/CEACAM1/CLNK/FCGR2B/IL4R/LYN/PAWR/PDCD1LG2/UBASH3B/VSIG4	15
GO:0045621	positive regulation of lymphocyte differentiation	10/480	98/13514	0.00248887	0.0390976	0.034332	BCL6/BTK/CD83/GATA3/IL4R/IL7/IL7R/LEF1/SYK/ZAP70	10
GO:0002834	regulation of response to tumor cell	4/480	17/13514	0.00258756	0.0403468	0.0354289	CD226/CD274/CEACAM1/IL12A	4
GO:0071676	negative regulation of mononuclear cell migration	4/480	17/13514	0.00258756	0.0403468	0.0354289	APOD/CD200/CD200R1/PLCB1	4
GO:0002686	negative regulation of leukocyte migration	6/480	40/13514	0.00267629	0.0415566	0.0364912	APOD/C5/CD200/CD200R1/DPP4/PLCB1	6
GO:0006959	humoral immune response	16/480	205/13514	0.00268489	0.0415566	0.0364912	ALOX5/BLNK/C5/CD28/CD59/CD83/FCER2/FCGR2B/GATA3/GPR183/IL7/PAX5/POU2AF1/SERPING1/SH2D1A/VSIG4	16
GO:0002292	T cell differentiation involved in immune response	8/480	68/13514	0.00272217	0.0419793	0.0368624	BCL6/CLEC4D/GATA3/GPR183/IL4R/IRF4/LEF1/RORA	8
GO:0071214	cellular response to abiotic stimulus	20/480	284/13514	0.0028606	0.0437932	0.0384552	BAG3/BMF/CAPN3/CASP5/CD40/DDX3X/GATA3/GPLD1/GRB2/HABP4/LRRC8C/MAPK14/MMP9/MYC/NMT2/PIK3R1/PKD2/SERPINB6/SLC2A1/STK39	20
GO:0104004	cellular response to environmental stimulus	20/480	284/13514	0.0028606	0.0437932	0.0384552	BAG3/BMF/CAPN3/CASP5/CD40/DDX3X/GATA3/GPLD1/GRB2/HABP4/LRRC8C/MAPK14/MMP9/MYC/NMT2/PIK3R1/PKD2/SERPINB6/SLC2A1/STK39	20
GO:0016055	Wnt signaling pathway	25/480	387/13514	0.00294951	0.0449907	0.0395067	AMFR/CELSR1/DDX3X/FZD6/GATA3/HHEX/IGFBP4/KREMEN1/LEF1/LRP6/MACF1/MAPK14/MLLT3/NDRG2/NOG/PKD2/PLCG2/PRICKLE1/PTPRO/RECK/ROR1/TCF7/TIAM1/TNIK/WNT16	25
GO:0030890	positive regulation of B cell proliferation	6/480	41/13514	0.00304287	0.0461937	0.0405631	BCL6/CD40/FCRL3/GPR183/IL7/TNFRSF13C	6
GO:0019221	cytokine-mediated signaling pathway	26/480	409/13514	0.00305032	0.0461937	0.0405631	ACSL1/AIM2/ARG1/CCR3/CCR4/CD4/CEACAM1/IFNGR2/IL11RA/IL1RL1/IL2RB/IL4R/IL5RA/IL6ST/IL7/IL7R/LILRA4/PARP9/PLCB1/PTPN1/STAT4/STK39/SYK/TNFRSF13C/TXK/UGCG	26
GO:0010631	epithelial cell migration	19/480	266/13514	0.00308435	0.0465416	0.0408687	AKT3/ANXA3/BMPR2/CD40/CEACAM1/CTSH/DPP4/ENPP2/ETS1/GATA3/GPLD1/JUN/MACF1/MMP9/PLCG1/PLCG2/PRKCA/PRKCE/PRKX	19
GO:0030278	regulation of ossification	10/480	101/13514	0.00310765	0.0467257	0.0410303	ACVR2A/ALOX5/BMP2K/BMPR2/DHRS3/EGR2/KREMEN1/LTBP3/MAPK14/RUNX2	10
GO:0045582	positive regulation of T cell differentiation	9/480	85/13514	0.00313895	0.0470284	0.0412961	BCL6/CD83/GATA3/IL4R/IL7/IL7R/LEF1/SYK/ZAP70	9
GO:0198738	cell-cell signaling by wnt	25/480	389/13514	0.00315542	0.0471075	0.0413656	AMFR/CELSR1/DDX3X/FZD6/GATA3/HHEX/IGFBP4/KREMEN1/LEF1/LRP6/MACF1/MAPK14/MLLT3/NDRG2/NOG/PKD2/PLCG2/PRICKLE1/PTPRO/RECK/ROR1/TCF7/TIAM1/TNIK/WNT16	25
GO:2000514	regulation of CD4-positive, alpha-beta T cell activation	7/480	55/13514	0.00316859	0.0471122	0.0413697	BCL6/CD274/CD83/GATA3/IL4R/IRF4/PRKCQ	7
GO:0002223	stimulatory C-type lectin receptor signaling pathway	4/480	18/13514	0.00323455	0.0471122	0.0413697	FYN/LYN/PLCG2/SYK	4
GO:0002418	immune response to tumor cell	4/480	18/13514	0.00323455	0.0471122	0.0413697	CD226/CD274/CEACAM1/IL12A	4
GO:0002902	regulation of B cell apoptotic process	4/480	18/13514	0.00323455	0.0471122	0.0413697	BCL6/BLK/BTK/LYN	4
GO:0032693	negative regulation of interleukin-10 production	4/480	18/13514	0.00323455	0.0471122	0.0413697	CD274/FCGR2B/PDCD1LG2/TRIB2	4
GO:0043304	regulation of mast cell degranulation	5/480	29/13514	0.00324526	0.0471122	0.0413697	BLK/GAB2/IL4R/LYN/SYK	5
GO:0046856	phosphatidylinositol dephosphorylation	5/480	29/13514	0.00324526	0.0471122	0.0413697	FIG4/INPP4B/INPP5F/SYNJ1/SYNJ2	5
GO:0071353	cellular response to interleukin-4	5/480	29/13514	0.00324526	0.0471122	0.0413697	ARG1/GATA3/IL4R/LEF1/TCF7	5
GO:0051592	response to calcium ion	12/480	136/13514	0.0033109	0.0479	0.0420614	AKR1C3/ALOX15/AQP3/CAMK2D/CAPN3/CLIC4/GPLD1/JUN/PKD2/PLCG2/SYT17/TRPC1	12
GO:0090132	epithelium migration	19/480	268/13514	0.0033493	0.0482895	0.0424035	AKT3/ANXA3/BMPR2/CD40/CEACAM1/CTSH/DPP4/ENPP2/ETS1/GATA3/GPLD1/JUN/MACF1/MMP9/PLCG1/PLCG2/PRKCA/PRKCE/PRKX	19
GO:0032868	response to insulin	17/480	229/13514	0.00337801	0.0485373	0.0426211	BCAR3/CEACAM1/EGR2/GAB1/GPLD1/GRB2/LPIN1/LYN/MAPK14/MYC/MYO1C/PDE3B/PIK3R1/PRKCQ/PTPN1/SLC2A1/TBC1D4	17
GO:0001913	T cell mediated cytotoxicity	6/480	42/13514	0.00344567	0.0491273	0.0431392	CEACAM1/CTSH/FCGR2B/IL12A/IL7R/STX7	6
GO:0097028	dendritic cell differentiation	6/480	42/13514	0.00344567	0.0491273	0.0431392	BLK/CAMK4/FCGR2B/IRF4/IRF8/LYN	6
GO:0048872	homeostasis of number of cells	18/480	249/13514	0.00345408	0.0491273	0.0431392	ACVR2A/AKT3/BCL2L11/BCL6/CCR4/CDK6/ETS1/GATA3/GCNT4/GPR183/IL7/IL7R/LAT/LYN/MAPK14/PRDX1/SFXN1/ZFY	18
GO:0062197	cellular response to chemical stress	20/480	289/13514	0.00348868	0.0494523	0.0434246	AKR1C3/ALOX5/ARG1/BTK/CAPN3/DDX3X/FYN/JUN/LRRC8C/MMP9/MYC/PAWR/PDK1/PKD2/PLEKHA1/PRDX1/SERPINB6/SLC2A1/STK39/WNT16	20
GO:0042476	odontogenesis	11/480	120/13514	0.00360564	0.0509387	0.0447298	ACVR2A/AQP3/BCL11B/BCL2L11/CTNNA1/EDAR/ID3/LEF1/PHEX/RUNX2/SNX10	11
GO:0050731	positive regulation of peptidyl-tyrosine phosphorylation	14/480	174/13514	0.00368406	0.0518726	0.0455498	CD3E/CD4/CD40/ENPP2/EPHA4/FCGR1A/FYN/IL12A/IL6ST/LYN/PARP9/PLCG2/PTPN1/SYK	14
GO:0046640	regulation of alpha-beta T cell proliferation	5/480	30/13514	0.00378257	0.053082	0.0466118	CD274/CD28/CD3E/SYK/ZAP70	5
GO:0031343	positive regulation of cell killing	7/480	57/13514	0.00388519	0.0541611	0.0475594	ARG1/CD226/FCER2/IL12A/SH2D1A/STX7/SYK	7
GO:0031663	lipopolysaccharide-mediated signaling pathway	7/480	57/13514	0.00388519	0.0541611	0.0475594	CD180/CD6/LYN/MAPK14/PLCG2/PRKCA/PRKCE	7
GO:0002718	regulation of cytokine production involved in immune response	9/480	88/13514	0.00396833	0.054986	0.0482838	ARG1/BCL6/BTK/CD226/CD96/CLC/CLNK/GATA3/PLCG2	9
GO:0043651	linoleic acid metabolic process	4/480	19/13514	0.00398355	0.054986	0.0482838	ALOX15/ALOX5/ELOVL5/GSTM2	4
GO:0050857	positive regulation of antigen receptor-mediated signaling pathway	4/480	19/13514	0.00398355	0.054986	0.0482838	CD226/KCNN4/PRKCH/TRAT1	4
GO:0051480	regulation of cytosolic calcium ion concentration	21/480	313/13514	0.00401546	0.0552454	0.0485115	CACNA1E/CAMK2D/CAPN3/CCR3/CCR4/CD19/DMD/FYN/GSTM2/HRH4/LRP6/LYN/MCOLN2/PDE4D/PKD2/PLCG1/PLCG2/PRKCE/RASA3/TRPC1/UBASH3B	21
GO:0002286	T cell activation involved in immune response	10/480	105/13514	0.00411688	0.056273	0.0494139	BCL6/CEACAM1/CLEC4D/FCGR2B/GATA3/GPR183/IL4R/IRF4/LEF1/RORA	10
GO:0002761	regulation of myeloid leukocyte differentiation	10/480	105/13514	0.00411688	0.056273	0.0494139	CAMK4/CD4/CDK6/CEACAM1/LEF1/LYN/MYC/PIK3R1/PRKCA/UBASH3B	10
GO:0007265	Ras protein signal transduction	21/480	314/13514	0.00416537	0.0567515	0.049834	ARHGAP17/ARHGAP24/ARRB1/BCL6/CELSR1/DNMT1/DOK2/FARP2/GRAP2/GRB2/JUN/LAT/RALGPS1/RAPGEF3/RAPGEF6/RASA3/RASGRF1/RASGRF2/RASGRP3/TIAM1/WASF1	21
GO:0001910	regulation of leukocyte mediated cytotoxicity	8/480	73/13514	0.00424484	0.0576476	0.0506209	ARG1/CD226/CEACAM1/FCGR2B/IL12A/IL7R/SH2D1A/STX7	8
GO:0001822	kidney development	19/480	274/13514	0.00426034	0.057656	0.0506283	ACTA2/ADAMTS6/BCL2L11/COL4A3/COL4A4/CTSH/EPHA4/GATA3/GCNT4/ID3/KLHL3/MMP9/MYC/MYO1E/NOG/PCSK5/PKD2/PRKX/PTPRO	19
GO:0032615	interleukin-12 production	7/480	58/13514	0.00428654	0.057656	0.0506283	CD40/CD40LG/IRF8/MAPK14/PLCB1/PLCG2/SYK	7
GO:0032655	regulation of interleukin-12 production	7/480	58/13514	0.00428654	0.057656	0.0506283	CD40/CD40LG/IRF8/MAPK14/PLCB1/PLCG2/SYK	7
GO:0031103	axon regeneration	6/480	44/13514	0.00436846	0.0577922	0.0507479	APOD/CTNNA1/EPHA4/INPP5F/JUN/KREMEN1	6
GO:0033006	regulation of mast cell activation involved in immune response	5/480	31/13514	0.0043807	0.0577922	0.0507479	BLK/GAB2/IL4R/LYN/SYK	5
GO:0070670	response to interleukin-4	5/480	31/13514	0.0043807	0.0577922	0.0507479	ARG1/GATA3/IL4R/LEF1/TCF7	5
GO:0034154	toll-like receptor 7 signaling pathway	3/480	10/13514	0.00443394	0.0577922	0.0507479	DDX3X/LILRA4/PIK3AP1	3
GO:0045916	negative regulation of complement activation	3/480	10/13514	0.00443394	0.0577922	0.0507479	CD59/SERPING1/VSIG4	3
GO:0060368	regulation of Fc receptor mediated stimulatory signaling pathway	3/480	10/13514	0.00443394	0.0577922	0.0507479	CD226/LYN/PLSCR1	3
GO:0098840	protein transport along microtubule	3/480	10/13514	0.00443394	0.0577922	0.0507479	BAG3/DLG2/RAB27B	3
GO:0099118	microtubule-based protein transport	3/480	10/13514	0.00443394	0.0577922	0.0507479	BAG3/DLG2/RAB27B	3
GO:1905522	negative regulation of macrophage migration	3/480	10/13514	0.00443394	0.0577922	0.0507479	C5/CD200/CD200R1	3
GO:2000402	negative regulation of lymphocyte migration	3/480	10/13514	0.00443394	0.0577922	0.0507479	APOD/CD200/CD200R1	3
GO:0050730	regulation of peptidyl-tyrosine phosphorylation	17/480	236/13514	0.0045794	0.0594226	0.0521796	CD3E/CD4/CD40/ENPP2/EPHA4/FCGR1A/FYN/IL12A/IL6ST/IL7/INPP5F/LYN/PARP9/PLCG2/PRKCE/PTPN1/SYK	17
GO:0002367	cytokine production involved in immune response	9/480	90/13514	0.00461018	0.0594226	0.0521796	ARG1/BCL6/BTK/CD226/CD96/CLC/CLNK/GATA3/PLCG2	9
GO:0006970	response to osmotic stress	8/480	74/13514	0.00461549	0.0594226	0.0521796	CAPN3/DDX3X/KMO/LRRC8C/PKD2/SERPINB6/SLC2A1/STK39	8
GO:0043367	CD4-positive, alpha-beta T cell differentiation	8/480	74/13514	0.00461549	0.0594226	0.0521796	BCL6/CD83/GATA3/GPR183/IL4R/IRF4/LEF1/RORA	8
GO:1902107	positive regulation of leukocyte differentiation	12/480	142/13514	0.00469648	0.0598335	0.0525404	BCL6/BTK/CD4/CD83/GATA3/IL4R/IL7/IL7R/LEF1/PRKCA/SYK/ZAP70	12
GO:1903708	positive regulation of hemopoiesis	12/480	142/13514	0.00469648	0.0598335	0.0525404	BCL6/BTK/CD4/CD83/GATA3/IL4R/IL7/IL7R/LEF1/PRKCA/SYK/ZAP70	12
GO:0002562	somatic diversification of immune receptors via germline recombination within a single locus	7/480	59/13514	0.00471846	0.0598335	0.0525404	BCL11B/BCL6/CD28/CD40/CD40LG/LEF1/TCF7	7
GO:0016444	somatic cell DNA recombination	7/480	59/13514	0.00471846	0.0598335	0.0525404	BCL11B/BCL6/CD28/CD40/CD40LG/LEF1/TCF7	7
GO:0042093	T-helper cell differentiation	7/480	59/13514	0.00471846	0.0598335	0.0525404	BCL6/GATA3/GPR183/IL4R/IRF4/LEF1/RORA	7
GO:0060143	positive regulation of syncytium formation by plasma membrane fusion	4/480	20/13514	0.00484161	0.0612108	0.0537498	CD53/IL4R/MAPK14/RAPGEF3	4
GO:0019933	cAMP-mediated signaling	6/480	45/13514	0.00489272	0.0616717	0.0541545	GNAI1/PDE3B/PDE4D/PDE7A/PDE7B/RAPGEF3	6
GO:1902106	negative regulation of leukocyte differentiation	9/480	91/13514	0.00496	0.0620494	0.0544862	BCL6/CDK6/CEACAM1/FCGR2B/IL4R/LYN/MYC/PIK3R1/UBASH3B	9
GO:0045766	positive regulation of angiogenesis	12/480	143/13514	0.0049669	0.0620494	0.0544862	AKT3/ANXA3/C5/CCR3/CD40/CTSH/EPHA1/ETS1/GAB1/PLCG1/PRKCA/RAPGEF3	12
GO:1904018	positive regulation of vasculature development	12/480	143/13514	0.0049669	0.0620494	0.0544862	AKT3/ANXA3/C5/CCR3/CD40/CTSH/EPHA1/ETS1/GAB1/PLCG1/PRKCA/RAPGEF3	12
GO:0002377	immunoglobulin production	10/480	108/13514	0.00503115	0.0626661	0.0550277	BCL6/BTK/C17orf99/CD28/CD40/CD40LG/FCGR2B/FCRL3/HLA-DMA/IL4R	10
GO:0043065	positive regulation of apoptotic process	27/480	447/13514	0.00511139	0.0634778	0.0557405	AKR1C3/APBB1/BCL2L11/BCL6/BLK/BMF/CAMK2D/CASP6/CD274/CD40/CD40LG/CTNNA1/CTSH/DDX3X/G0S2/GPLD1/ID3/IL12A/ITGA6/JUN/LYN/MAL/MAP2K6/MMP9/MYC/PAWR/PLCG1	27
GO:0002294	CD4-positive, alpha-beta T cell differentiation involved in immune response	7/480	60/13514	0.00518238	0.0639111	0.0561209	BCL6/GATA3/GPR183/IL4R/IRF4/LEF1/RORA	7
GO:0032413	negative regulation of ion transmembrane transporter activity	7/480	60/13514	0.00518238	0.0639111	0.0561209	ANK3/CAMK2D/GSTM2/MMP9/PKD2/PRKCE/STK39	7
GO:0001894	tissue homeostasis	17/480	239/13514	0.00519182	0.0639111	0.0561209	AKT3/APBB2/CTSH/CUBN/DMD/IL7/JAM2/LAMC1/LTBP3/PRDX1/PRKCA/SLC2A1/SNX10/STK39/SYK/UBASH3B/VSIG1	17
GO:0010595	positive regulation of endothelial cell migration	9/480	92/13514	0.00533007	0.0654216	0.0574473	AKT3/ANXA3/BMPR2/CD40/ETS1/GATA3/GPLD1/PLCG1/PRKCA	9
GO:1904063	negative regulation of cation transmembrane transport	8/480	76/13514	0.00543084	0.0664566	0.0583562	ANK3/CAMK2D/GSTM2/MMP9/PKD2/PRKCE/SESTD1/STK39	8
GO:0002762	negative regulation of myeloid leukocyte differentiation	6/480	46/13514	0.00546176	0.0664566	0.0583562	CDK6/CEACAM1/LYN/MYC/PIK3R1/UBASH3B	6
GO:0070231	T cell apoptotic process	6/480	46/13514	0.00546176	0.0664566	0.0583562	BCL2L11/CD274/CLC/GIMAP8/IL7R/PRKCQ	6
GO:0002287	alpha-beta T cell activation involved in immune response	7/480	61/13514	0.00567972	0.0682946	0.0599702	BCL6/GATA3/GPR183/IL4R/IRF4/LEF1/RORA	7
GO:0002293	alpha-beta T cell differentiation involved in immune response	7/480	61/13514	0.00567972	0.0682946	0.0599702	BCL6/GATA3/GPR183/IL4R/IRF4/LEF1/RORA	7
GO:0046637	regulation of alpha-beta T cell differentiation	7/480	61/13514	0.00567972	0.0682946	0.0599702	BCL6/CD83/GATA3/IL4R/IRF4/SYK/ZAP70	7
GO:1903707	negative regulation of hemopoiesis	9/480	93/13514	0.00572116	0.0682946	0.0599702	BCL6/CDK6/CEACAM1/FCGR2B/IL4R/LYN/MYC/PIK3R1/UBASH3B	9
GO:0032689	negative regulation of interferon-gamma production	5/480	33/13514	0.00577377	0.0682946	0.0599702	CD274/CD96/GATA3/IL1RL1/PDCD1LG2	5
GO:0046633	alpha-beta T cell proliferation	5/480	33/13514	0.00577377	0.0682946	0.0599702	CD274/CD28/CD3E/SYK/ZAP70	5
GO:0072001	renal system development	19/480	282/13514	0.00578524	0.0682946	0.0599702	ACTA2/ADAMTS6/BCL2L11/COL4A3/COL4A4/CTSH/EPHA4/GATA3/GCNT4/ID3/KLHL3/MMP9/MYC/MYO1E/NOG/PCSK5/PKD2/PRKX/PTPRO	19
GO:0032528	microvillus organization	4/480	21/13514	0.00581549	0.0682946	0.0599702	EZR/RAP1GAP/RAPGEF6/TNIK	4
GO:0046641	positive regulation of alpha-beta T cell proliferation	4/480	21/13514	0.00581549	0.0682946	0.0599702	CD28/CD3E/SYK/ZAP70	4
GO:0043122	regulation of I-kappaB kinase/NF-kappaB signaling	16/480	222/13514	0.00582386	0.0682946	0.0599702	CAPN3/CASP10/CD4/CD40/CLEC4D/CXXC5/EDAR/FYN/MID2/PLCG2/PRKCE/ROR1/RORA/TIFA/TNIP1/TRIM25	16
GO:0031642	negative regulation of myelination	3/480	11/13514	0.00593725	0.0682946	0.0599702	FIG4/JAM2/LPIN1	3
GO:0032329	serine transport	3/480	11/13514	0.00593725	0.0682946	0.0599702	SERINC5/SFXN1/SLC1A4	3
GO:0032836	glomerular basement membrane development	3/480	11/13514	0.00593725	0.0682946	0.0599702	COL4A3/COL4A4/MYO1E	3
GO:0038063	collagen-activated tyrosine kinase receptor signaling pathway	3/480	11/13514	0.00593725	0.0682946	0.0599702	COL4A3/SYK/UBASH3B	3
GO:0043383	negative T cell selection	3/480	11/13514	0.00593725	0.0682946	0.0599702	CD28/CD3E/ZAP70	3
GO:0045060	negative thymic T cell selection	3/480	11/13514	0.00593725	0.0682946	0.0599702	CD28/CD3E/ZAP70	3
GO:0046007	negative regulation of activated T cell proliferation	3/480	11/13514	0.00593725	0.0682946	0.0599702	ARG1/CD274/PDCD1LG2	3
GO:0046643	regulation of gamma-delta T cell activation	3/480	11/13514	0.00593725	0.0682946	0.0599702	LEF1/SYK/TCF7	3
GO:2000035	regulation of stem cell division	3/480	11/13514	0.00593725	0.0682946	0.0599702	MLLT3/NAP1L2/NCOA3	3
GO:2000650	negative regulation of sodium ion transmembrane transporter activity	3/480	11/13514	0.00593725	0.0682946	0.0599702	CAMK2D/PRKCE/STK39	3
GO:0071674	mononuclear cell migration	13/480	165/13514	0.00600364	0.0688701	0.0604755	ALOX5/APOD/CD200/CD200R1/GATA3/GPR183/IL12A/JAM2/LYN/PLCB1/PTPRO/STK39/ZAP70	13
GO:0002707	negative regulation of lymphocyte mediated immunity	6/480	47/13514	0.00607772	0.0695304	0.0610554	ARG1/BCL6/CD96/CEACAM1/FCGR2B/IL7R	6
GO:0002381	immunoglobulin production involved in immunoglobulin-mediated immune response	7/480	62/13514	0.00621193	0.0708732	0.0622345	BCL6/BTK/C17orf99/CD28/CD40/CD40LG/HLA-DMA	7
GO:0051235	maintenance of location	19/480	284/13514	0.00622927	0.0708789	0.0622395	ANK3/CAMK2D/CAPN3/CD19/CD4/DMD/GSTM2/LYN/MCOLN2/PDE4D/PKD2/PLCG1/PLCG2/PRKCE/RASA3/TMSB4Y/TRPC1/TTC39B/UBASH3B	19
GO:0006898	receptor-mediated endocytosis	16/480	224/13514	0.00633591	0.071898	0.0631344	AAK1/ARRB1/BMP2K/CEACAM1/CUBN/EZR/FCGR2B/GRB2/INPP5F/LDLRAP1/LRP6/PLCG2/REPS1/SYK/SYNJ1/WASF1	16
GO:0071375	cellular response to peptide hormone stimulus	18/480	265/13514	0.00656514	0.0742991	0.0652427	ARG1/BCAR3/CEACAM1/CYSLTR2/GAB1/GPLD1/GRB2/LEPROTL1/LPIN1/LYN/MYC/MYO1C/PDE3B/PIK3R1/PLCB1/PRKCQ/PTPN1/TBC1D4	18
GO:0019216	regulation of lipid metabolic process	19/480	286/13514	0.00670075	0.075297	0.0661191	ABCD2/AKR1C3/APOD/BCL11B/CD19/CEACAM1/ELOVL5/EPHX2/GPLD1/LDLRAP1/LPIN1/LYN/PDE3B/PDK1/PLCG2/PRKCE/RORA/TTC39B/VAV2	19
GO:0006816	calcium ion transport	23/480	370/13514	0.0067288	0.075297	0.0661191	CACNA1E/CACNA1I/CAMK2D/CAPN3/CD19/CD4/DMD/FCRL3/FYN/GPM6A/GSTM2/KCNN4/LYN/MCOLN2/PDE4D/PKD2/PLCG1/PLCG2/PRKCE/RASA3/SESTD1/TRPC1/UBASH3B	23
GO:0002218	activation of innate immune response	6/480	48/13514	0.00674275	0.075297	0.0661191	AIM2/CASP6/FYN/LYN/PLCG2/SYK	6
GO:0035850	epithelial cell differentiation involved in kidney development	6/480	48/13514	0.00674275	0.075297	0.0661191	ACTA2/GATA3/MMP9/MYO1E/PRKX/PTPRO	6
GO:0043647	inositol phosphate metabolic process	6/480	48/13514	0.00674275	0.075297	0.0661191	INPP4A/INPP4B/PLCB1/PLCG2/SYNJ1/SYNJ2	6
GO:0032722	positive regulation of chemokine production	7/480	63/13514	0.00678044	0.0755176	0.0663127	C5/DDX3X/IL1RL1/IL4R/IL7/MCOLN2/SYK	7
GO:0002709	regulation of T cell mediated immunity	8/480	79/13514	0.00685434	0.0761392	0.0668586	ARG1/CEACAM1/CLC/FCGR2B/GATA3/IL12A/IL7R/STX7	8
GO:0002220	innate immune response activating cell surface receptor signaling pathway	4/480	22/13514	0.00691161	0.0765643	0.0672319	FYN/LYN/PLCG2/SYK	4
GO:0071219	cellular response to molecule of bacterial origin	14/480	187/13514	0.00692898	0.0765643	0.0672319	ARG1/CD180/CD274/CD6/FCGR2B/IRF8/KMO/LYN/MAPK14/PDCD1LG2/PLCG2/PRKCA/PRKCE/TNIP1	14
GO:0001935	endothelial cell proliferation	11/480	131/13514	0.00697164	0.0768341	0.0674688	AKT3/ALOX5/ARG1/BMPR2/CCR3/COL4A3/IL12A/JUN/PLCG1/PRKCA/PRKX	11
GO:0034766	negative regulation of ion transmembrane transport	8/480	80/13514	0.00738643	0.0807739	0.0709284	ANK3/CAMK2D/GSTM2/MMP9/PKD2/PRKCE/SESTD1/STK39	8
GO:0097306	cellular response to alcohol	8/480	80/13514	0.00738643	0.0807739	0.0709284	AKR1C3/CTNNA1/GNAI1/GPLD1/LRP6/MYC/PRKCE/SLC23A2	8
GO:1904427	positive regulation of calcium ion transmembrane transport	7/480	64/13514	0.00738669	0.0807739	0.0709284	CAPN3/CD19/GSTM2/PKD2/PLCG1/PLCG2/TRPC1	7
GO:0001914	regulation of T cell mediated cytotoxicity	5/480	35/13514	0.00745267	0.0812843	0.0713765	CEACAM1/FCGR2B/IL12A/IL7R/STX7	5
GO:0045637	regulation of myeloid cell differentiation	13/480	170/13514	0.00766202	0.082801	0.0727084	ACVR2A/CAMK4/CD4/CDK6/CEACAM1/ETS1/LEF1/LYN/MAPK14/MYC/PIK3R1/PRKCA/UBASH3B	13
GO:0002638	negative regulation of immunoglobulin production	3/480	12/13514	0.00770974	0.082801	0.0727084	BCL6/FCGR2B/FCRL3	3
GO:0002836	positive regulation of response to tumor cell	3/480	12/13514	0.00770974	0.082801	0.0727084	CD226/CD274/IL12A	3
GO:0002839	positive regulation of immune response to tumor cell	3/480	12/13514	0.00770974	0.082801	0.0727084	CD226/CD274/IL12A	3
GO:0050862	positive regulation of T cell receptor signaling pathway	3/480	12/13514	0.00770974	0.082801	0.0727084	CD226/KCNN4/TRAT1	3
GO:1902306	negative regulation of sodium ion transmembrane transport	3/480	12/13514	0.00770974	0.082801	0.0727084	CAMK2D/PRKCE/STK39	3
GO:0006909	phagocytosis	15/480	209/13514	0.0077346	0.0828566	0.0727572	ALOX15/ANXA3/FCGR1A/FCGR2B/FYN/HAVCR1/IL2RB/IRF8/LYN/PLCG2/PLSCR1/PRKCE/RHOBTB2/SYK/VAV2	15
GO:0050848	regulation of calcium-mediated signaling	7/480	65/13514	0.00803214	0.0858256	0.0753643	CD3E/CD4/DYRK2/PLCG2/SYK/TRAT1/ZAP70	7
GO:0001783	B cell apoptotic process	4/480	23/13514	0.00813601	0.0864965	0.0759534	BCL6/BLK/BTK/LYN	4
GO:0002758	innate immune response-activating signal transduction	4/480	23/13514	0.00813601	0.0864965	0.0759534	FYN/LYN/PLCG2/SYK	4
GO:0050728	negative regulation of inflammatory response	11/480	134/13514	0.00822074	0.0866886	0.0761221	ALOX5/CD200/CD200R1/FCGR2B/FYN/GATA3/LYN/MAPK14/PLCG1/RORA/SYK	11
GO:0006911	phagocytosis, engulfment	6/480	50/13514	0.00822852	0.0866886	0.0761221	ALOX15/FCGR1A/FCGR2B/HAVCR1/PLCG2/RHOBTB2	6
GO:0048010	vascular endothelial growth factor receptor signaling pathway	6/480	50/13514	0.00822852	0.0866886	0.0761221	FYN/HHEX/MAPK14/PTPN1/TMEM204/VAV2	6
GO:0001936	regulation of endothelial cell proliferation	10/480	116/13514	0.00825703	0.0866886	0.0761221	AKT3/ALOX5/ARG1/BMPR2/CCR3/COL4A3/IL12A/JUN/PLCG1/PRKCA	10
GO:0006661	phosphatidylinositol biosynthetic process	10/480	116/13514	0.00825703	0.0866886	0.0761221	FIG4/INPP4A/INPP4B/INPP5F/PGAP1/PIK3R1/PLCG2/SH3YL1/SYNJ1/SYNJ2	10
GO:0007249	I-kappaB kinase/NF-kappaB signaling	17/480	251/13514	0.00834522	0.0873965	0.0767437	BTK/CAPN3/CASP10/CD4/CD40/CLEC4D/CXXC5/EDAR/FYN/MID2/PLCG2/PRKCE/ROR1/RORA/TIFA/TNIP1/TRIM25	17
GO:0002200	somatic diversification of immune receptors	7/480	66/13514	0.00871821	0.0910761	0.0799748	BCL11B/BCL6/CD28/CD40/CD40LG/LEF1/TCF7	7
GO:0031102	neuron projection regeneration	6/480	51/13514	0.00905346	0.0938795	0.0824365	APOD/CTNNA1/EPHA4/INPP5F/JUN/KREMEN1	6
GO:0043030	regulation of macrophage activation	6/480	51/13514	0.00905346	0.0938795	0.0824365	CD200/FCGR2B/IL1RL1/IL4R/RORA/VSIG4	6
GO:0060071	Wnt signaling pathway, planar cell polarity pathway	6/480	51/13514	0.00905346	0.0938795	0.0824365	CELSR1/FZD6/MLLT3/PRICKLE1/ROR1/TIAM1	6
GO:0045055	regulated exocytosis	15/480	213/13514	0.00913417	0.0944836	0.082967	ANXA3/ARHGAP17/BLK/BTK/CACNA1I/CEACAM1/CLNK/FCGR2B/GAB2/IL4R/LAT/LYN/SYK/SYNJ1/SYT17	15
GO:0032642	regulation of chemokine production	8/480	83/13514	0.0091701	0.0946228	0.0830892	APOD/C5/DDX3X/IL1RL1/IL4R/IL7/MCOLN2/SYK	8
GO:0071248	cellular response to metal ion	13/480	174/13514	0.00923325	0.0950415	0.0834569	AKR1C3/ALOX15/ANK3/CAMK2D/CAPN3/CLIC4/DLG2/GPLD1/JUN/MMP9/PKD2/PLCG2/SYT17	13
GO:0009187	cyclic nucleotide metabolic process	5/480	37/13514	0.00944451	0.0967431	0.084951	PDE4D/PDE7A/PDE7B/PDE9A/RORA	5
GO:0045332	phospholipid translocation	5/480	37/13514	0.00944451	0.0967431	0.084951	ABCB4/ATP10A/ATP8B2/KCNN4/PLSCR1	5
GO:0060396	growth hormone receptor signaling pathway	4/480	24/13514	0.0094944	0.0967831	0.0849862	LEPROTL1/LYN/PIK3R1/PTPN1	4
GO:1904037	positive regulation of epithelial cell apoptotic process	4/480	24/13514	0.0094944	0.0967831	0.0849862	AKR1C3/CD40/CD40LG/PLCG1	4
GO:0050673	epithelial cell proliferation	22/480	360/13514	0.00958584	0.0974792	0.0855974	ACVR2A/AKT3/ALOX5/ARG1/BCL11B/BMPR2/CCR3/CDK6/CEACAM1/COL4A3/GATA3/IGFBP4/IL12A/JUN/LAMC1/MYC/NOG/PLCG1/PRKCA/PRKX/RAP1GAP/WNT16	22
GO:0002517	T cell tolerance induction	3/480	13/13514	0.00976157	0.0976157	0.0857173	CD3E/CLC/ICOS	3
GO:0036507	protein demannosylation	3/480	13/13514	0.00976157	0.0976157	0.0857173	AMFR/MAN1C1/SYVN1	3
GO:0036508	protein alpha-1,2-demannosylation	3/480	13/13514	0.00976157	0.0976157	0.0857173	AMFR/MAN1C1/SYVN1	3
GO:0042492	gamma-delta T cell differentiation	3/480	13/13514	0.00976157	0.0976157	0.0857173	LEF1/SYK/TCF7	3
GO:0048681	negative regulation of axon regeneration	3/480	13/13514	0.00976157	0.0976157	0.0857173	EPHA4/INPP5F/KREMEN1	3
GO:0060252	positive regulation of glial cell proliferation	3/480	13/13514	0.00976157	0.0976157	0.0857173	LYN/MYC/PRKCH	3
GO:1900103	positive regulation of endoplasmic reticulum unfolded protein response	3/480	13/13514	0.00976157	0.0976157	0.0857173	BCL2L11/PIK3R1/PTPN1	3
GO:0030316	osteoclast differentiation	8/480	84/13514	0.00983061	0.0978413	0.0859154	CAMK4/FARP2/GAB2/GPR183/MAPK14/PIK3R1/SNX10/UBASH3B	8
GO:0032602	chemokine production	8/480	84/13514	0.00983061	0.0978413	0.0859154	APOD/C5/DDX3X/IL1RL1/IL4R/IL7/MCOLN2/SYK	8
GO:0010524	positive regulation of calcium ion transport into cytosol	6/480	52/13514	0.00993587	0.0986557	0.0866305	CAPN3/CD19/GSTM2/PKD2/PLCG1/TRPC1	6
GO:0032410	negative regulation of transporter activity	7/480	68/13514	0.010218	0.101218	0.0888806	ANK3/CAMK2D/GSTM2/MMP9/PKD2/PRKCE/STK39	7
GO:0071241	cellular response to inorganic substance	14/480	196/13514	0.0102831	0.101624	0.089237	AKR1C3/ALOX15/ANK3/CAMK2D/CAPN3/CLIC4/DLG2/GPLD1/JUN/MMP9/PKD2/PLCG2/SYT17/TIMELESS	14
GO:0034976	response to endoplasmic reticulum stress	15/480	216/13514	0.01031	0.101651	0.0892607	ALOX15/ALOX5/AMFR/BCL2L11/CREB3L2/DDX3X/FCGR2B/JUN/PIK3R1/PTPN1/RASGRF1/RASGRF2/SYVN1/TRIM25/UBE2J1	15
GO:0048871	multicellular organismal homeostasis	27/480	473/13514	0.0104961	0.103244	0.09066	ACSL1/AKT3/APBB2/AQP3/CTSH/CUBN/DMD/G0S2/IL4R/IL7/IRF4/JAM2/LAMC1/LPIN1/LTBP3/MAP2K6/PLCL1/PRDX1/PRKACB/PRKCA/SLC2A1/SNX10/STK39/SYK/UBASH3B/UGCG/VSIG1	27
GO:0002701	negative regulation of production of molecular mediator of immune response	5/480	38/13514	0.0105659	0.103447	0.0908382	ARG1/BCL6/CD96/FCGR2B/FCRL3	5
GO:0002920	regulation of humoral immune response	5/480	38/13514	0.0105659	0.103447	0.0908382	CD59/FCER2/FCGR2B/SERPING1/VSIG4	5
GO:0090175	regulation of establishment of planar polarity	6/480	53/13514	0.0108778	0.106139	0.0932016	CELSR1/FZD6/MLLT3/PRICKLE1/ROR1/TIAM1	6
GO:0002710	negative regulation of T cell mediated immunity	4/480	25/13514	0.0109921	0.106139	0.0932016	ARG1/CEACAM1/FCGR2B/IL7R	4
GO:0010613	positive regulation of cardiac muscle hypertrophy	4/480	25/13514	0.0109921	0.106139	0.0932016	CAMK2D/IL6ST/PDE9A/PRKCA	4
GO:0010880	regulation of release of sequestered calcium ion into cytosol by sarcoplasmic reticulum	4/480	25/13514	0.0109921	0.106139	0.0932016	CAMK2D/DMD/GSTM2/PDE4D	4
GO:0014742	positive regulation of muscle hypertrophy	4/480	25/13514	0.0109921	0.106139	0.0932016	CAMK2D/IL6ST/PDE9A/PRKCA	4
GO:0060142	regulation of syncytium formation by plasma membrane fusion	4/480	25/13514	0.0109921	0.106139	0.0932016	CD53/IL4R/MAPK14/RAPGEF3	4
GO:0010035	response to inorganic substance	27/480	475/13514	0.0110533	0.106486	0.0935061	AKR1C3/ALOX15/ANK3/AQP3/ARG1/CAMK2D/CAPN3/CLIC4/DLG2/FYN/GPHN/GPLD1/HP/JUN/MMP9/MYC/PAWR/PHEX/PKD2/PLCB1/PLCG2/PLEKHA1/PLSCR1/PRDX1/SYT17/TIMELESS/TRPC1	27
GO:0034763	negative regulation of transmembrane transport	9/480	104/13514	0.0116348	0.111577	0.0979771	ANK3/CAMK2D/GSTM2/MMP9/MYC/PKD2/PRKCE/SESTD1/STK39	9
GO:0050868	negative regulation of T cell activation	9/480	104/13514	0.0116348	0.111577	0.0979771	ARG1/BCL6/CD274/CEACAM1/FCGR2B/IL4R/PAWR/PDCD1LG2/VSIG4	9
GO:1901985	positive regulation of protein acetylation	5/480	39/13514	0.011775	0.112665	0.0989327	ARRB1/DDX3X/GATA3/NAP1L2/RAPGEF3	5
GO:0071222	cellular response to lipopolysaccharide	13/480	180/13514	0.0120511	0.113969	0.100078	ARG1/CD180/CD274/CD6/IRF8/KMO/LYN/MAPK14/PDCD1LG2/PLCG2/PRKCA/PRKCE/TNIP1	13
GO:0033008	positive regulation of mast cell activation involved in immune response	3/480	14/13514	0.0121008	0.113969	0.100078	GAB2/IL4R/SYK	3
GO:0043306	positive regulation of mast cell degranulation	3/480	14/13514	0.0121008	0.113969	0.100078	GAB2/IL4R/SYK	3
GO:0045579	positive regulation of B cell differentiation	3/480	14/13514	0.0121008	0.113969	0.100078	BTK/IL7/SYK	3
GO:0045780	positive regulation of bone resorption	3/480	14/13514	0.0121008	0.113969	0.100078	LTBP3/PRKCA/SYK	3
GO:0070571	negative regulation of neuron projection regeneration	3/480	14/13514	0.0121008	0.113969	0.100078	EPHA4/INPP5F/KREMEN1	3
GO:1901741	positive regulation of myoblast fusion	3/480	14/13514	0.0121008	0.113969	0.100078	CD53/IL4R/MAPK14	3
GO:0006869	lipid transport	20/480	325/13514	0.0122496	0.115113	0.101082	ABCA6/ABCA9/ABCB4/ABCD2/ACSL1/APOD/ATP10A/ATP8B2/CEACAM1/DENND5B/KCNN4/LDLRAP1/LRP6/MAP2K6/OSBPL10/PITPNC1/PLSCR1/SLC2A1/SYK/UGCG	20
GO:0032729	positive regulation of interferon-gamma production	7/480	71/13514	0.0128079	0.120092	0.105454	CD2/CD226/CD3E/IL12A/IRF8/PDE4D/TXK	7
GO:0060070	canonical Wnt signaling pathway	17/480	263/13514	0.0128793	0.120493	0.105806	AMFR/DDX3X/FZD6/GATA3/HHEX/IGFBP4/KREMEN1/LEF1/LRP6/MAPK14/MLLT3/NOG/PRICKLE1/PTPRO/RECK/TCF7/WNT16	17
GO:0051092	positive regulation of NF-kappaB transcription factor activity	11/480	143/13514	0.0130266	0.121512	0.106701	AIM2/BTK/CAPN3/CD40/CD40LG/MID2/PLCG2/PRKCH/PRKCQ/ROR1/TRIM25	11
GO:0045646	regulation of erythrocyte differentiation	5/480	40/13514	0.0130748	0.121512	0.106701	ACVR2A/CDK6/ETS1/LYN/MAPK14	5
GO:0050798	activated T cell proliferation	5/480	40/13514	0.0130748	0.121512	0.106701	ARG1/CD274/CLC/FYN/PDCD1LG2	5
GO:0032869	cellular response to insulin stimulus	13/480	182/13514	0.013125	0.12171	0.106875	BCAR3/CEACAM1/GAB1/GPLD1/GRB2/LPIN1/MYC/MYO1C/PDE3B/PIK3R1/PRKCQ/PTPN1/TBC1D4	13
GO:2001257	regulation of cation channel activity	11/480	144/13514	0.0136698	0.126483	0.111066	ANK3/CAMK2D/DMD/GSTM2/IFNGR2/MMP9/PDE4D/PKD2/PLCG2/RASGRF1/RASGRF2	11
GO:0090398	cellular senescence	7/480	72/13514	0.0137674	0.127107	0.111614	AKT3/BCL6/CDK6/MAP2K6/MAPK14/PAWR/WNT16	7
GO:0010959	regulation of metal ion transport	21/480	351/13514	0.0139793	0.128781	0.113084	ANK3/CAMK2D/CAPN3/CD19/CD4/DMD/FCRL3/FYN/GSTM2/KCNN4/LYN/PDE4D/PKD2/PLCG1/PLCG2/PRKCE/RGS7/SESTD1/STK39/TRPC1/UBASH3B	21
GO:0014015	positive regulation of gliogenesis	6/480	56/13514	0.0140802	0.128865	0.113157	EGR2/IL6ST/LYN/MYC/PRKCH/SYNJ1	6
GO:0046854	phosphatidylinositol phosphate biosynthetic process	6/480	56/13514	0.0140802	0.128865	0.113157	FIG4/INPP4A/INPP4B/PIK3R1/SYNJ1/SYNJ2	6
GO:0061005	cell differentiation involved in kidney development	6/480	56/13514	0.0140802	0.128865	0.113157	ACTA2/GATA3/MMP9/MYO1E/PRKX/PTPRO	6
GO:0001773	myeloid dendritic cell activation	4/480	27/13514	0.0144244	0.131415	0.115397	CAMK4/CD2/CLEC4D/IRF4	4
GO:0014808	release of sequestered calcium ion into cytosol by sarcoplasmic reticulum	4/480	27/13514	0.0144244	0.131415	0.115397	CAMK2D/DMD/GSTM2/PDE4D	4
GO:0002643	regulation of tolerance induction	3/480	15/13514	0.0147335	0.131415	0.115397	CD274/CD3E/CLC	3
GO:0010649	regulation of cell communication by electrical coupling	3/480	15/13514	0.0147335	0.131415	0.115397	ANK3/CAMK2D/PDE4D	3
GO:0021542	dentate gyrus development	3/480	15/13514	0.0147335	0.131415	0.115397	BTG2/CDK6/LEF1	3
GO:0033151	V(D)J recombination	3/480	15/13514	0.0147335	0.131415	0.115397	BCL11B/LEF1/TCF7	3
GO:0045064	T-helper 2 cell differentiation	3/480	15/13514	0.0147335	0.131415	0.115397	BCL6/GATA3/IL4R	3
GO:0046838	phosphorylated carbohydrate dephosphorylation	3/480	15/13514	0.0147335	0.131415	0.115397	INPP4B/SYNJ1/SYNJ2	3
GO:0046855	inositol phosphate dephosphorylation	3/480	15/13514	0.0147335	0.131415	0.115397	INPP4B/SYNJ1/SYNJ2	3
GO:0060330	regulation of response to interferon-gamma	3/480	15/13514	0.0147335	0.131415	0.115397	ARG1/PARP9/TXK	3
GO:0060334	regulation of interferon-gamma-mediated signaling pathway	3/480	15/13514	0.0147335	0.131415	0.115397	ARG1/PARP9/TXK	3
GO:0072176	nephric duct development	3/480	15/13514	0.0147335	0.131415	0.115397	EPHA4/GATA3/PKD2	3
GO:0042509	regulation of tyrosine phosphorylation of STAT protein	7/480	73/13514	0.0147774	0.131528	0.115496	CD40/FYN/IL12A/IL6ST/INPP5F/LYN/PARP9	7
GO:0072678	T cell migration	6/480	57/13514	0.0152796	0.135712	0.11917	APOD/CD200/CD200R1/GPR183/STK39/ZAP70	6
GO:0050900	leukocyte migration	20/480	333/13514	0.0156074	0.138331	0.12147	ALOX5/APOD/C5/CD200/CD200R1/DPP4/FYN/GATA3/GPR183/IL12A/ITGA6/JAM2/LYN/MCOLN2/MMP9/PLCB1/PTPRO/STK39/SYK/ZAP70	20
GO:0019935	cyclic-nucleotide-mediated signaling	7/480	74/13514	0.0158391	0.140089	0.123014	GNAI1/PDE3B/PDE4D/PDE7A/PDE7B/PDE9A/RAPGEF3	7
GO:0034204	lipid translocation	5/480	42/13514	0.0159577	0.140548	0.123416	ABCB4/ATP10A/ATP8B2/KCNN4/PLSCR1	5
GO:2000351	regulation of endothelial cell apoptotic process	5/480	42/13514	0.0159577	0.140548	0.123416	AKR1C3/CD40/CD40LG/GATA3/PLCG1	5
GO:1903514	release of sequestered calcium ion into cytosol by endoplasmic reticulum	4/480	28/13514	0.0163676	0.143857	0.126322	CAMK2D/DMD/GSTM2/PDE4D	4
GO:0099024	plasma membrane invagination	6/480	58/13514	0.0165481	0.14514	0.127449	ALOX15/FCGR1A/FCGR2B/HAVCR1/PLCG2/RHOBTB2	6
GO:0097581	lamellipodium organization	7/480	75/13514	0.0169538	0.14839	0.130303	ABLIM1/ARHGEF6/ENPP2/PIK3R1/PTPRO/VAV2/WASF1	7
GO:0001503	ossification	21/480	358/13514	0.0170769	0.149157	0.130976	ACVR2A/ALOX15/ALOX5/BMP2K/BMPR2/CDK6/DHRS3/EGR2/GPLD1/ID3/IL6ST/KREMEN1/LEF1/LTBP3/MAP2K6/MAPK14/MMP9/NOG/PHEX/RUNX2/SNX10	21
GO:0030258	lipid modification	13/480	189/13514	0.017472	0.151148	0.132724	ABCD2/ALOX15/ALOX5/APOD/DGKA/DGKG/EPHX2/FIG4/INPP4B/INPP5F/MAPK14/SYNJ1/SYNJ2	13
GO:0043123	positive regulation of I-kappaB kinase/NF-kappaB signaling	12/480	169/13514	0.0175036	0.151148	0.132724	CASP10/CD4/CD40/CLEC4D/CXXC5/EDAR/FYN/MID2/PRKCE/ROR1/TIFA/TRIM25	12
GO:0002281	macrophage activation involved in immune response	3/480	16/13514	0.0176638	0.151148	0.132724	PLCG2/PRKCE/SYK	3
GO:0030449	regulation of complement activation	3/480	16/13514	0.0176638	0.151148	0.132724	CD59/SERPING1/VSIG4	3
GO:0030903	notochord development	3/480	16/13514	0.0176638	0.151148	0.132724	ID3/NOG/TEAD2	3
GO:0034162	toll-like receptor 9 signaling pathway	3/480	16/13514	0.0176638	0.151148	0.132724	FCRL3/LILRA4/PIK3AP1	3
GO:0038065	collagen-activated signaling pathway	3/480	16/13514	0.0176638	0.151148	0.132724	COL4A3/SYK/UBASH3B	3
GO:0043031	negative regulation of macrophage activation	3/480	16/13514	0.0176638	0.151148	0.132724	CD200/FCGR2B/VSIG4	3
GO:0048569	post-embryonic animal organ development	3/480	16/13514	0.0176638	0.151148	0.132724	BCL11B/BCL2L11/MYO1E	3
GO:2000696	regulation of epithelial cell differentiation involved in kidney development	3/480	16/13514	0.0176638	0.151148	0.132724	GATA3/MMP9/PRKX	3
GO:0090407	organophosphate biosynthetic process	25/480	449/13514	0.0178454	0.152132	0.133589	ACSL1/AGPAT5/AK5/ALOX15/DGKA/DGKG/ELOVL5/FIG4/GPHN/INPP4A/INPP4B/INPP5F/KMO/LPIN1/MYC/PARP9/PDK1/PGAP1/PIK3R1/PLCG2/PLSCR1/SERINC5/SH3YL1/SYNJ1/SYNJ2	25
GO:0002704	negative regulation of leukocyte mediated immunity	6/480	59/13514	0.0178873	0.152132	0.133589	ARG1/BCL6/CD96/CEACAM1/FCGR2B/IL7R	6
GO:0045453	bone resorption	6/480	59/13514	0.0178873	0.152132	0.133589	IL7/LTBP3/PRKCA/SNX10/SYK/UBASH3B	6
GO:0010975	regulation of neuron projection development	22/480	382/13514	0.0179814	0.152625	0.134021	BCL11A/BMPR2/CREB3L2/DGKG/EPHA4/FIG4/FYN/GATA3/INPP5F/ITGA6/KREMEN1/LYN/MACF1/MAP2/PTPRO/ROR1/SEMA4B/SIPA1L1/TIAM1/TMEM106B/TNIK/ULK2	22
GO:0007260	tyrosine phosphorylation of STAT protein	7/480	76/13514	0.0181228	0.153504	0.134794	CD40/FYN/IL12A/IL6ST/INPP5F/LYN/PARP9	7
GO:0034101	erythrocyte homeostasis	9/480	112/13514	0.0181945	0.153504	0.134794	ACVR2A/BCL6/CDK6/ETS1/GATA3/LYN/MAPK14/PRDX1/SFXN1	9
GO:1903038	negative regulation of leukocyte cell-cell adhesion	9/480	112/13514	0.0181945	0.153504	0.134794	ARG1/BCL6/CD274/CEACAM1/FCGR2B/IL4R/PAWR/PDCD1LG2/VSIG4	9
GO:0045577	regulation of B cell differentiation	4/480	29/13514	0.0184671	0.155183	0.136268	BTK/FCRL3/IL7/SYK	4
GO:0150077	regulation of neuroinflammatory response	4/480	29/13514	0.0184671	0.155183	0.136268	CD200/CD200R1/MMP9/PLCG2	4
GO:0010950	positive regulation of endopeptidase activity	11/480	151/13514	0.0188664	0.158222	0.138936	AIM2/BCL2L11/CASP10/COL4A3/CTSH/DDX3X/EPHA4/FYN/LYN/MYC/SYK	11
GO:0000302	response to reactive oxygen species	12/480	171/13514	0.0190222	0.159212	0.139805	AKR1C3/APOD/ARG1/BTK/FYN/HP/JUN/MMP9/PAWR/PKD2/PLEKHA1/PRDX1	12
GO:0090090	negative regulation of canonical Wnt signaling pathway	9/480	113/13514	0.0191718	0.160041	0.140534	AMFR/FZD6/IGFBP4/KREMEN1/MAPK14/MLLT3/NOG/PRICKLE1/PTPRO	9
GO:0072507	divalent inorganic cation homeostasis	25/480	452/13514	0.019204	0.160041	0.140534	ANK3/CACNA1E/CAMK2D/CAPN3/CCR3/CCR4/CD19/CD40/DMD/FYN/GSTM2/HRH4/LRP6/LYN/MCOLN2/PDE4D/PKD2/PLCG1/PLCG2/PRKCE/RASA3/SNX10/TMC8/TRPC1/UBASH3B	25
GO:0008089	anterograde axonal transport	5/480	44/13514	0.0192354	0.160041	0.140534	AP3M2/DLG2/MAP2/RAB27B/TRAK1	5
GO:0150076	neuroinflammatory response	6/480	60/13514	0.0192989	0.160254	0.14072	CD200/CD200R1/IFNGR2/JUN/MMP9/PLCG2	6
GO:0007162	negative regulation of cell adhesion	16/480	254/13514	0.0193431	0.160304	0.140764	ADAMDEC1/APOD/ARG1/BCL6/CD274/CEACAM1/EPHA4/FCGR2B/IL4R/PAWR/PDCD1LG2/PDE3B/PIK3R1/PTPRO/UBASH3B/VSIG4	16
GO:0006654	phosphatidic acid biosynthetic process	4/480	30/13514	0.0207263	0.168516	0.147976	AGPAT5/DGKA/DGKG/LPIN1	4
GO:0008045	motor neuron axon guidance	4/480	30/13514	0.0207263	0.168516	0.147976	EGR2/EPHA4/NOG/RNF165	4
GO:0070232	regulation of T cell apoptotic process	4/480	30/13514	0.0207263	0.168516	0.147976	CD274/GIMAP8/IL7R/PRKCQ	4
GO:1904019	epithelial cell apoptotic process	8/480	96/13514	0.0207576	0.168516	0.147976	AKR1C3/BMPR2/CASP6/CD40/CD40LG/COL4A3/GATA3/PLCG1	8
GO:0001655	urogenital system development	19/480	321/13514	0.0207727	0.168516	0.147976	ACTA2/ADAMTS6/BCL2L11/COL4A3/COL4A4/CTSH/EPHA4/GATA3/GCNT4/ID3/KLHL3/MMP9/MYC/MYO1E/NOG/PCSK5/PKD2/PRKX/PTPRO	19
GO:0042531	positive regulation of tyrosine phosphorylation of STAT protein	6/480	61/13514	0.0207847	0.168516	0.147976	CD40/FYN/IL12A/IL6ST/LYN/PARP9	6
GO:0010766	negative regulation of sodium ion transport	3/480	17/13514	0.0208944	0.168516	0.147976	CAMK2D/PRKCE/STK39	3
GO:0035330	regulation of hippo signaling	3/480	17/13514	0.0208944	0.168516	0.147976	MAPK14/NEK8/WWC2	3
GO:0036315	cellular response to sterol	3/480	17/13514	0.0208944	0.168516	0.147976	GPLD1/LRP6/RORA	3
GO:0055119	relaxation of cardiac muscle	3/480	17/13514	0.0208944	0.168516	0.147976	CAMK2D/GSTM2/PDE4D	3
GO:0071545	inositol phosphate catabolic process	3/480	17/13514	0.0208944	0.168516	0.147976	INPP4B/SYNJ1/SYNJ2	3
GO:0071605	monocyte chemotactic protein-1 production	3/480	17/13514	0.0208944	0.168516	0.147976	APOD/MCOLN2/SYK	3
GO:0071637	regulation of monocyte chemotactic protein-1 production	3/480	17/13514	0.0208944	0.168516	0.147976	APOD/MCOLN2/SYK	3
GO:2000773	negative regulation of cellular senescence	3/480	17/13514	0.0208944	0.168516	0.147976	AKT3/BCL6/CDK6	3
GO:0009395	phospholipid catabolic process	5/480	45/13514	0.0210282	0.168948	0.148355	ENPP2/INPP5F/PLCB1/PLCG1/PLCG2	5
GO:0043370	regulation of CD4-positive, alpha-beta T cell differentiation	5/480	45/13514	0.0210282	0.168948	0.148355	BCL6/CD83/GATA3/IL4R/IRF4	5
GO:0055074	calcium ion homeostasis	23/480	411/13514	0.0213391	0.17112	0.150262	CACNA1E/CAMK2D/CAPN3/CCR3/CCR4/CD19/CD40/DMD/FYN/GSTM2/HRH4/LRP6/LYN/MCOLN2/PDE4D/PKD2/PLCG1/PLCG2/PRKCE/RASA3/SNX10/TRPC1/UBASH3B	23
GO:0050678	regulation of epithelial cell proliferation	18/480	301/13514	0.0219174	0.175336	0.153964	AKT3/ALOX5/ARG1/BCL11B/BMPR2/CCR3/CDK6/CEACAM1/COL4A3/GATA3/IL12A/JUN/LAMC1/MYC/NOG/PLCG1/PRKCA/RAP1GAP	18
GO:0072676	lymphocyte migration	8/480	97/13514	0.0219482	0.175336	0.153964	APOD/CD200/CD200R1/GATA3/GPR183/JAM2/STK39/ZAP70	8
GO:0070373	negative regulation of ERK1 and ERK2 cascade	6/480	62/13514	0.022346	0.178176	0.156458	EPHA4/EZR/LYN/NDRG2/PTPN1/TNIP1	6
GO:0010876	lipid localization	21/480	368/13514	0.0224079	0.178331	0.156594	ABCA6/ABCA9/ABCB4/ABCD2/ACSL1/APOD/ATP10A/ATP8B2/CEACAM1/DENND5B/KCNN4/LDLRAP1/LRP6/MAP2K6/OSBPL10/PITPNC1/PLSCR1/SLC2A1/SYK/TTC39B/UGCG	21
GO:0033628	regulation of cell adhesion mediated by integrin	5/480	46/13514	0.0229266	0.18143	0.159316	CD3E/DPP4/LYN/PDE3B/SYK	5
GO:0043536	positive regulation of blood vessel endothelial cell migration	5/480	46/13514	0.0229266	0.18143	0.159316	AKT3/CD40/ETS1/PLCG1/PRKCA	5
GO:0097035	regulation of membrane lipid distribution	5/480	46/13514	0.0229266	0.18143	0.159316	ABCB4/ATP10A/ATP8B2/KCNN4/PLSCR1	5
GO:0002347	response to tumor cell	4/480	31/13514	0.0231479	0.181815	0.159653	CD226/CD274/CEACAM1/IL12A	4
GO:0002828	regulation of type 2 immune response	4/480	31/13514	0.0231479	0.181815	0.159653	ARG1/BCL6/GATA3/IL4R	4
GO:0010574	regulation of vascular endothelial growth factor production	4/480	31/13514	0.0231479	0.181815	0.159653	C5/IL6ST/NDRG2/RORA	4
GO:1904707	positive regulation of vascular associated smooth muscle cell proliferation	4/480	31/13514	0.0231479	0.181815	0.159653	DNMT1/JUN/LDLRAP1/MMP9	4
GO:0015914	phospholipid transport	7/480	80/13514	0.023366	0.183186	0.160857	ABCB4/ATP10A/ATP8B2/KCNN4/OSBPL10/PITPNC1/PLSCR1	7
GO:0061564	axon development	24/480	438/13514	0.0237066	0.18551	0.162898	ANK3/APBB1/APOD/BCL11B/BMPR2/CTNNA1/EGR2/EPHA1/EPHA4/FYN/GATA3/INPP5F/JUN/KREMEN1/MACF1/MAP2/NOG/PRKCQ/PTPRO/RNF165/SEMA4B/SIPA1L1/TIAM1/ULK2	24
GO:0070371	ERK1 and ERK2 cascade	17/480	282/13514	0.0237797	0.185737	0.163098	ACTA2/ALOX15/ARRB1/CD4/CEACAM1/CTSH/EPHA4/EZR/GPR183/JUN/LYN/MYC/NDRG2/PRKCA/PTPN1/SYK/TNIP1	17
GO:0002262	myeloid cell homeostasis	10/480	137/13514	0.0241987	0.186973	0.164183	ACVR2A/BCL2L11/BCL6/CDK6/ETS1/GATA3/LYN/MAPK14/PRDX1/SFXN1	10
GO:1905039	carboxylic acid transmembrane transport	10/480	137/13514	0.0241987	0.186973	0.164183	ABCD2/ACSL1/LRRC8C/MYC/SFXN1/SLC16A10/SLC1A4/SLC23A2/SLC2A1/SLC7A6	10
GO:0048736	appendage development	11/480	157/13514	0.02438	0.186973	0.164183	BCL2L11/BMPR2/FZD6/ITGA6/KREMEN1/LEF1/NOG/PCSK5/RECK/RNF165/RUNX2	11
GO:0060173	limb development	11/480	157/13514	0.02438	0.186973	0.164183	BCL2L11/BMPR2/FZD6/ITGA6/KREMEN1/LEF1/NOG/PCSK5/RECK/RNF165/RUNX2	11
GO:0001919	regulation of receptor recycling	3/480	18/13514	0.0244264	0.186973	0.164183	INPP5F/NSF/TRAT1	3
GO:0031645	negative regulation of nervous system process	3/480	18/13514	0.0244264	0.186973	0.164183	FIG4/JAM2/LPIN1	3
GO:0032616	interleukin-13 production	3/480	18/13514	0.0244264	0.186973	0.164183	GATA3/IRF4/LEF1	3
GO:0032656	regulation of interleukin-13 production	3/480	18/13514	0.0244264	0.186973	0.164183	GATA3/IRF4/LEF1	3
GO:0044546	NLRP3 inflammasome complex assembly	3/480	18/13514	0.0244264	0.186973	0.164183	AIM2/DDX3X/PLCG2	3
GO:0045655	regulation of monocyte differentiation	3/480	18/13514	0.0244264	0.186973	0.164183	CD4/CDK6/MYC	3
GO:1902001	fatty acid transmembrane transport	3/480	18/13514	0.0244264	0.186973	0.164183	ABCD2/ACSL1/SLC2A1	3
GO:0071675	regulation of mononuclear cell migration	8/480	99/13514	0.0244729	0.186989	0.164197	APOD/CD200/CD200R1/IL12A/JAM2/LYN/PLCB1/STK39	8
GO:0001667	ameboidal-type cell migration	21/480	372/13514	0.0248682	0.189468	0.166374	ACTA2/AKT3/ANXA3/BMPR2/CD40/CEACAM1/CTSH/DPP4/ENPP2/ETS1/GATA3/GPLD1/JUN/MACF1/MMP9/PLCG1/PLCG2/PRKCA/PRKCE/PRKX/SEMA4B	21
GO:0000768	syncytium formation by plasma membrane fusion	5/480	47/13514	0.0249324	0.189468	0.166374	CD53/IL4R/JAM2/MAPK14/RAPGEF3	5
GO:0140253	cell-cell fusion	5/480	47/13514	0.0249324	0.189468	0.166374	CD53/IL4R/JAM2/MAPK14/RAPGEF3	5
GO:1903825	organic acid transmembrane transport	10/480	138/13514	0.0252963	0.191888	0.168498	ABCD2/ACSL1/LRRC8C/MYC/SFXN1/SLC16A10/SLC1A4/SLC23A2/SLC2A1/SLC7A6	10
GO:0043627	response to estrogen	6/480	64/13514	0.0257015	0.193813	0.170189	CTNNA1/GATA3/HAPLN3/IL4R/MYC/TRIM25	6
GO:0070296	sarcoplasmic reticulum calcium ion transport	4/480	32/13514	0.0257343	0.193813	0.170189	CAMK2D/DMD/GSTM2/PDE4D	4
GO:0097484	dendrite extension	4/480	32/13514	0.0257343	0.193813	0.170189	BCL11A/SLC23A2/SYT17/WASF1	4
GO:1905898	positive regulation of response to endoplasmic reticulum stress	4/480	32/13514	0.0257343	0.193813	0.170189	BCL2L11/FCGR2B/PIK3R1/PTPN1	4
GO:0034614	cellular response to reactive oxygen species	9/480	119/13514	0.0258483	0.194324	0.170638	AKR1C3/ARG1/BTK/JUN/MMP9/PAWR/PKD2/PLEKHA1/PRDX1	9
GO:0043270	positive regulation of ion transport	15/480	242/13514	0.0261704	0.196395	0.172456	ANK3/CAPN3/CD19/DMD/GSTM2/IFNGR2/KCNN4/KMO/MAP2K6/PKD2/PLCG1/PLCG2/RGS7/STK39/TRPC1	15
GO:0001938	positive regulation of endothelial cell proliferation	7/480	82/13514	0.0263439	0.196645	0.172676	AKT3/ARG1/BMPR2/CCR3/JUN/PLCG1/PRKCA	7
GO:0046849	bone remodeling	7/480	82/13514	0.0263439	0.196645	0.172676	IL7/LTBP3/PRKCA/SNX10/SYK/UBASH3B/WNT16	7
GO:1903035	negative regulation of response to wounding	7/480	82/13514	0.0263439	0.196645	0.172676	ALOX5/CEACAM1/EPHA4/INPP5F/KREMEN1/SERPING1/UBASH3B	7
GO:0072006	nephron development	10/480	139/13514	0.0264293	0.196934	0.172929	ACTA2/COL4A3/COL4A4/GATA3/KLHL3/MYC/MYO1E/NOG/PKD2/PTPRO	10
GO:1904645	response to amyloid-beta	5/480	48/13514	0.0270475	0.201183	0.176661	BCL2L11/EPHA4/FCGR2B/FYN/MMP9	5
GO:1903900	regulation of viral life cycle	9/480	120/13514	0.0271031	0.201208	0.176683	APOBEC3G/CD28/CD4/DDX3X/MID2/PLSCR1/SRPK1/TNIP1/TRIM25	9
GO:0002702	positive regulation of production of molecular mediator of immune response	8/480	101/13514	0.0271942	0.201208	0.176683	C17orf99/CD226/CD28/CD40/CLNK/GATA3/IL4R/PLCG2	8
GO:0031532	actin cytoskeleton reorganization	8/480	101/13514	0.0271942	0.201208	0.176683	EZR/FARP2/GAB1/GRB2/PTPN1/RAPGEF3/SIPA1L1/TNIK	8
GO:0010324	membrane invagination	6/480	65/13514	0.0274984	0.202392	0.177723	ALOX15/FCGR1A/FCGR2B/HAVCR1/PLCG2/RHOBTB2	6
GO:0032835	glomerulus development	6/480	65/13514	0.0274984	0.202392	0.177723	ACTA2/COL4A3/COL4A4/MYO1E/NOG/PTPRO	6
GO:0071229	cellular response to acid chemical	6/480	65/13514	0.0274984	0.202392	0.177723	BCL11A/CPEB4/DNMT1/FYN/MYC/PKD2	6
GO:0006874	cellular calcium ion homeostasis	22/480	399/13514	0.0277586	0.203951	0.179091	CACNA1E/CAMK2D/CAPN3/CCR3/CCR4/CD19/CD40/DMD/FYN/GSTM2/HRH4/LRP6/LYN/MCOLN2/PDE4D/PKD2/PLCG1/PLCG2/PRKCE/RASA3/TRPC1/UBASH3B	22
GO:0051098	regulation of binding	19/480	332/13514	0.0281762	0.205479	0.180433	AMFR/BLK/EPHA4/GATA3/HABP4/IRF4/JUN/LDLRAP1/LEF1/MAP2/MMP9/MYC/NOG/PARP9/PLCL1/RAP1GAP/TIAM1/TMC8/UBASH3B	19
GO:0006517	protein deglycosylation	3/480	19/13514	0.0282595	0.205479	0.180433	AMFR/MAN1C1/SYVN1	3
GO:0046716	muscle cell cellular homeostasis	3/480	19/13514	0.0282595	0.205479	0.180433	BAG3/CAPN3/DMD	3
GO:0090314	positive regulation of protein targeting to membrane	3/480	19/13514	0.0282595	0.205479	0.180433	ANK3/FYN/MYO1C	3
GO:0140632	inflammasome complex assembly	3/480	19/13514	0.0282595	0.205479	0.180433	AIM2/DDX3X/PLCG2	3
GO:1901739	regulation of myoblast fusion	3/480	19/13514	0.0282595	0.205479	0.180433	CD53/IL4R/MAPK14	3
GO:0050691	regulation of defense response to virus by host	4/480	33/13514	0.0284874	0.20678	0.181575	AIM2/APOBEC3G/MICB/PARP9	4
GO:0031098	stress-activated protein kinase signaling cascade	14/480	224/13514	0.029166	0.211341	0.18558	ARHGEF6/DUSP16/EDAR/EZR/FCGR2B/LYN/MAP2K6/MAPK14/MYC/PLCB1/PRDX1/STK39/TNIK/WNT16	14
GO:0043551	regulation of phosphatidylinositol 3-kinase activity	5/480	49/13514	0.0292734	0.21141	0.185641	CD19/LYN/PIK3R1/VAV2/WDR91	5
GO:0001736	establishment of planar polarity	6/480	66/13514	0.0293764	0.21141	0.185641	CELSR1/FZD6/MLLT3/PRICKLE1/ROR1/TIAM1	6
GO:0007164	establishment of tissue polarity	6/480	66/13514	0.0293764	0.21141	0.185641	CELSR1/FZD6/MLLT3/PRICKLE1/ROR1/TIAM1	6
GO:0098586	cellular response to virus	6/480	66/13514	0.0293764	0.21141	0.185641	DDX3X/IL12A/MAPK14/POU2AF1/RNF125/WDFY4	6
GO:0042475	odontogenesis of dentin-containing tooth	7/480	84/13514	0.0295707	0.212445	0.18655	ACVR2A/BCL11B/BCL2L11/CTNNA1/EDAR/LEF1/RUNX2	7
GO:2000027	regulation of animal organ morphogenesis	9/480	122/13514	0.0297402	0.213299	0.1873	CELSR1/FZD6/GATA3/MLLT3/NOG/PRICKLE1/ROR1/RUNX2/TIAM1	9
GO:0043410	positive regulation of MAPK cascade	23/480	425/13514	0.0299101	0.214152	0.188049	ACTA2/ALOX15/ARRB1/BCAR3/CD4/CD40/EDAR/EPHA4/FCGR2B/FCRL3/GPR183/IGFBP4/JUN/MAP2K6/PLCB1/PLCG2/PRKCA/PRKCE/PTPN1/STK39/SYK/TNIK/WNT16	23
GO:0002526	acute inflammatory response	8/480	103/13514	0.0301186	0.214914	0.188718	BTK/CD6/FCGR1A/FCGR2B/GATA3/HP/IL6ST/PLSCR1	8
GO:0030282	bone mineralization	8/480	103/13514	0.0301186	0.214914	0.188718	ACVR2A/ALOX15/ALOX5/BMP2K/BMPR2/LTBP3/PHEX/SNX10	8
GO:0009615	response to virus	19/480	335/13514	0.030504	0.217296	0.19081	ACTA2/AIM2/APOBEC3G/CD40/CDK6/DDX3X/GATA3/IFNGR2/IL12A/MAPK14/MICB/MID2/PARP9/PLSCR1/POU2AF1/RNF125/SERINC5/TRIM25/WDFY4	19
GO:0031099	regeneration	11/480	163/13514	0.030983	0.220335	0.193478	ANXA3/APOD/CAPN3/CTNNA1/EPHA4/INPP5F/JUN/KREMEN1/LPIN1/MYC/TXK	11
GO:0014013	regulation of gliogenesis	7/480	85/13514	0.0312798	0.220386	0.193523	EGR2/IL6ST/LYN/MYC/NOG/PRKCH/SYNJ1	7
GO:1902532	negative regulation of intracellular signal transduction	23/480	427/13514	0.031322	0.220386	0.193523	ARHGAP24/BCL6/DDX3X/DGKG/DUSP16/DYRK2/EPHA4/EZR/LYN/MAPK14/MMP9/MYC/NDRG2/PDE3B/PDE4D/PLEKHA1/PTPN1/RASA3/RNF125/RORA/SYVN1/TNIP1/WWC2	23
GO:1905897	regulation of response to endoplasmic reticulum stress	6/480	67/13514	0.0313368	0.220386	0.193523	ALOX5/BCL2L11/FCGR2B/PIK3R1/PTPN1/SYVN1	6
GO:0010573	vascular endothelial growth factor production	4/480	34/13514	0.031409	0.220386	0.193523	C5/IL6ST/NDRG2/RORA	4
GO:0030224	monocyte differentiation	4/480	34/13514	0.031409	0.220386	0.193523	CD4/CDK6/JUN/MYC	4
GO:0035329	hippo signaling	4/480	34/13514	0.031409	0.220386	0.193523	MAPK14/NEK8/TEAD2/WWC2	4
GO:0043001	Golgi to plasma membrane protein transport	4/480	34/13514	0.031409	0.220386	0.193523	ANK3/GGA2/MACF1/NSF	4
GO:0046473	phosphatidic acid metabolic process	4/480	34/13514	0.031409	0.220386	0.193523	AGPAT5/DGKA/DGKG/LPIN1	4
GO:0001912	positive regulation of leukocyte mediated cytotoxicity	5/480	50/13514	0.0316117	0.220669	0.193772	ARG1/CD226/IL12A/SH2D1A/STX7	5
GO:0006949	syncytium formation	5/480	50/13514	0.0316117	0.220669	0.193772	CD53/IL4R/JAM2/MAPK14/RAPGEF3	5
GO:0045661	regulation of myoblast differentiation	5/480	50/13514	0.0316117	0.220669	0.193772	CAPN3/ID3/MAPK14/PLCB1/PRICKLE1	5
GO:0030218	erythrocyte differentiation	8/480	104/13514	0.0316589	0.220669	0.193772	ACVR2A/BCL6/CDK6/ETS1/GATA3/LYN/MAPK14/SFXN1	8
GO:0001911	negative regulation of leukocyte mediated cytotoxicity	3/480	20/13514	0.032392	0.223558	0.196308	CEACAM1/FCGR2B/IL7R	3
GO:0010881	regulation of cardiac muscle contraction by regulation of the release of sequestered calcium ion	3/480	20/13514	0.032392	0.223558	0.196308	CAMK2D/DMD/GSTM2	3
GO:0035020	regulation of Rac protein signal transduction	3/480	20/13514	0.032392	0.223558	0.196308	ARHGAP17/ARHGAP24/RASGRF1	3
GO:0070293	renal absorption	3/480	20/13514	0.032392	0.223558	0.196308	AKR1C3/AQP3/KLHL3	3
GO:0101023	vascular endothelial cell proliferation	3/480	20/13514	0.032392	0.223558	0.196308	AKT3/COL4A3/PLCG1	3
GO:1905562	regulation of vascular endothelial cell proliferation	3/480	20/13514	0.032392	0.223558	0.196308	AKT3/COL4A3/PLCG1	3
GO:1905477	positive regulation of protein localization to membrane	7/480	86/13514	0.033054	0.227753	0.199993	ANK3/EZR/FYN/MYO1C/PIK3R1/PRKCE/PRKCH	7
GO:1905114	cell surface receptor signaling pathway involved in cell-cell signaling	25/480	476/13514	0.033209	0.228372	0.200536	AMFR/CELSR1/DDX3X/FZD6/GATA3/HHEX/IGFBP4/KREMEN1/LEF1/LRP6/MACF1/MAPK14/MLLT3/NDRG2/NOG/PKD2/PLCG2/PRICKLE1/PTPRO/RECK/ROR1/TCF7/TIAM1/TNIK/WNT16	25
GO:0001101	response to acid chemical	8/480	105/13514	0.0332523	0.228372	0.200536	ARG1/BCL11A/CPEB4/DNMT1/FYN/LYN/MYC/PKD2	8
GO:0014065	phosphatidylinositol 3-kinase signaling	9/480	125/13514	0.0340244	0.232806	0.204429	CD28/CEACAM1/GATA3/PIK3AP1/PIK3R1/PLEKHA1/PTPN13/ROR1/WNT16	9
GO:0043112	receptor metabolic process	5/480	51/13514	0.0340637	0.232806	0.204429	GPRASP1/INPP5F/NSF/PTPN1/TRAT1	5
GO:0048260	positive regulation of receptor-mediated endocytosis	5/480	51/13514	0.0340637	0.232806	0.204429	ARRB1/LDLRAP1/PLCG2/SYK/SYNJ1	5
GO:2000772	regulation of cellular senescence	4/480	35/13514	0.0345001	0.235406	0.206712	AKT3/BCL6/CDK6/PAWR	4
GO:0060627	regulation of vesicle-mediated transport	25/480	478/13514	0.0346554	0.236083	0.207307	AAK1/ALOX15/ARRB1/BLK/BMP2K/CACNA1I/CEACAM1/EZR/FCGR2B/GAB2/IL2RB/IL4R/INPP5F/LDLRAP1/LYN/NSF/PGAP1/PLCG2/PLSCR1/PTPN1/RAB27B/SYK/SYNJ1/SYT17/TBC1D4	25
GO:0031345	negative regulation of cell projection organization	11/480	166/13514	0.0347236	0.236165	0.207379	ARHGAP24/BCL11A/EPHA4/FYN/INPP5F/KREMEN1/MAP2/PTPRO/RAP1GAP/SEMA4B/ULK2	11
GO:2000377	regulation of reactive oxygen species metabolic process	9/480	126/13514	0.0355424	0.241344	0.211927	ABCD2/AKR1C3/ALOX5/FYN/GRB2/HP/MAPK14/PLCG2/SYK	9
GO:0009620	response to fungus	5/480	52/13514	0.0366305	0.246452	0.216412	ARG1/BTK/CLEC4D/PLCG2/SYK	5
GO:2000401	regulation of lymphocyte migration	5/480	52/13514	0.0366305	0.246452	0.216412	APOD/CD200/CD200R1/JAM2/STK39	5
GO:2000649	regulation of sodium ion transmembrane transporter activity	5/480	52/13514	0.0366305	0.246452	0.216412	ANK3/CAMK2D/DMD/PRKCE/STK39	5
GO:0032414	positive regulation of ion transmembrane transporter activity	7/480	88/13514	0.0368008	0.246452	0.216412	ANK3/DMD/GSTM2/IFNGR2/PKD2/PLCG2/STK39	7
GO:0060993	kidney morphogenesis	7/480	88/13514	0.0368008	0.246452	0.216412	GATA3/GCNT4/KLHL3/MYC/NOG/PKD2/PRKX	7
GO:0034390	smooth muscle cell apoptotic process	3/480	21/13514	0.0368214	0.246452	0.216412	DNMT1/IL12A/LRP6	3
GO:0034391	regulation of smooth muscle cell apoptotic process	3/480	21/13514	0.0368214	0.246452	0.216412	DNMT1/IL12A/LRP6	3
GO:1900120	regulation of receptor binding	3/480	21/13514	0.0368214	0.246452	0.216412	MMP9/NOG/PLCL1	3
GO:2000108	positive regulation of leukocyte apoptotic process	3/480	21/13514	0.0368214	0.246452	0.216412	BLK/CD274/LYN	3
GO:0043271	negative regulation of ion transport	9/480	127/13514	0.0371063	0.247964	0.21774	ANK3/CAMK2D/GSTM2/MMP9/PKD2/PRKCE/PXK/SESTD1/STK39	9
GO:0032388	positive regulation of intracellular transport	11/480	168/13514	0.0373877	0.249449	0.219043	ANK3/BAG3/EZR/FYN/LDLRAP1/MAP2/MAPK14/MYO1C/PGAP1/PIK3R1/RAPGEF3	11
GO:0035567	non-canonical Wnt signaling pathway	6/480	70/13514	0.0377223	0.249571	0.219151	CELSR1/FZD6/MLLT3/PRICKLE1/ROR1/TIAM1	6
GO:0007520	myoblast fusion	4/480	36/13514	0.0377617	0.249571	0.219151	CD53/IL4R/JAM2/MAPK14	4
GO:0009154	purine ribonucleotide catabolic process	4/480	36/13514	0.0377617	0.249571	0.219151	PDE4D/PDE7A/PDE7B/PDE9A	4
GO:0042092	type 2 immune response	4/480	36/13514	0.0377617	0.249571	0.219151	ARG1/BCL6/GATA3/IL4R	4
GO:0042269	regulation of natural killer cell mediated cytotoxicity	4/480	36/13514	0.0377617	0.249571	0.219151	CD226/CEACAM1/IL12A/SH2D1A	4
GO:1903426	regulation of reactive oxygen species biosynthetic process	4/480	36/13514	0.0377617	0.249571	0.219151	ABCD2/ALOX5/FYN/PLCG2	4
GO:2001056	positive regulation of cysteine-type endopeptidase activity	9/480	128/13514	0.0387166	0.255067	0.223977	AIM2/BCL2L11/CASP10/COL4A3/CTSH/DDX3X/FYN/MYC/SYK	9
GO:0010952	positive regulation of peptidase activity	11/480	169/13514	0.038772	0.255067	0.223977	AIM2/BCL2L11/CASP10/COL4A3/CTSH/DDX3X/EPHA4/FYN/LYN/MYC/SYK	11
GO:0060840	artery development	7/480	89/13514	0.038775	0.255067	0.223977	ADAMTS6/AKT3/BMPR2/EGR2/NOG/PKD2/PRICKLE1	7
GO:0002534	cytokine production involved in inflammatory response	5/480	53/13514	0.0393131	0.257801	0.226377	ABCD2/ALOX5/APOD/CD6/MAPK14	5
GO:1900015	regulation of cytokine production involved in inflammatory response	5/480	53/13514	0.0393131	0.257801	0.226377	ABCD2/ALOX5/APOD/CD6/MAPK14	5
GO:0008088	axo-dendritic transport	6/480	71/13514	0.0400221	0.261804	0.229892	AP3M2/DLG2/MAP2/RAB27B/TRAK1/WASF1	6
GO:0043542	endothelial cell migration	12/480	191/13514	0.0400479	0.261804	0.229892	AKT3/ANXA3/BMPR2/CD40/CEACAM1/DPP4/ETS1/GATA3/GPLD1/PLCG1/PRKCA/PRKX	12
GO:0048660	regulation of smooth muscle cell proliferation	9/480	129/13514	0.0403738	0.263117	0.231046	APOD/BMPR2/DNMT1/IL12A/JUN/LDLRAP1/MMP9/MYC/NDRG2	9
GO:1903305	regulation of regulated secretory pathway	9/480	129/13514	0.0403738	0.263117	0.231046	BLK/CACNA1I/CEACAM1/FCGR2B/GAB2/IL4R/LYN/SYK/SYT17	9
GO:0046006	regulation of activated T cell proliferation	4/480	37/13514	0.0411941	0.267841	0.235194	ARG1/CD274/CLC/PDCD1LG2	4
GO:0007568	aging	10/480	150/13514	0.0413715	0.267841	0.235194	AMFR/APOD/ARG1/CTNNA1/DNMBP/GRB2/KMO/PAX5/RNF165/SERPING1	10
GO:0006658	phosphatidylserine metabolic process	3/480	22/13514	0.041544	0.267841	0.235194	OSBPL10/PLSCR1/SERINC5	3
GO:0031579	membrane raft organization	3/480	22/13514	0.041544	0.267841	0.235194	CD2/MAL/RFTN1	3
GO:0046058	cAMP metabolic process	3/480	22/13514	0.041544	0.267841	0.235194	PDE4D/PDE7A/PDE7B	3
GO:1903859	regulation of dendrite extension	3/480	22/13514	0.041544	0.267841	0.235194	BCL11A/SLC23A2/SYT17	3
GO:2000310	regulation of NMDA receptor activity	3/480	22/13514	0.041544	0.267841	0.235194	IFNGR2/RASGRF1/RASGRF2	3
GO:0002040	sprouting angiogenesis	8/480	110/13514	0.0420375	0.270458	0.237492	AKT3/ALOX5/CEACAM1/E2F7/GPLD1/IL12A/LEF1/RECK	8
GO:0048659	smooth muscle cell proliferation	9/480	130/13514	0.0420784	0.270458	0.237492	APOD/BMPR2/DNMT1/IL12A/JUN/LDLRAP1/MMP9/MYC/NDRG2	9
GO:0051051	negative regulation of transport	20/480	371/13514	0.0423385	0.271715	0.238596	ANK3/APOD/BAG3/CAMK2D/CD200/CEACAM1/FCGR2B/GSTM2/IL12A/MMP9/MYC/PKD2/PLSCR1/PRKCE/PXK/SESTD1/STK39/TBC1D4/TRAT1/UBE2J1	20
GO:0007259	receptor signaling pathway via JAK-STAT	10/480	151/13514	0.0429676	0.274914	0.241405	CD40/FYN/IL12A/IL6ST/IL7R/INPP5F/LYN/PARP9/PKD2/STAT4	10
GO:0010594	regulation of endothelial cell migration	10/480	151/13514	0.0429676	0.274914	0.241405	AKT3/ANXA3/BMPR2/CD40/CEACAM1/ETS1/GATA3/GPLD1/PLCG1/PRKCA	10
GO:0010038	response to metal ion	18/480	326/13514	0.0431125	0.275423	0.241851	AKR1C3/ALOX15/ANK3/AQP3/ARG1/CAMK2D/CAPN3/CLIC4/DLG2/GPHN/GPLD1/JUN/MMP9/PKD2/PLCG2/PLSCR1/SYT17/TRPC1	18
GO:0032412	regulation of ion transmembrane transporter activity	13/480	215/13514	0.0434333	0.277052	0.243282	ANK3/CAMK2D/DMD/GSTM2/IFNGR2/MMP9/PDE4D/PKD2/PLCG2/PRKCE/RASGRF1/RASGRF2/STK39	13
GO:0048771	tissue remodeling	10/480	152/13514	0.0446052	0.284097	0.249468	ARG1/BMPR2/CEACAM1/IL7/LTBP3/PRKCA/SNX10/SYK/UBASH3B/WNT16	10
GO:0045124	regulation of bone resorption	4/480	38/13514	0.0447974	0.28446	0.249787	LTBP3/PRKCA/SYK/UBASH3B	4
GO:2001258	negative regulation of cation channel activity	4/480	38/13514	0.0447974	0.28446	0.249787	ANK3/GSTM2/MMP9/PKD2	4
GO:0042130	negative regulation of T cell proliferation	5/480	55/13514	0.0450287	0.285498	0.250699	ARG1/CD274/PAWR/PDCD1LG2/VSIG4	5
GO:0031342	negative regulation of cell killing	3/480	23/13514	0.0465552	0.287433	0.252398	CEACAM1/FCGR2B/IL7R	3
GO:0042537	benzene-containing compound metabolic process	3/480	23/13514	0.0465552	0.287433	0.252398	EPHX2/GSTM2/KMO	3
GO:0043302	positive regulation of leukocyte degranulation	3/480	23/13514	0.0465552	0.287433	0.252398	GAB2/IL4R/SYK	3
GO:0045954	positive regulation of natural killer cell mediated cytotoxicity	3/480	23/13514	0.0465552	0.287433	0.252398	CD226/IL12A/SH2D1A	3
GO:0090313	regulation of protein targeting to membrane	3/480	23/13514	0.0465552	0.287433	0.252398	ANK3/FYN/MYO1C	3
GO:2000515	negative regulation of CD4-positive, alpha-beta T cell activation	3/480	23/13514	0.0465552	0.287433	0.252398	BCL6/CD274/IL4R	3
GO:0015849	organic acid transport	16/480	284/13514	0.0468224	0.287433	0.252398	ABCD2/ACSL1/CEACAM1/KMO/LRRC8C/MAP2K6/MYC/SERINC5/SFXN1/SLC16A10/SLC1A4/SLC23A2/SLC26A8/SLC2A1/SLC7A6/SYK	16
GO:0001921	positive regulation of receptor recycling	2/480	10/13514	0.0469042	0.287433	0.252398	INPP5F/NSF	2
GO:0015911	long-chain fatty acid import across plasma membrane	2/480	10/13514	0.0469042	0.287433	0.252398	ACSL1/SLC2A1	2
GO:0033632	regulation of cell-cell adhesion mediated by integrin	2/480	10/13514	0.0469042	0.287433	0.252398	CD3E/DPP4	2
GO:0043951	negative regulation of cAMP-mediated signaling	2/480	10/13514	0.0469042	0.287433	0.252398	PDE3B/PDE4D	2
GO:0048304	positive regulation of isotype switching to IgG isotypes	2/480	10/13514	0.0469042	0.287433	0.252398	CD28/CD40	2
GO:0060397	growth hormone receptor signaling pathway via JAK-STAT	2/480	10/13514	0.0469042	0.287433	0.252398	LYN/PTPN1	2
GO:0071377	cellular response to glucagon stimulus	2/480	10/13514	0.0469042	0.287433	0.252398	ARG1/CYSLTR2	2
GO:0090184	positive regulation of kidney development	2/480	10/13514	0.0469042	0.287433	0.252398	MYC/NOG	2
GO:0097048	dendritic cell apoptotic process	2/480	10/13514	0.0469042	0.287433	0.252398	BLK/LYN	2
GO:1900227	positive regulation of NLRP3 inflammasome complex assembly	2/480	10/13514	0.0469042	0.287433	0.252398	DDX3X/PLCG2	2
GO:1902065	response to L-glutamate	2/480	10/13514	0.0469042	0.287433	0.252398	BCL11A/FYN	2
GO:1902959	regulation of aspartic-type endopeptidase activity involved in amyloid precursor protein catabolic process	2/480	10/13514	0.0469042	0.287433	0.252398	EPHA4/LYN	2
GO:1904380	endoplasmic reticulum mannose trimming	2/480	10/13514	0.0469042	0.287433	0.252398	AMFR/SYVN1	2
GO:1905383	protein localization to presynapse	2/480	10/13514	0.0469042	0.287433	0.252398	DLG2/RAB27B	2
GO:2000615	regulation of histone H3-K9 acetylation	2/480	10/13514	0.0469042	0.287433	0.252398	GATA3/NAP1L2	2
GO:2000668	regulation of dendritic cell apoptotic process	2/480	10/13514	0.0469042	0.287433	0.252398	BLK/LYN	2
GO:0070372	regulation of ERK1 and ERK2 cascade	15/480	262/13514	0.0473396	0.28968	0.254371	ACTA2/ALOX15/ARRB1/CD4/CEACAM1/EPHA4/EZR/GPR183/JUN/LYN/NDRG2/PRKCA/PTPN1/SYK/TNIP1	15
GO:0045638	negative regulation of myeloid cell differentiation	6/480	74/13514	0.0474461	0.28991	0.254573	CDK6/CEACAM1/LYN/MYC/PIK3R1/UBASH3B	6
GO:0051403	stress-activated MAPK cascade	13/480	218/13514	0.0475971	0.290411	0.255013	ARHGEF6/DUSP16/EDAR/EZR/FCGR2B/MAP2K6/MAPK14/MYC/PLCB1/PRDX1/STK39/TNIK/WNT16	13
GO:0033002	muscle cell proliferation	11/480	175/13514	0.0478327	0.291426	0.255904	APOD/BMPR2/DNMT1/IL12A/JUN/LDLRAP1/MAPK14/MMP9/MYC/NDRG2/NOG	11
GO:0006887	exocytosis	17/480	308/13514	0.048498	0.293801	0.257989	ANXA3/ARHGAP17/BLK/BTK/CACNA1I/CEACAM1/CLNK/FCGR2B/GAB2/IL4R/LAT/LYN/NSF/RAB27B/SYK/SYNJ1/SYT17	17
GO:0006195	purine nucleotide catabolic process	4/480	39/13514	0.0485713	0.293801	0.257989	PDE4D/PDE7A/PDE7B/PDE9A	4
GO:1901570	fatty acid derivative biosynthetic process	4/480	39/13514	0.0485713	0.293801	0.257989	ACSL1/ALOX15/ALOX5/ELOVL5	4
GO:1903115	regulation of actin filament-based movement	4/480	39/13514	0.0485713	0.293801	0.257989	ACTA2/CAMK2D/DSC2/PDE4D	4
GO:1904646	cellular response to amyloid-beta	4/480	39/13514	0.0485713	0.293801	0.257989	BCL2L11/EPHA4/FCGR2B/FYN	4
GO:0035725	sodium ion transmembrane transport	10/480	155/13514	0.0497703	0.300191	0.2636	ANK3/CACNA1I/CAMK2D/DMD/PKD2/PRKCE/SLC4A7/SLC6A16/SLC9A7/STK39	10
GO:0051099	positive regulation of binding	10/480	155/13514	0.0497703	0.300191	0.2636	AMFR/BLK/EPHA4/GATA3/IRF4/MMP9/MYC/PARP9/PLCL1/TIAM1	10
GO:0009791	post-embryonic development	6/480	75/13514	0.0500976	0.301301	0.264575	BCL11B/BCL2L11/GATA3/MYO1E/PLEKHA1/ZFY	6
GO:0045069	regulation of viral genome replication	6/480	75/13514	0.0500976	0.301301	0.264575	APOBEC3G/CD28/DDX3X/PLSCR1/SRPK1/TNIP1	6
GO:0001933	negative regulation of protein phosphorylation	16/480	287/13514	0.0506069	0.30393	0.266884	CEACAM1/DMD/DUSP16/EPHA1/HHEX/INPP5F/JUN/LRP6/LYN/NOG/PDE4D/PTPN1/PTPN13/PTPRO/TRIB2/UBASH3B	16
GO:0098930	axonal transport	5/480	57/13514	0.0512151	0.306583	0.269213	AP3M2/DLG2/MAP2/RAB27B/TRAK1	5
GO:0002230	positive regulation of defense response to virus by host	3/480	24/13514	0.0518496	0.306583	0.269213	AIM2/APOBEC3G/PARP9	3
GO:0010882	regulation of cardiac muscle contraction by calcium ion signaling	3/480	24/13514	0.0518496	0.306583	0.269213	CAMK2D/DMD/GSTM2	3
GO:0035994	response to muscle stretch	3/480	24/13514	0.0518496	0.306583	0.269213	DMD/JUN/MAPK14	3
GO:0036037	CD8-positive, alpha-beta T cell activation	3/480	24/13514	0.0518496	0.306583	0.269213	CD274/TNFSF8/WDFY4	3
GO:0046174	polyol catabolic process	3/480	24/13514	0.0518496	0.306583	0.269213	INPP4B/SYNJ1/SYNJ2	3
GO:0048679	regulation of axon regeneration	3/480	24/13514	0.0518496	0.306583	0.269213	EPHA4/INPP5F/KREMEN1	3
GO:0060037	pharyngeal system development	3/480	24/13514	0.0518496	0.306583	0.269213	BMPR2/GATA3/NOG	3
GO:0060251	regulation of glial cell proliferation	3/480	24/13514	0.0518496	0.306583	0.269213	LYN/MYC/PRKCH	3
GO:0060333	interferon-gamma-mediated signaling pathway	3/480	24/13514	0.0518496	0.306583	0.269213	ARG1/PARP9/TXK	3
GO:0060384	innervation	3/480	24/13514	0.0518496	0.306583	0.269213	GABRB2/LRIG1/RNF165	3
GO:0002832	negative regulation of response to biotic stimulus	7/480	95/13514	0.0520717	0.307464	0.269987	ARG1/CD96/CEACAM1/MICB/RNF125/SERPING1/VSIG4	7
GO:0009261	ribonucleotide catabolic process	4/480	40/13514	0.0525154	0.309217	0.271526	PDE4D/PDE7A/PDE7B/PDE9A	4
GO:2000404	regulation of T cell migration	4/480	40/13514	0.0525154	0.309217	0.271526	APOD/CD200/CD200R1/STK39	4
GO:0097696	receptor signaling pathway via STAT	10/480	157/13514	0.0534275	0.314148	0.275856	CD40/FYN/IL12A/IL6ST/IL7R/INPP5F/LYN/PARP9/PKD2/STAT4	10
GO:0016311	dephosphorylation	18/480	335/13514	0.0535263	0.31429	0.275981	CDC14A/DUSP16/EPHX2/FCRL3/FIG4/GPLD1/INPP4A/INPP4B/INPP5F/LPIN1/NT5DC3/PTPN1/PTPN13/PTPRO/SMG7/SYNJ1/SYNJ2/UBASH3B	18
GO:0060485	mesenchyme development	15/480	267/13514	0.054114	0.314811	0.276439	ACTA2/BMPR2/EPHA4/GATA3/KBTBD8/LEF1/LRP6/MYC/NOG/PKD2/SEMA4B/TEAD2/TIAM1/WNT16/ZFP64	15
GO:0015748	organophosphate ester transport	8/480	116/13514	0.0544542	0.314811	0.276439	ABCB4/ATP10A/ATP8B2/KCNN4/LRRC8C/OSBPL10/PITPNC1/PLSCR1	8
GO:0010660	regulation of muscle cell apoptotic process	5/480	58/13514	0.0544856	0.314811	0.276439	BAG3/CAMK2D/DNMT1/IL12A/LRP6	5
GO:0042267	natural killer cell mediated cytotoxicity	5/480	58/13514	0.0544856	0.314811	0.276439	CD226/CEACAM1/IL12A/PRDX1/SH2D1A	5
GO:0099518	vesicle cytoskeletal trafficking	5/480	58/13514	0.0544856	0.314811	0.276439	AP3M2/MAP2/MYO1C/MYO1E/TRAK1	5
GO:2001259	positive regulation of cation channel activity	5/480	58/13514	0.0544856	0.314811	0.276439	ANK3/GSTM2/IFNGR2/PKD2/PLCG2	5
GO:0070302	regulation of stress-activated protein kinase signaling cascade	11/480	179/13514	0.0546155	0.314811	0.276439	DUSP16/EDAR/EZR/FCGR2B/LYN/MYC/PLCB1/PRDX1/STK39/TNIK/WNT16	11
GO:0051091	positive regulation of DNA-binding transcription factor activity	14/480	245/13514	0.0547679	0.314811	0.276439	AIM2/ANXA3/BTK/CAPN3/CD200/CD40/CD40LG/LRP6/MID2/PLCG2/PRKCH/PRKCQ/ROR1/TRIM25	14
GO:0043543	protein acylation	12/480	201/13514	0.0551283	0.314811	0.276439	APBB1/ARRB1/DDX3X/GATA3/IRF4/LEF1/MLLT3/NAP1L2/NCOA3/NMT2/RAPGEF3/ZDHHC23	12
GO:1901019	regulation of calcium ion transmembrane transporter activity	6/480	77/13514	0.0556685	0.314811	0.276439	CAMK2D/DMD/GSTM2/PDE4D/PKD2/PLCG2	6
GO:0002645	positive regulation of tolerance induction	2/480	11/13514	0.056008	0.314811	0.276439	CD274/CD3E	2
GO:0002664	regulation of T cell tolerance induction	2/480	11/13514	0.056008	0.314811	0.276439	CD3E/CLC	2
GO:0002863	positive regulation of inflammatory response to antigenic stimulus	2/480	11/13514	0.056008	0.314811	0.276439	BTK/CD28	2
GO:0019372	lipoxygenase pathway	2/480	11/13514	0.056008	0.314811	0.276439	ALOX15/ALOX5	2
GO:0032530	regulation of microvillus organization	2/480	11/13514	0.056008	0.314811	0.276439	EZR/RAP1GAP	2
GO:0032957	inositol trisphosphate metabolic process	2/480	11/13514	0.056008	0.314811	0.276439	PLCB1/PLCG2	2
GO:0034350	regulation of glial cell apoptotic process	2/480	11/13514	0.056008	0.314811	0.276439	PRKCA/PRKCH	2
GO:0035331	negative regulation of hippo signaling	2/480	11/13514	0.056008	0.314811	0.276439	MAPK14/WWC2	2
GO:0043312	neutrophil degranulation	2/480	11/13514	0.056008	0.314811	0.276439	ANXA3/SYK	2
GO:0045472	response to ether	2/480	11/13514	0.056008	0.314811	0.276439	ABCB4/PLCB1	2
GO:0045628	regulation of T-helper 2 cell differentiation	2/480	11/13514	0.056008	0.314811	0.276439	BCL6/IL4R	2
GO:0051608	histamine transport	2/480	11/13514	0.056008	0.314811	0.276439	BTK/LYN	2
GO:0060211	regulation of nuclear-transcribed mRNA poly(A) tail shortening	2/480	11/13514	0.056008	0.314811	0.276439	BTG2/TNRC6C	2
GO:0060213	positive regulation of nuclear-transcribed mRNA poly(A) tail shortening	2/480	11/13514	0.056008	0.314811	0.276439	BTG2/TNRC6C	2
GO:0060315	negative regulation of ryanodine-sensitive calcium-release channel activity	2/480	11/13514	0.056008	0.314811	0.276439	GSTM2/PKD2	2
GO:0060601	lateral sprouting from an epithelium	2/480	11/13514	0.056008	0.314811	0.276439	CELSR1/NOG	2
GO:0072017	distal tubule development	2/480	11/13514	0.056008	0.314811	0.276439	KLHL3/PKD2	2
GO:0098760	response to interleukin-7	2/480	11/13514	0.056008	0.314811	0.276439	BTK/IL7R	2
GO:0098761	cellular response to interleukin-7	2/480	11/13514	0.056008	0.314811	0.276439	BTK/IL7R	2
GO:1901077	regulation of relaxation of muscle	2/480	11/13514	0.056008	0.314811	0.276439	CAMK2D/PDE4D	2
GO:1901844	regulation of cell communication by electrical coupling involved in cardiac conduction	2/480	11/13514	0.056008	0.314811	0.276439	CAMK2D/PDE4D	2
GO:1903651	positive regulation of cytoplasmic transport	2/480	11/13514	0.056008	0.314811	0.276439	EZR/MAP2	2
GO:0002639	positive regulation of immunoglobulin production	4/480	41/13514	0.0566286	0.317452	0.278758	C17orf99/CD28/CD40/IL4R	4
GO:0061647	histone H3-K9 modification	4/480	41/13514	0.0566286	0.317452	0.278758	DNMT1/GATA3/NAP1L2/PAX5	4
GO:0022898	regulation of transmembrane transporter activity	13/480	224/13514	0.0567374	0.317639	0.278922	ANK3/CAMK2D/DMD/GSTM2/IFNGR2/MMP9/PDE4D/PKD2/PLCG2/PRKCE/RASGRF1/RASGRF2/STK39	13
GO:0007229	integrin-mediated signaling pathway	7/480	97/13514	0.0570691	0.317665	0.278945	CD40LG/CEACAM1/CTNNA1/ITGA6/LAT/SYK/TXK	7
GO:0051656	establishment of organelle localization	18/480	338/13514	0.0573606	0.317665	0.278945	AP3M2/BLK/BTK/CLMN/CLNK/EZR/GAB2/IL4R/LAT/LYN/MAP2/MYO1C/MYO1E/RAB27B/SYK/SYNJ1/TRAK1/WASF1	18
GO:0030947	regulation of vascular endothelial growth factor receptor signaling pathway	3/480	25/13514	0.0574211	0.317665	0.278945	HHEX/PTPN1/TMEM204	3
GO:0033137	negative regulation of peptidyl-serine phosphorylation	3/480	25/13514	0.0574211	0.317665	0.278945	DMD/INPP5F/PDE4D	3
GO:0036314	response to sterol	3/480	25/13514	0.0574211	0.317665	0.278945	GPLD1/LRP6/RORA	3
GO:0048710	regulation of astrocyte differentiation	3/480	25/13514	0.0574211	0.317665	0.278945	EPHA4/IL6ST/NOG	3
GO:0060325	face morphogenesis	3/480	25/13514	0.0574211	0.317665	0.278945	LEF1/NOG/PLEKHA1	3
GO:0090200	positive regulation of release of cytochrome c from mitochondria	3/480	25/13514	0.0574211	0.317665	0.278945	BCL2L11/BMF/MMP9	3
GO:1900101	regulation of endoplasmic reticulum unfolded protein response	3/480	25/13514	0.0574211	0.317665	0.278945	BCL2L11/PIK3R1/PTPN1	3
GO:0031400	negative regulation of protein modification process	22/480	432/13514	0.0575998	0.318235	0.279445	ARRB1/CAPN3/CEACAM1/DMD/DNMT1/DUSP16/EPHA1/FYN/HHEX/INPP5F/JUN/LRP6/LYN/NOG/PAX5/PDE4D/PRKCE/PTPN1/PTPN13/PTPRO/TRIB2/UBASH3B	22
GO:0030032	lamellipodium assembly	5/480	59/13514	0.0578743	0.318915	0.280042	ABLIM1/ARHGEF6/PIK3R1/PTPRO/VAV2	5
GO:0061035	regulation of cartilage development	5/480	59/13514	0.0578743	0.318915	0.280042	BMPR2/LTBP3/MAF/NOG/RUNX2	5
GO:0072503	cellular divalent inorganic cation homeostasis	22/480	433/13514	0.0587635	0.323391	0.283973	CACNA1E/CAMK2D/CAPN3/CCR3/CCR4/CD19/CD40/DMD/FYN/GSTM2/HRH4/LRP6/LYN/MCOLN2/PDE4D/PKD2/PLCG1/PLCG2/PRKCE/RASA3/TRPC1/UBASH3B	22
GO:0050792	regulation of viral process	9/480	139/13514	0.0596212	0.327554	0.287628	APOBEC3G/CD28/CD4/DDX3X/MID2/PLSCR1/SRPK1/TNIP1/TRIM25	9
GO:0032411	positive regulation of transporter activity	7/480	98/13514	0.0596754	0.327554	0.287628	ANK3/DMD/GSTM2/IFNGR2/PKD2/PLCG2/STK39	7
GO:0048638	regulation of developmental growth	16/480	294/13514	0.06026	0.330332	0.290067	BCL11A/BCL2L11/BMPR2/CAPN3/EZR/IL7/MACF1/MAP2/MAPK14/NOG/PLCB1/SEMA4B/SLC23A2/SYT17/ULK2/WWC2	16
GO:0031641	regulation of myelination	4/480	42/13514	0.0609098	0.333026	0.292434	EGR2/FIG4/JAM2/LPIN1	4
GO:0072523	purine-containing compound catabolic process	4/480	42/13514	0.0609098	0.333026	0.292434	PDE4D/PDE7A/PDE7B/PDE9A	4
GO:0072659	protein localization to plasma membrane	14/480	249/13514	0.0609902	0.333034	0.29244	ANK3/EZR/GGA2/LDLRAP1/LRP6/MACF1/NSF/PIK3R1/PRKCE/PRKCH/RAPGEF6/STX7/TNIK/ZDHHC23	14
GO:0050688	regulation of defense response to virus	5/480	60/13514	0.0613811	0.334301	0.293553	AIM2/APOBEC3G/MICB/PARP9/RNF125	5
GO:1902305	regulation of sodium ion transmembrane transport	5/480	60/13514	0.0613811	0.334301	0.293553	ANK3/CAMK2D/DMD/PRKCE/STK39	5
GO:1990778	protein localization to cell periphery	16/480	295/13514	0.0617353	0.335795	0.294865	ANK3/EZR/GGA2/GNAI1/LDLRAP1/LRP6/MACF1/MAL/NSF/PIK3R1/PRKCE/PRKCH/RAPGEF6/STX7/TNIK/ZDHHC23	16
GO:0035148	tube formation	9/480	140/13514	0.0618212	0.335829	0.294895	BCL2L11/CELSR1/EDAR/FZD6/GATA3/NOG/PRICKLE1/PRKACB/TEAD2	9
GO:0009612	response to mechanical stimulus	11/480	183/13514	0.0620127	0.336435	0.295427	BAG3/BTG2/CASP5/CD40/DMD/FYN/HABP4/JUN/MAPK14/PKD2/SLC2A1	11
GO:0002062	chondrocyte differentiation	7/480	99/13514	0.0623539	0.336983	0.295908	BMPR2/CREB3L2/GPLD1/LTBP3/MAF/MAPK14/RUNX2	7
GO:0033559	unsaturated fatty acid metabolic process	7/480	99/13514	0.0623539	0.336983	0.295908	ABCD2/AKR1C3/ALOX15/ALOX5/ELOVL5/FAAH2/GSTM2	7
GO:0045446	endothelial cell differentiation	7/480	99/13514	0.0623539	0.336983	0.295908	BMPR2/CEACAM1/CLIC4/EZR/PDE4D/PLCB1/RAPGEF3	7
GO:0000038	very long-chain fatty acid metabolic process	3/480	26/13514	0.0632629	0.338421	0.29717	ABCD2/ACSL1/ELOVL5	3
GO:0001881	receptor recycling	3/480	26/13514	0.0632629	0.338421	0.29717	INPP5F/NSF/TRAT1	3
GO:0002092	positive regulation of receptor internalization	3/480	26/13514	0.0632629	0.338421	0.29717	ARRB1/PLCG2/SYK	3
GO:0019432	triglyceride biosynthetic process	3/480	26/13514	0.0632629	0.338421	0.29717	ACSL1/GPLD1/LPIN1	3
GO:0035066	positive regulation of histone acetylation	3/480	26/13514	0.0632629	0.338421	0.29717	ARRB1/GATA3/NAP1L2	3
GO:0042403	thyroid hormone metabolic process	3/480	26/13514	0.0632629	0.338421	0.29717	GATA3/GCNT4/SLC16A10	3
GO:0042759	long-chain fatty acid biosynthetic process	3/480	26/13514	0.0632629	0.338421	0.29717	ALOX15/ALOX5/GSTM2	3
GO:0043949	regulation of cAMP-mediated signaling	3/480	26/13514	0.0632629	0.338421	0.29717	GNAI1/PDE3B/PDE4D	3
GO:0017157	regulation of exocytosis	11/480	184/13514	0.0639597	0.339632	0.298235	BLK/CACNA1I/CEACAM1/FCGR2B/GAB2/IL4R/LYN/NSF/RAB27B/SYK/SYT17	11
GO:0051090	regulation of DNA-binding transcription factor activity	20/480	390/13514	0.0641951	0.339632	0.298235	AIM2/ANXA3/ANXA4/ARRB1/BTK/CAPN3/CD200/CD40/CD40LG/FZD6/ID3/LRP6/MID2/PKD2/PLCG2/PRKCH/PRKCQ/ROR1/SYK/TRIM25	20
GO:0046942	carboxylic acid transport	14/480	251/13514	0.0642736	0.339632	0.298235	ABCB4/CEACAM1/KMO/LRRC8C/MAP2K6/MYC/SERINC5/SFXN1/SLC1A4/SLC23A2/SLC26A8/SLC35D1/SLC7A6/SYK	14
GO:0015711	organic anion transport	17/480	320/13514	0.0645712	0.339632	0.298235	ABCB4/CEACAM1/CYB5R2/KMO/LRRC8C/MAP2K6/MYC/SERINC5/SFXN1/SLC1A4/SLC23A2/SLC26A8/SLC2A1/SLC35D1/SLC4A7/SLC7A6/SYK	17
GO:0045862	positive regulation of proteolysis	17/480	320/13514	0.0645712	0.339632	0.298235	AIM2/BCL2L11/CAPN3/CASP10/COL4A3/CTSH/DDX3X/EPHA4/FYN/GPLD1/LYN/MYC/PRICKLE1/RNF144A/SYK/TNIP1/TRIB2	17
GO:0001843	neural tube closure	6/480	80/13514	0.0646983	0.339632	0.298235	CELSR1/FZD6/NOG/PRICKLE1/PRKACB/TEAD2	6
GO:0033627	cell adhesion mediated by integrin	6/480	80/13514	0.0646983	0.339632	0.298235	CD3E/DPP4/ITGA6/LYN/PDE3B/SYK	6
GO:0001885	endothelial cell development	5/480	61/13514	0.0650058	0.339632	0.298235	CLIC4/EZR/PDE4D/PLCB1/RAPGEF3	5
GO:0043550	regulation of lipid kinase activity	5/480	61/13514	0.0650058	0.339632	0.298235	CD19/LYN/PIK3R1/VAV2/WDR91	5
GO:1904377	positive regulation of protein localization to cell periphery	5/480	61/13514	0.0650058	0.339632	0.298235	EZR/GNAI1/PIK3R1/PRKCE/PRKCH	5
GO:0001676	long-chain fatty acid metabolic process	7/480	100/13514	0.0651046	0.339632	0.298235	ACSL1/AKR1C3/ALOX15/ALOX5/ELOVL5/FAAH2/GSTM2	7
GO:0032526	response to retinoic acid	7/480	100/13514	0.0651046	0.339632	0.298235	AQP3/CTSH/LYN/MICB/MYC/SYNJ1/TEAD2	7
GO:0006636	unsaturated fatty acid biosynthetic process	4/480	43/13514	0.0653573	0.339632	0.298235	ABCD2/AKR1C3/ALOX15/ELOVL5	4
GO:1902895	positive regulation of miRNA transcription	4/480	43/13514	0.0653573	0.339632	0.298235	ETS1/GATA3/JUN/MYC	4
GO:0006473	protein acetylation	10/480	163/13514	0.0654496	0.339632	0.298235	APBB1/ARRB1/DDX3X/GATA3/IRF4/LEF1/MLLT3/NAP1L2/NCOA3/RAPGEF3	10
GO:0009415	response to water	2/480	12/13514	0.0656676	0.339632	0.298235	MYC/PKD2	2
GO:0032736	positive regulation of interleukin-13 production	2/480	12/13514	0.0656676	0.339632	0.298235	GATA3/IRF4	2
GO:0043970	histone H3-K9 acetylation	2/480	12/13514	0.0656676	0.339632	0.298235	GATA3/NAP1L2	2
GO:0051280	negative regulation of release of sequestered calcium ion into cytosol	2/480	12/13514	0.0656676	0.339632	0.298235	GSTM2/PKD2	2
GO:0071361	cellular response to ethanol	2/480	12/13514	0.0656676	0.339632	0.298235	PRKCE/SLC23A2	2
GO:0071639	positive regulation of monocyte chemotactic protein-1 production	2/480	12/13514	0.0656676	0.339632	0.298235	MCOLN2/SYK	2
GO:0072178	nephric duct morphogenesis	2/480	12/13514	0.0656676	0.339632	0.298235	EPHA4/GATA3	2
GO:0090331	negative regulation of platelet aggregation	2/480	12/13514	0.0656676	0.339632	0.298235	CEACAM1/UBASH3B	2
GO:0097201	negative regulation of transcription from RNA polymerase II promoter in response to stress	2/480	12/13514	0.0656676	0.339632	0.298235	BAG3/JUN	2
GO:1901722	regulation of cell proliferation involved in kidney development	2/480	12/13514	0.0656676	0.339632	0.298235	GATA3/MYC	2
GO:1902514	regulation of calcium ion transmembrane transport via high voltage-gated calcium channel	2/480	12/13514	0.0656676	0.339632	0.298235	CAMK2D/SESTD1	2
GO:1905245	regulation of aspartic-type peptidase activity	2/480	12/13514	0.0656676	0.339632	0.298235	EPHA4/LYN	2
GO:0030178	negative regulation of Wnt signaling pathway	9/480	142/13514	0.066375	0.34245	0.300708	AMFR/FZD6/IGFBP4/KREMEN1/MAPK14/MLLT3/NOG/PRICKLE1/PTPRO	9
GO:1903034	regulation of response to wounding	9/480	142/13514	0.066375	0.34245	0.300708	ACTA2/ALOX5/CEACAM1/EPHA4/INPP5F/KREMEN1/PRKCE/SERPING1/UBASH3B	9
GO:0031058	positive regulation of histone modification	6/480	81/13514	0.0678883	0.348751	0.306242	ARRB1/BCL6/DNMT1/GATA3/JDP2/NAP1L2	6
GO:0048525	negative regulation of viral process	6/480	81/13514	0.0678883	0.348751	0.306242	APOBEC3G/MID2/PLSCR1/SRPK1/TNIP1/TRIM25	6
GO:0060606	tube closure	6/480	81/13514	0.0678883	0.348751	0.306242	CELSR1/FZD6/NOG/PRICKLE1/PRKACB/TEAD2	6
GO:0048259	regulation of receptor-mediated endocytosis	7/480	101/13514	0.0679277	0.348751	0.306242	AAK1/ARRB1/BMP2K/LDLRAP1/PLCG2/SYK/SYNJ1	7
GO:0010657	muscle cell apoptotic process	5/480	62/13514	0.0687479	0.352103	0.309185	BAG3/CAMK2D/DNMT1/IL12A/LRP6	5
GO:0045824	negative regulation of innate immune response	5/480	62/13514	0.0687479	0.352103	0.309185	ARG1/CD96/CEACAM1/SERPING1/VSIG4	5
GO:0001945	lymph vessel development	3/480	27/13514	0.0693678	0.352278	0.309339	BMPR2/SYK/TMEM204	3
GO:0002719	negative regulation of cytokine production involved in immune response	3/480	27/13514	0.0693678	0.352278	0.309339	ARG1/BCL6/CD96	3
GO:0017145	stem cell division	3/480	27/13514	0.0693678	0.352278	0.309339	MLLT3/NAP1L2/NCOA3	3
GO:0032703	negative regulation of interleukin-2 production	3/480	27/13514	0.0693678	0.352278	0.309339	EZR/GATA3/VSIG4	3
GO:0036336	dendritic cell migration	3/480	27/13514	0.0693678	0.352278	0.309339	ALOX5/GPR183/IL12A	3
GO:0045648	positive regulation of erythrocyte differentiation	3/480	27/13514	0.0693678	0.352278	0.309339	ACVR2A/ETS1/MAPK14	3
GO:0070570	regulation of neuron projection regeneration	3/480	27/13514	0.0693678	0.352278	0.309339	EPHA4/INPP5F/KREMEN1	3
GO:0002237	response to molecule of bacterial origin	16/480	300/13514	0.0694811	0.352428	0.309471	ARG1/CD180/CD274/CD6/CD96/FCGR2B/IL12A/IRF8/KMO/LYN/MAPK14/PDCD1LG2/PLCG2/PRKCA/PRKCE/TNIP1	16
GO:0022408	negative regulation of cell-cell adhesion	10/480	165/13514	0.0698132	0.352781	0.30978	ARG1/BCL6/CD274/CEACAM1/FCGR2B/IL4R/PAWR/PDCD1LG2/UBASH3B/VSIG4	10
GO:0002204	somatic recombination of immunoglobulin genes involved in immune response	4/480	44/13514	0.0699695	0.352781	0.30978	BCL6/CD28/CD40/CD40LG	4
GO:0002208	somatic diversification of immunoglobulins involved in immune response	4/480	44/13514	0.0699695	0.352781	0.30978	BCL6/CD28/CD40/CD40LG	4
GO:0045190	isotype switching	4/480	44/13514	0.0699695	0.352781	0.30978	BCL6/CD28/CD40/CD40LG	4
GO:0061951	establishment of protein localization to plasma membrane	4/480	44/13514	0.0699695	0.352781	0.30978	ANK3/GGA2/MACF1/NSF	4
GO:0045833	negative regulation of lipid metabolic process	6/480	82/13514	0.0711681	0.358394	0.314709	AKR1C3/APOD/CEACAM1/GPLD1/LPIN1/PDE3B	6
GO:0030111	regulation of Wnt signaling pathway	15/480	278/13514	0.0713059	0.358659	0.314942	AMFR/DDX3X/FZD6/HHEX/IGFBP4/KREMEN1/LEF1/MACF1/MAPK14/MLLT3/NOG/PRICKLE1/PTPRO/RECK/TIAM1	15
GO:0002009	morphogenesis of an epithelium	23/480	468/13514	0.0725439	0.363034	0.318784	ARHGAP24/CEACAM1/CELSR1/CLIC4/CTSH/EPHA4/FZD6/GATA3/GRB2/KLHL3/LEF1/MLLT3/MYC/NOG/PKD2/PRICKLE1/PRKACB/PRKX/ROR1/TEAD2/TIAM1/TIMELESS/WNT16	23
GO:0009166	nucleotide catabolic process	5/480	63/13514	0.0726068	0.363034	0.318784	FHIT/PDE4D/PDE7A/PDE7B/PDE9A	5
GO:0034121	regulation of toll-like receptor signaling pathway	5/480	63/13514	0.0726068	0.363034	0.318784	DDX3X/FCRL3/IRF4/LILRA4/LYN	5
GO:0071260	cellular response to mechanical stimulus	5/480	63/13514	0.0726068	0.363034	0.318784	BAG3/CASP5/CD40/HABP4/SLC2A1	5
GO:2000379	positive regulation of reactive oxygen species metabolic process	5/480	63/13514	0.0726068	0.363034	0.318784	AKR1C3/GRB2/MAPK14/PLCG2/SYK	5
GO:0040013	negative regulation of locomotion	15/480	279/13514	0.0730297	0.364715	0.32026	APOD/C5/CD200/CD200R1/CLIC4/CTNNA1/DPP4/EPHA1/EPHA4/GATA3/NOG/PLCB1/PTPRO/RECK/SEMA4B	15
GO:1905475	regulation of protein localization to membrane	9/480	145/13514	0.0735924	0.364862	0.320389	ANK3/EZR/FYN/LDLRAP1/MYO1C/PIK3R1/PRKCE/PRKCH/STX7	9
GO:0031623	receptor internalization	7/480	103/13514	0.0737914	0.364862	0.320389	ARRB1/CEACAM1/EZR/GRB2/LDLRAP1/PLCG2/SYK	7
GO:0002064	epithelial cell development	11/480	189/13514	0.0742896	0.364862	0.320389	ACTA2/BCL11B/CDK6/CLIC4/EZR/IL6ST/MYO1E/PDE4D/PLCB1/RAPGEF3/VSIG1	11
GO:0043583	ear development	11/480	189/13514	0.0742896	0.364862	0.320389	BCL2L11/EPHA4/FZD6/GABRB2/GATA3/LRIG1/MAF/NOG/ROR1/SLC4A7/TTC39C	11
GO:0010977	negative regulation of neuron projection development	8/480	124/13514	0.074329	0.364862	0.320389	BCL11A/EPHA4/INPP5F/KREMEN1/MAP2/PTPRO/SEMA4B/ULK2	8
GO:1900180	regulation of protein localization to nucleus	8/480	124/13514	0.074329	0.364862	0.320389	APOD/BAG3/CTNNA1/DCLK2/FYN/MAPK14/PARP9/PIK3R1	8
GO:0006968	cellular defense response	4/480	45/13514	0.0747443	0.364862	0.320389	CCR3/ITK/SH2D1A/TRAT1	4
GO:0046850	regulation of bone remodeling	4/480	45/13514	0.0747443	0.364862	0.320389	LTBP3/PRKCA/SYK/UBASH3B	4
GO:0051056	regulation of small GTPase mediated signal transduction	14/480	257/13514	0.0748258	0.364862	0.320389	ARHGAP10/ARHGAP17/ARHGAP24/ARRB1/BCL6/DNMBP/RALGPS1/RAP1GAP/RASA3/RASGRF1/RASGRF2/SIPA1L1/TIAM1/VAV2	14
GO:0060828	regulation of canonical Wnt signaling pathway	12/480	212/13514	0.0756805	0.364862	0.320389	AMFR/DDX3X/FZD6/HHEX/IGFBP4/KREMEN1/MAPK14/MLLT3/NOG/PRICKLE1/PTPRO/RECK	12
GO:0010575	positive regulation of vascular endothelial growth factor production	3/480	28/13514	0.0757278	0.364862	0.320389	C5/IL6ST/RORA	3
GO:0045879	negative regulation of smoothened signaling pathway	3/480	28/13514	0.0757278	0.364862	0.320389	CD3E/PRKACB/RUNX2	3
GO:1902235	regulation of endoplasmic reticulum stress-induced intrinsic apoptotic signaling pathway	3/480	28/13514	0.0757278	0.364862	0.320389	BCL2L11/PTPN1/SYVN1	3
GO:0002829	negative regulation of type 2 immune response	2/480	13/13514	0.0758324	0.364862	0.320389	ARG1/BCL6	2
GO:0002864	regulation of acute inflammatory response to antigenic stimulus	2/480	13/13514	0.0758324	0.364862	0.320389	BTK/FCGR2B	2
GO:0010763	positive regulation of fibroblast migration	2/480	13/13514	0.0758324	0.364862	0.320389	ACTA2/PRKCE	2
GO:0016322	neuron remodeling	2/480	13/13514	0.0758324	0.364862	0.320389	BCL11A/FARP2	2
GO:0032373	positive regulation of sterol transport	2/480	13/13514	0.0758324	0.364862	0.320389	ABCB4/LDLRAP1	2
GO:0032376	positive regulation of cholesterol transport	2/480	13/13514	0.0758324	0.364862	0.320389	ABCB4/LDLRAP1	2
GO:0032717	negative regulation of interleukin-8 production	2/480	13/13514	0.0758324	0.364862	0.320389	ANXA4/ARRB1	2
GO:0035641	locomotory exploration behavior	2/480	13/13514	0.0758324	0.364862	0.320389	DPP4/PRKCE	2
GO:0035745	T-helper 2 cell cytokine production	2/480	13/13514	0.0758324	0.364862	0.320389	ARG1/GATA3	2
GO:0043301	negative regulation of leukocyte degranulation	2/480	13/13514	0.0758324	0.364862	0.320389	CEACAM1/FCGR2B	2
GO:0044154	histone H3-K14 acetylation	2/480	13/13514	0.0758324	0.364862	0.320389	GATA3/NAP1L2	2
GO:0045176	apical protein localization	2/480	13/13514	0.0758324	0.364862	0.320389	CELSR1/MAL	2
GO:0051284	positive regulation of sequestering of calcium ion	2/480	13/13514	0.0758324	0.364862	0.320389	GSTM2/PKD2	2
GO:0070486	leukocyte aggregation	2/480	13/13514	0.0758324	0.364862	0.320389	JAM2/ZAP70	2
GO:0071397	cellular response to cholesterol	2/480	13/13514	0.0758324	0.364862	0.320389	GPLD1/LRP6	2
GO:0150079	negative regulation of neuroinflammatory response	2/480	13/13514	0.0758324	0.364862	0.320389	CD200/CD200R1	2
GO:1902563	regulation of neutrophil activation	2/480	13/13514	0.0758324	0.364862	0.320389	FCGR2B/SYK	2
GO:1903894	regulation of IRE1-mediated unfolded protein response	2/480	13/13514	0.0758324	0.364862	0.320389	BCL2L11/PTPN1	2
GO:2000551	regulation of T-helper 2 cell cytokine production	2/480	13/13514	0.0758324	0.364862	0.320389	ARG1/GATA3	2
GO:0032386	regulation of intracellular transport	15/480	281/13514	0.0765592	0.367628	0.322818	ANK3/APOD/BAG3/EZR/FYN/INPP5F/LDLRAP1/MAP2/MAPK14/MYO1C/PGAP1/PIK3R1/PTPN1/RAPGEF3/UBE2J1	15
GO:0032370	positive regulation of lipid transport	5/480	64/13514	0.0765818	0.367628	0.322818	ABCB4/ACSL1/DENND5B/LDLRAP1/MAP2K6	5
GO:0003014	renal system process	7/480	104/13514	0.0768319	0.368408	0.323503	AKR1C3/AQP3/KLHL3/MYO1E/PCSK5/PRKACB/PTPRO	7
GO:0045639	positive regulation of myeloid cell differentiation	6/480	84/13514	0.0779966	0.373567	0.328033	ACVR2A/CD4/ETS1/LEF1/MAPK14/PRKCA	6
GO:0050954	sensory perception of mechanical stimulus	9/480	147/13514	0.0786631	0.376332	0.33046	CCDC50/CDC14A/COL4A3/FYN/GABRB2/LRIG1/PGAP1/ROR1/SERPINB6	9
GO:0060562	epithelial tube morphogenesis	16/480	306/13514	0.0796035	0.379444	0.333194	CELSR1/CLIC4/CTSH/EPHA4/FZD6/GATA3/KLHL3/LEF1/MYC/NOG/PKD2/PRICKLE1/PRKACB/PRKX/TEAD2/TIMELESS	16
GO:0002455	humoral immune response mediated by circulating immunoglobulin	4/480	46/13514	0.0796793	0.379444	0.333194	C5/FCER2/FCGR2B/SERPING1	4
GO:0045599	negative regulation of fat cell differentiation	4/480	46/13514	0.0796793	0.379444	0.333194	GATA3/JDP2/RORA/TRIB2	4
GO:0061028	establishment of endothelial barrier	4/480	46/13514	0.0796793	0.379444	0.333194	EZR/PDE4D/PLCB1/RAPGEF3	4
GO:0035107	appendage morphogenesis	8/480	126/13514	0.0799013	0.379444	0.333194	BCL2L11/FZD6/LEF1/NOG/PCSK5/RECK/RNF165/RUNX2	8
GO:0035108	limb morphogenesis	8/480	126/13514	0.0799013	0.379444	0.333194	BCL2L11/FZD6/LEF1/NOG/PCSK5/RECK/RNF165/RUNX2	8
GO:0008286	insulin receptor signaling pathway	7/480	105/13514	0.0799447	0.379444	0.333194	BCAR3/GAB1/GPLD1/GRB2/PIK3R1/PRKCQ/PTPN1	7
GO:0060326	cell chemotaxis	14/480	260/13514	0.0805026	0.381662	0.335141	ALOX5/C5/CCR3/CCR4/DPP4/GAB1/GPR183/IL12A/LEF1/LYN/PRKCQ/PTPRO/STK39/SYK	14
GO:0030500	regulation of bone mineralization	5/480	65/13514	0.0806721	0.382036	0.335469	ACVR2A/ALOX5/BMP2K/BMPR2/LTBP3	5
GO:0048639	positive regulation of developmental growth	9/480	148/13514	0.0812764	0.384438	0.337579	BMPR2/CAPN3/EZR/IL7/MACF1/MAPK14/PLCB1/SLC23A2/SYT17	9
GO:0120031	plasma membrane bounded cell projection assembly	20/480	402/13514	0.0814592	0.384438	0.337579	ABLIM1/ARHGAP24/ARHGEF6/CDC14A/CLCN4/CLUAP1/EZR/FHDC1/GPM6A/PIK3R1/PTPRO/RAP1GAP/RAPGEF6/SH3YL1/SNX10/SPATA6/SPEF2/TNIK/TTC39C/VAV2	20
GO:0032479	regulation of type I interferon production	6/480	85/13514	0.0815447	0.384438	0.337579	DDX3X/IRF8/LILRA4/PLCG2/RNF125/SYK	6
GO:0032606	type I interferon production	6/480	85/13514	0.0815447	0.384438	0.337579	DDX3X/IRF8/LILRA4/PLCG2/RNF125/SYK	6
GO:0003382	epithelial cell morphogenesis	3/480	29/13514	0.0823348	0.385144	0.338199	BCL11B/CLIC4/VSIG1	3
GO:0015701	bicarbonate transport	3/480	29/13514	0.0823348	0.385144	0.338199	CYB5R2/SLC26A8/SLC4A7	3
GO:0040036	regulation of fibroblast growth factor receptor signaling pathway	3/480	29/13514	0.0823348	0.385144	0.338199	GATA3/NOG/RUNX2	3
GO:0045070	positive regulation of viral genome replication	3/480	29/13514	0.0823348	0.385144	0.338199	CD28/DDX3X/SRPK1	3
GO:0060323	head morphogenesis	3/480	29/13514	0.0823348	0.385144	0.338199	LEF1/NOG/PLEKHA1	3
GO:0090075	relaxation of muscle	3/480	29/13514	0.0823348	0.385144	0.338199	CAMK2D/GSTM2/PDE4D	3
GO:2000191	regulation of fatty acid transport	3/480	29/13514	0.0823348	0.385144	0.338199	ACSL1/MAP2K6/SYK	3
GO:0007411	axon guidance	12/480	216/13514	0.0842264	0.391368	0.343664	BCL11B/BMPR2/EGR2/EPHA1/EPHA4/FYN/GATA3/NOG/PRKCQ/PTPRO/RNF165/SEMA4B	12
GO:0046638	positive regulation of alpha-beta T cell differentiation	4/480	47/13514	0.0847721	0.391368	0.343664	CD83/IL4R/SYK/ZAP70	4
GO:1903409	reactive oxygen species biosynthetic process	4/480	47/13514	0.0847721	0.391368	0.343664	ABCD2/ALOX5/FYN/PLCG2	4
GO:0030968	endoplasmic reticulum unfolded protein response	5/480	66/13514	0.0848767	0.391368	0.343664	AMFR/BCL2L11/CREB3L2/PIK3R1/PTPN1	5
GO:0001738	morphogenesis of a polarized epithelium	6/480	86/13514	0.0851815	0.391368	0.343664	CELSR1/FZD6/MLLT3/PRICKLE1/ROR1/TIAM1	6
GO:0014020	primary neural tube formation	6/480	86/13514	0.0851815	0.391368	0.343664	CELSR1/FZD6/NOG/PRICKLE1/PRKACB/TEAD2	6
GO:0034620	cellular response to unfolded protein	6/480	86/13514	0.0851815	0.391368	0.343664	AMFR/BAG3/BCL2L11/CREB3L2/PIK3R1/PTPN1	6
GO:0032496	response to lipopolysaccharide	15/480	286/13514	0.0858651	0.391368	0.343664	ARG1/CD180/CD274/CD6/CD96/IL12A/IRF8/KMO/LYN/MAPK14/PDCD1LG2/PLCG2/PRKCA/PRKCE/TNIP1	15
GO:0045667	regulation of osteoblast differentiation	7/480	107/13514	0.0863867	0.391368	0.343664	ACVR2A/BMPR2/CDK6/ID3/IL6ST/NOG/RUNX2	7
GO:0072009	nephron epithelium development	7/480	107/13514	0.0863867	0.391368	0.343664	GATA3/KLHL3/MYC/MYO1E/NOG/PKD2/PTPRO	7
GO:0097485	neuron projection guidance	12/480	217/13514	0.0864536	0.391368	0.343664	BCL11B/BMPR2/EGR2/EPHA1/EPHA4/FYN/GATA3/NOG/PRKCQ/PTPRO/RNF165/SEMA4B	12
GO:0000083	regulation of transcription involved in G1/S transition of mitotic cell cycle	2/480	14/13514	0.0864543	0.391368	0.343664	E2F7/NPAT	2
GO:0002713	negative regulation of B cell mediated immunity	2/480	14/13514	0.0864543	0.391368	0.343664	BCL6/FCGR2B	2
GO:0002756	MyD88-independent toll-like receptor signaling pathway	2/480	14/13514	0.0864543	0.391368	0.343664	CD40/PRKCE	2
GO:0002890	negative regulation of immunoglobulin mediated immune response	2/480	14/13514	0.0864543	0.391368	0.343664	BCL6/FCGR2B	2
GO:0010866	regulation of triglyceride biosynthetic process	2/480	14/13514	0.0864543	0.391368	0.343664	GPLD1/LPIN1	2
GO:0014029	neural crest formation	2/480	14/13514	0.0864543	0.391368	0.343664	KBTBD8/LRP6	2
GO:0014819	regulation of skeletal muscle contraction	2/480	14/13514	0.0864543	0.391368	0.343664	DMD/GSTM2	2
GO:0030575	nuclear body organization	2/480	14/13514	0.0864543	0.391368	0.343664	ETS1/HABP4	2
GO:0034111	negative regulation of homotypic cell-cell adhesion	2/480	14/13514	0.0864543	0.391368	0.343664	CEACAM1/UBASH3B	2
GO:0034112	positive regulation of homotypic cell-cell adhesion	2/480	14/13514	0.0864543	0.391368	0.343664	ANK3/IL6ST	2
GO:0044790	suppression of viral release by host	2/480	14/13514	0.0864543	0.391368	0.343664	MID2/TRIM25	2
GO:0046068	cGMP metabolic process	2/480	14/13514	0.0864543	0.391368	0.343664	PDE9A/RORA	2
GO:0046834	lipid phosphorylation	2/480	14/13514	0.0864543	0.391368	0.343664	DGKA/DGKG	2
GO:0048302	regulation of isotype switching to IgG isotypes	2/480	14/13514	0.0864543	0.391368	0.343664	CD28/CD40	2
GO:0060099	regulation of phagocytosis, engulfment	2/480	14/13514	0.0864543	0.391368	0.343664	ALOX15/PLCG2	2
GO:0061577	calcium ion transmembrane transport via high voltage-gated calcium channel	2/480	14/13514	0.0864543	0.391368	0.343664	CAMK2D/SESTD1	2
GO:1904424	regulation of GTP binding	2/480	14/13514	0.0864543	0.391368	0.343664	EPHA4/RAP1GAP	2
GO:1905153	regulation of membrane invagination	2/480	14/13514	0.0864543	0.391368	0.343664	ALOX15/PLCG2	2
GO:2000104	negative regulation of DNA-templated DNA replication	2/480	14/13514	0.0864543	0.391368	0.343664	BCL6/TIMELESS	2
GO:0032409	regulation of transporter activity	13/480	240/13514	0.0866814	0.391975	0.344197	ANK3/CAMK2D/DMD/GSTM2/IFNGR2/MMP9/PDE4D/PKD2/PLCG2/PRKCE/RASGRF1/RASGRF2/STK39	13
GO:0050679	positive regulation of epithelial cell proliferation	10/480	173/13514	0.0890776	0.401549	0.352604	AKT3/ARG1/BMPR2/CCR3/JUN/LAMC1/MYC/NOG/PLCG1/PRKCA	10
GO:0034122	negative regulation of toll-like receptor signaling pathway	3/480	30/13514	0.0891802	0.401549	0.352604	IRF4/LILRA4/LYN	3
GO:0045191	regulation of isotype switching	3/480	30/13514	0.0891802	0.401549	0.352604	BCL6/CD28/CD40	3
GO:0046475	glycerophospholipid catabolic process	3/480	30/13514	0.0891802	0.401549	0.352604	ENPP2/INPP5F/PLCB1	3
GO:0038066	p38MAPK cascade	4/480	48/13514	0.0900198	0.404033	0.354786	EZR/MAP2K6/MAPK14/STK39	4
GO:0043903	regulation of biological process involved in symbiotic interaction	4/480	48/13514	0.0900198	0.404033	0.354786	ARG1/CD4/MID2/TRIM25	4
GO:1903307	positive regulation of regulated secretory pathway	4/480	48/13514	0.0900198	0.404033	0.354786	CACNA1I/GAB2/IL4R/SYK	4
GO:0007605	sensory perception of sound	8/480	130/13514	0.0917716	0.410583	0.360537	CCDC50/CDC14A/COL4A3/GABRB2/LRIG1/PGAP1/ROR1/SERPINB6	8
GO:0007612	learning	8/480	130/13514	0.0917716	0.410583	0.360537	ATXN1/BTG2/FYN/NLGN4Y/PLCB1/RAPGEF3/SORCS3/SYNJ1	8
GO:0008643	carbohydrate transport	8/480	130/13514	0.0917716	0.410583	0.360537	AQP3/EZR/MAPK14/MYC/PIK3R1/SLC23A2/SLC2A1/SLC35D1	8
GO:0062207	regulation of pattern recognition receptor signaling pathway	6/480	88/13514	0.0927191	0.414382	0.363873	DDX3X/FCRL3/IRF4/LILRA4/LYN/RNF125	6
GO:0006820	anion transport	22/480	458/13514	0.0934156	0.417051	0.366217	ABCB4/CEACAM1/CLCN4/CLIC4/CYB5R2/GABRB2/KMO/LRRC8C/MAP2K6/MYC/PCYOX1/SERINC5/SFXN1/SLC1A4/SLC23A2/SLC26A8/SLC2A1/SLC35D1/SLC4A7/SLC7A6/SLC9A7/SYK	22
GO:0072078	nephron tubule morphogenesis	5/480	68/13514	0.0936241	0.417524	0.366632	GATA3/KLHL3/MYC/NOG/PKD2	5
GO:0051960	regulation of nervous system development	19/480	386/13514	0.0948735	0.417524	0.366632	BMPR2/CTNNA1/EGR2/EPHA4/FIG4/IL6ST/JAM2/LPIN1/LRRN1/LYN/MACF1/MAP2/MYC/NOG/PRKCH/SEMA4B/SYNJ1/TIAM1/ULK2	19
GO:0030856	regulation of epithelial cell differentiation	8/480	131/13514	0.0948896	0.417524	0.366632	AQP3/CEACAM1/GATA3/MMP9/NCOA3/PLCB1/PRKCH/PRKX	8
GO:0031529	ruffle organization	4/480	49/13514	0.0954194	0.417524	0.366632	ARHGAP24/PLEKHA1/SH3YL1/SNX10	4
GO:0045071	negative regulation of viral genome replication	4/480	49/13514	0.0954194	0.417524	0.366632	APOBEC3G/PLSCR1/SRPK1/TNIP1	4
GO:0048008	platelet-derived growth factor receptor signaling pathway	4/480	49/13514	0.0954194	0.417524	0.366632	APOD/MYO1E/PLEKHA1/PTPN1	4
GO:0044262	cellular carbohydrate metabolic process	13/480	244/13514	0.0954747	0.417524	0.366632	DYRK2/ENOSF1/FGGY/GPLD1/GYG1/IGFBP4/IL6ST/INPP4B/PDK1/PRKCE/RORA/SYNJ1/SYNJ2	13
GO:0006814	sodium ion transport	12/480	221/13514	0.0957258	0.417524	0.366632	ANK3/CACNA1I/CAMK2D/DMD/KLHL3/PKD2/PRKCE/SLC23A2/SLC4A7/SLC6A16/SLC9A7/STK39	12
GO:0010719	negative regulation of epithelial to mesenchymal transition	3/480	31/13514	0.0962551	0.417524	0.366632	EPHA4/GATA3/NOG	3
GO:0070229	negative regulation of lymphocyte apoptotic process	3/480	31/13514	0.0962551	0.417524	0.366632	BCL6/IL7R/PRKCQ	3
GO:0090181	regulation of cholesterol metabolic process	3/480	31/13514	0.0962551	0.417524	0.366632	EPHX2/LDLRAP1/TTC39B	3
GO:0001952	regulation of cell-matrix adhesion	7/480	110/13514	0.0965871	0.417524	0.366632	APOD/BCL6/CD3E/CDK6/EPHA1/MACF1/PIK3R1	7
GO:0051101	regulation of DNA binding	7/480	110/13514	0.0965871	0.417524	0.366632	GATA3/HABP4/IRF4/JUN/LEF1/MMP9/MYC	7
GO:0051928	positive regulation of calcium ion transport	7/480	110/13514	0.0965871	0.417524	0.366632	CAPN3/CD19/GSTM2/PKD2/PLCG1/PLCG2/TRPC1	7
GO:1904375	regulation of protein localization to cell periphery	7/480	110/13514	0.0965871	0.417524	0.366632	EZR/GNAI1/LDLRAP1/PIK3R1/PRKCE/PRKCH/STX7	7
GO:0050764	regulation of phagocytosis	6/480	89/13514	0.0966187	0.417524	0.366632	ALOX15/FCGR2B/IL2RB/PLCG2/PLSCR1/SYK	6
GO:0050773	regulation of dendrite development	6/480	89/13514	0.0966187	0.417524	0.366632	BCL11A/DGKG/EPHA4/SIPA1L1/TMEM106B/TNIK	6
GO:0032872	regulation of stress-activated MAPK cascade	10/480	176/13514	0.0970517	0.417524	0.366632	DUSP16/EDAR/EZR/FCGR2B/MYC/PLCB1/PRDX1/STK39/TNIK/WNT16	10
GO:0002716	negative regulation of natural killer cell mediated immunity	2/480	15/13514	0.0974883	0.417524	0.366632	CD96/CEACAM1	2
GO:0006957	complement activation, alternative pathway	2/480	15/13514	0.0974883	0.417524	0.366632	C5/VSIG4	2
GO:0023035	CD40 signaling pathway	2/480	15/13514	0.0974883	0.417524	0.366632	CD40/CD40LG	2
GO:0030852	regulation of granulocyte differentiation	2/480	15/13514	0.0974883	0.417524	0.366632	CEACAM1/LEF1	2
GO:0031061	negative regulation of histone methylation	2/480	15/13514	0.0974883	0.417524	0.366632	DNMT1/PAX5	2
GO:0033631	cell-cell adhesion mediated by integrin	2/480	15/13514	0.0974883	0.417524	0.366632	CD3E/DPP4	2
GO:0035338	long-chain fatty-acyl-CoA biosynthetic process	2/480	15/13514	0.0974883	0.417524	0.366632	ACSL1/ELOVL5	2
GO:0043652	engulfment of apoptotic cell	2/480	15/13514	0.0974883	0.417524	0.366632	ALOX15/RHOBTB2	2
GO:0044539	long-chain fatty acid import into cell	2/480	15/13514	0.0974883	0.417524	0.366632	ACSL1/SLC2A1	2
GO:0045618	positive regulation of keratinocyte differentiation	2/480	15/13514	0.0974883	0.417524	0.366632	NCOA3/PRKCH	2
GO:0045838	positive regulation of membrane potential	2/480	15/13514	0.0974883	0.417524	0.366632	ANK3/MYC	2
GO:0048291	isotype switching to IgG isotypes	2/480	15/13514	0.0974883	0.417524	0.366632	CD28/CD40	2
GO:0048490	anterograde synaptic vesicle transport	2/480	15/13514	0.0974883	0.417524	0.366632	AP3M2/MAP2	2
GO:0051770	positive regulation of nitric-oxide synthase biosynthetic process	2/480	15/13514	0.0974883	0.417524	0.366632	FCER2/MAP2K6	2
GO:0051782	negative regulation of cell division	2/480	15/13514	0.0974883	0.417524	0.366632	E2F7/MYC	2
GO:0072075	metanephric mesenchyme development	2/480	15/13514	0.0974883	0.417524	0.366632	MYC/PKD2	2
GO:0099514	synaptic vesicle cytoskeletal transport	2/480	15/13514	0.0974883	0.417524	0.366632	AP3M2/MAP2	2
GO:0099517	synaptic vesicle transport along microtubule	2/480	15/13514	0.0974883	0.417524	0.366632	AP3M2/MAP2	2
GO:0140354	lipid import into cell	2/480	15/13514	0.0974883	0.417524	0.366632	ACSL1/SLC2A1	2
GO:1903427	negative regulation of reactive oxygen species biosynthetic process	2/480	15/13514	0.0974883	0.417524	0.366632	ABCD2/FYN	2
GO:1905564	positive regulation of vascular endothelial cell proliferation	2/480	15/13514	0.0974883	0.417524	0.366632	AKT3/PLCG1	2
GO:2000651	positive regulation of sodium ion transmembrane transporter activity	2/480	15/13514	0.0974883	0.417524	0.366632	ANK3/DMD	2
GO:0034599	cellular response to oxidative stress	13/480	245/13514	0.0977557	0.418243	0.367263	AKR1C3/ALOX5/ARG1/BTK/FYN/JUN/MMP9/PAWR/PDK1/PKD2/PLEKHA1/PRDX1/WNT16	13
GO:0016573	histone acetylation	8/480	132/13514	0.0980676	0.41914	0.368051	APBB1/ARRB1/GATA3/IRF4/LEF1/MLLT3/NAP1L2/NCOA3	8
GO:0034103	regulation of tissue remodeling	5/480	69/13514	0.0981644	0.41914	0.368051	CEACAM1/LTBP3/PRKCA/SYK/UBASH3B	5
GO:0016032	viral process	18/480	364/13514	0.0987272	0.421116	0.369786	APOBEC3G/CD28/CD4/DDX3X/HAVCR1/JUN/LEF1/MGAT4A/MID2/NMT2/PARP9/PCSK5/PLSCR1/SRPK1/TNIP1/TRIM25/USP6NL/WWP1	18
GO:2000146	negative regulation of cell motility	13/480	246/13514	0.10007	0.426232	0.374279	APOD/C5/CD200/CD200R1/CLIC4/CTNNA1/DPP4/EPHA1/EPHA4/GATA3/NOG/PLCB1/RECK	13
GO:0043280	positive regulation of cysteine-type endopeptidase activity involved in apoptotic process	7/480	111/13514	0.100129	0.426232	0.374279	BCL2L11/CASP10/COL4A3/CTSH/DDX3X/MYC/SYK	7
GO:0010611	regulation of cardiac muscle hypertrophy	4/480	50/13514	0.100968	0.427641	0.375516	CAMK2D/IL6ST/PDE9A/PRKCA	4
GO:0043388	positive regulation of DNA binding	4/480	50/13514	0.100968	0.427641	0.375516	GATA3/IRF4/MMP9/MYC	4
GO:0046164	alcohol catabolic process	4/480	50/13514	0.100968	0.427641	0.375516	AKR1C3/INPP4B/SYNJ1/SYNJ2	4
GO:0048662	negative regulation of smooth muscle cell proliferation	4/480	50/13514	0.100968	0.427641	0.375516	APOD/BMPR2/IL12A/NDRG2	4
GO:1905517	macrophage migration	4/480	50/13514	0.100968	0.427641	0.375516	C5/CD200/CD200R1/MCOLN2	4
GO:0006865	amino acid transport	8/480	133/13514	0.101305	0.428638	0.376391	KMO/LRRC8C/MYC/SERINC5/SFXN1/SLC16A10/SLC1A4/SLC7A6	8
GO:0030031	cell projection assembly	20/480	414/13514	0.101564	0.429301	0.376973	ABLIM1/ARHGAP24/ARHGEF6/CDC14A/CLCN4/CLUAP1/EZR/FHDC1/GPM6A/PIK3R1/PTPRO/RAP1GAP/RAPGEF6/SH3YL1/SNX10/SPATA6/SPEF2/TNIK/TTC39C/VAV2	20
GO:0008589	regulation of smoothened signaling pathway	5/480	70/13514	0.102814	0.433279	0.380467	CD3E/CTNNA1/PRKACB/RORA/RUNX2	5
GO:0072088	nephron epithelium morphogenesis	5/480	70/13514	0.102814	0.433279	0.380467	GATA3/KLHL3/MYC/NOG/PKD2	5
GO:1901983	regulation of protein acetylation	5/480	70/13514	0.102814	0.433279	0.380467	ARRB1/DDX3X/GATA3/NAP1L2/RAPGEF3	5
GO:0002446	neutrophil mediated immunity	3/480	32/13514	0.10355	0.433716	0.38085	ANXA3/ARG1/SYK	3
GO:0010644	cell communication by electrical coupling	3/480	32/13514	0.10355	0.433716	0.38085	ANK3/CAMK2D/PDE4D	3
GO:0043552	positive regulation of phosphatidylinositol 3-kinase activity	3/480	32/13514	0.10355	0.433716	0.38085	CD19/LYN/VAV2	3
GO:0090183	regulation of kidney development	3/480	32/13514	0.10355	0.433716	0.38085	GATA3/MYC/NOG	3
GO:1900181	negative regulation of protein localization to nucleus	3/480	32/13514	0.10355	0.433716	0.38085	APOD/CTNNA1/DCLK2	3
GO:2000758	positive regulation of peptidyl-lysine acetylation	3/480	32/13514	0.10355	0.433716	0.38085	ARRB1/GATA3/NAP1L2	3
GO:0050890	cognition	14/480	271/13514	0.103638	0.433716	0.38085	AMFR/ATXN1/BTG2/CAMK4/EGR2/FYN/LINS1/NLGN4Y/PLCB1/RAPGEF3/RASGRF1/SLC1A4/SORCS3/SYNJ1	14
GO:0042326	negative regulation of phosphorylation	16/480	319/13514	0.104705	0.437744	0.384388	CEACAM1/DMD/DUSP16/EPHA1/HHEX/INPP5F/JUN/LRP6/LYN/NOG/PDE4D/PTPN1/PTPN13/PTPRO/TRIB2/UBASH3B	16
GO:0019058	viral life cycle	14/480	272/13514	0.105923	0.442398	0.388474	APOBEC3G/CD28/CD4/DDX3X/HAVCR1/MID2/NMT2/PCSK5/PLSCR1/SRPK1/TNIP1/TRIM25/USP6NL/WWP1	14
GO:0006893	Golgi to plasma membrane transport	4/480	51/13514	0.106662	0.442932	0.388943	ANK3/GGA2/MACF1/NSF	4
GO:0006956	complement activation	4/480	51/13514	0.106662	0.442932	0.388943	C5/CD59/SERPING1/VSIG4	4
GO:0016447	somatic recombination of immunoglobulin gene segments	4/480	51/13514	0.106662	0.442932	0.388943	BCL6/CD28/CD40/CD40LG	4
GO:0019369	arachidonic acid metabolic process	4/480	51/13514	0.106662	0.442932	0.388943	AKR1C3/ALOX15/ALOX5/FAAH2	4
GO:1904705	regulation of vascular associated smooth muscle cell proliferation	4/480	51/13514	0.106662	0.442932	0.388943	DNMT1/JUN/LDLRAP1/MMP9	4
GO:0001838	embryonic epithelial tube formation	7/480	113/13514	0.107423	0.442932	0.388943	CELSR1/FZD6/GATA3/NOG/PRICKLE1/PRKACB/TEAD2	7
GO:0055117	regulation of cardiac muscle contraction	5/480	71/13514	0.107571	0.442932	0.388943	CAMK2D/DMD/DSC2/GSTM2/PDE4D	5
GO:0070509	calcium ion import	5/480	71/13514	0.107571	0.442932	0.388943	CACNA1E/CACNA1I/FCRL3/FYN/PKD2	5
GO:0072073	kidney epithelium development	8/480	135/13514	0.107958	0.442932	0.388943	EPHA4/GATA3/KLHL3/MYC/MYO1E/NOG/PKD2/PTPRO	8
GO:0043393	regulation of protein binding	10/480	180/13514	0.108317	0.442932	0.388943	AMFR/BLK/LDLRAP1/MAP2/MMP9/NOG/PLCL1/TIAM1/TMC8/UBASH3B	10
GO:0060541	respiratory system development	10/480	180/13514	0.108317	0.442932	0.388943	ARG1/BMPR2/CELSR1/CTSH/LEF1/LTBP3/NOG/PHEX/SPEF2/TIMELESS	10
GO:0035335	peptidyl-tyrosine dephosphorylation	6/480	92/13514	0.108832	0.442932	0.388943	CDC14A/DUSP16/PTPN1/PTPN13/PTPRO/UBASH3B	6
GO:0043200	response to amino acid	6/480	92/13514	0.108832	0.442932	0.388943	ARG1/BCL11A/CPEB4/DNMT1/FYN/LYN	6
GO:0120162	positive regulation of cold-induced thermogenesis	6/480	92/13514	0.108832	0.442932	0.388943	ACSL1/G0S2/IL4R/IRF4/LPIN1/SYK	6
GO:0002923	regulation of humoral immune response mediated by circulating immunoglobulin	2/480	16/13514	0.108892	0.442932	0.388943	FCER2/FCGR2B	2
GO:0006991	response to sterol depletion	2/480	16/13514	0.108892	0.442932	0.388943	AMFR/LYN	2
GO:0010523	negative regulation of calcium ion transport into cytosol	2/480	16/13514	0.108892	0.442932	0.388943	GSTM2/PKD2	2
GO:0034134	toll-like receptor 2 signaling pathway	2/480	16/13514	0.108892	0.442932	0.388943	LYN/PIK3AP1	2
GO:0034349	glial cell apoptotic process	2/480	16/13514	0.108892	0.442932	0.388943	PRKCA/PRKCH	2
GO:0045623	negative regulation of T-helper cell differentiation	2/480	16/13514	0.108892	0.442932	0.388943	BCL6/IL4R	2
GO:0048339	paraxial mesoderm development	2/480	16/13514	0.108892	0.442932	0.388943	LEF1/TEAD2	2
GO:0048385	regulation of retinoic acid receptor signaling pathway	2/480	16/13514	0.108892	0.442932	0.388943	AKR1C3/DHRS3	2
GO:0072673	lamellipodium morphogenesis	2/480	16/13514	0.108892	0.442932	0.388943	ENPP2/WASF1	2
GO:0090036	regulation of protein kinase C signaling	2/480	16/13514	0.108892	0.442932	0.388943	CD40/DGKG	2
GO:0099563	modification of synaptic structure	2/480	16/13514	0.108892	0.442932	0.388943	EPHA4/WASF1	2
GO:1900225	regulation of NLRP3 inflammasome complex assembly	2/480	16/13514	0.108892	0.442932	0.388943	DDX3X/PLCG2	2
GO:1902236	negative regulation of endoplasmic reticulum stress-induced intrinsic apoptotic signaling pathway	2/480	16/13514	0.108892	0.442932	0.388943	PTPN1/SYVN1	2
GO:0001953	negative regulation of cell-matrix adhesion	3/480	33/13514	0.111057	0.44471	0.390504	APOD/BCL6/PIK3R1	3
GO:0031063	regulation of histone deacetylation	3/480	33/13514	0.111057	0.44471	0.390504	BCL6/CAMK2D/JDP2	3
GO:0033280	response to vitamin D	3/480	33/13514	0.111057	0.44471	0.390504	AQP3/PHEX/TRIM25	3
GO:0035633	maintenance of blood-brain barrier	3/480	33/13514	0.111057	0.44471	0.390504	DMD/JAM2/LAMC1	3
GO:0045616	regulation of keratinocyte differentiation	3/480	33/13514	0.111057	0.44471	0.390504	AQP3/NCOA3/PRKCH	3
GO:0045740	positive regulation of DNA replication	3/480	33/13514	0.111057	0.44471	0.390504	BCAR3/E2F7/LPIN1	3
GO:0046460	neutral lipid biosynthetic process	3/480	33/13514	0.111057	0.44471	0.390504	ACSL1/GPLD1/LPIN1	3
GO:0046463	acylglycerol biosynthetic process	3/480	33/13514	0.111057	0.44471	0.390504	ACSL1/GPLD1/LPIN1	3
GO:0046636	negative regulation of alpha-beta T cell activation	3/480	33/13514	0.111057	0.44471	0.390504	BCL6/CD274/IL4R	3
GO:0048489	synaptic vesicle transport	3/480	33/13514	0.111057	0.44471	0.390504	AP3M2/MAP2/SYNJ1	3
GO:0048854	brain morphogenesis	3/480	33/13514	0.111057	0.44471	0.390504	AKT3/FZD6/SPEF2	3
GO:0071276	cellular response to cadmium ion	3/480	33/13514	0.111057	0.44471	0.390504	AKR1C3/JUN/MMP9	3
GO:0071398	cellular response to fatty acid	3/480	33/13514	0.111057	0.44471	0.390504	AKR1C3/ID3/PLCB1	3
GO:0086004	regulation of cardiac muscle cell contraction	3/480	33/13514	0.111057	0.44471	0.390504	CAMK2D/DSC2/PDE4D	3
GO:1901021	positive regulation of calcium ion transmembrane transporter activity	3/480	33/13514	0.111057	0.44471	0.390504	GSTM2/PKD2/PLCG2	3
GO:0050680	negative regulation of epithelial cell proliferation	7/480	114/13514	0.111175	0.44471	0.390504	ALOX5/CDK6/CEACAM1/COL4A3/GATA3/IL12A/RAP1GAP	7
GO:0016331	morphogenesis of embryonic epithelium	8/480	136/13514	0.111372	0.44471	0.390504	CELSR1/FZD6/GATA3/NOG/PRICKLE1/PRKACB/TEAD2/WNT16	8
GO:0018393	internal peptidyl-lysine acetylation	8/480	136/13514	0.111372	0.44471	0.390504	APBB1/ARRB1/GATA3/IRF4/LEF1/MLLT3/NAP1L2/NCOA3	8
GO:0045834	positive regulation of lipid metabolic process	8/480	136/13514	0.111372	0.44471	0.390504	ABCD2/CD19/ELOVL5/GPLD1/LDLRAP1/LYN/PRKCE/VAV2	8
GO:0048708	astrocyte differentiation	5/480	72/13514	0.112434	0.44471	0.390504	CDK6/EPHA4/IL6ST/NOG/ROR1	5
GO:0061333	renal tubule morphogenesis	5/480	72/13514	0.112434	0.44471	0.390504	GATA3/KLHL3/MYC/NOG/PKD2	5
GO:1904035	regulation of epithelial cell apoptotic process	5/480	72/13514	0.112434	0.44471	0.390504	AKR1C3/CD40/CD40LG/GATA3/PLCG1	5
GO:0014743	regulation of muscle hypertrophy	4/480	52/13514	0.112498	0.44471	0.390504	CAMK2D/IL6ST/PDE9A/PRKCA	4
GO:0035904	aorta development	4/480	52/13514	0.112498	0.44471	0.390504	ADAMTS6/EGR2/PKD2/PRICKLE1	4
GO:0042306	regulation of protein import into nucleus	4/480	52/13514	0.112498	0.44471	0.390504	APOD/BAG3/MAPK14/PIK3R1	4
GO:0071709	membrane assembly	4/480	52/13514	0.112498	0.44471	0.390504	ANK3/NLGN4Y/RFTN1/UGCG	4
GO:0072132	mesenchyme morphogenesis	4/480	52/13514	0.112498	0.44471	0.390504	ACTA2/LEF1/MYC/NOG	4
GO:0099601	regulation of neurotransmitter receptor activity	4/480	52/13514	0.112498	0.44471	0.390504	DLGAP4/IFNGR2/RASGRF1/RASGRF2	4
GO:1990874	vascular associated smooth muscle cell proliferation	4/480	52/13514	0.112498	0.44471	0.390504	DNMT1/JUN/LDLRAP1/MMP9	4
GO:2000736	regulation of stem cell differentiation	4/480	52/13514	0.112498	0.44471	0.390504	CDK6/LTBP3/PRICKLE1/TEAD2	4
GO:1903076	regulation of protein localization to plasma membrane	6/480	93/13514	0.113071	0.446557	0.392126	EZR/LDLRAP1/PIK3R1/PRKCE/PRKCH/STX7	6
GO:0006475	internal protein amino acid acetylation	8/480	137/13514	0.114845	0.453138	0.397905	APBB1/ARRB1/GATA3/IRF4/LEF1/MLLT3/NAP1L2/NCOA3	8
GO:0003158	endothelium development	7/480	115/13514	0.114995	0.453303	0.39805	BMPR2/CEACAM1/CLIC4/EZR/PDE4D/PLCB1/RAPGEF3	7
GO:0031334	positive regulation of protein-containing complex assembly	9/480	160/13514	0.116667	0.459467	0.403462	ALOX15/BCL2L11/BMF/DDX3X/GRB2/MPP7/PLCG2/PRKCE/SYK	9
GO:0000018	regulation of DNA recombination	6/480	94/13514	0.117393	0.460201	0.404107	BCL6/CD28/CD40/HELB/IL7R/TIMELESS	6
GO:0001841	neural tube formation	6/480	94/13514	0.117393	0.460201	0.404107	CELSR1/FZD6/NOG/PRICKLE1/PRKACB/TEAD2	6
GO:0003300	cardiac muscle hypertrophy	5/480	73/13514	0.1174	0.460201	0.404107	CAMK2D/IL6ST/INPP5F/PDE9A/PRKCA	5
GO:0072028	nephron morphogenesis	5/480	73/13514	0.1174	0.460201	0.404107	GATA3/KLHL3/MYC/NOG/PKD2	5
GO:1901292	nucleoside phosphate catabolic process	5/480	73/13514	0.1174	0.460201	0.404107	FHIT/PDE4D/PDE7A/PDE7B/PDE9A	5
GO:0106106	cold-induced thermogenesis	8/480	138/13514	0.118376	0.461253	0.405031	ACSL1/G0S2/IL4R/IRF4/LPIN1/MAP2K6/PLCL1/SYK	8
GO:0120161	regulation of cold-induced thermogenesis	8/480	138/13514	0.118376	0.461253	0.405031	ACSL1/G0S2/IL4R/IRF4/LPIN1/MAP2K6/PLCL1/SYK	8
GO:0043966	histone H3 acetylation	4/480	53/13514	0.118472	0.461253	0.405031	GATA3/IRF4/LEF1/NAP1L2	4
GO:0043967	histone H4 acetylation	4/480	53/13514	0.118472	0.461253	0.405031	APBB1/ARRB1/IRF4/LEF1	4
GO:0046686	response to cadmium ion	4/480	53/13514	0.118472	0.461253	0.405031	AKR1C3/ARG1/JUN/MMP9	4
GO:0010656	negative regulation of muscle cell apoptotic process	3/480	34/13514	0.118764	0.461253	0.405031	BAG3/DNMT1/LRP6	3
GO:0032620	interleukin-17 production	3/480	34/13514	0.118764	0.461253	0.405031	IL12A/PRKCQ/RFTN1	3
GO:0032660	regulation of interleukin-17 production	3/480	34/13514	0.118764	0.461253	0.405031	IL12A/PRKCQ/RFTN1	3
GO:0034142	toll-like receptor 4 signaling pathway	3/480	34/13514	0.118764	0.461253	0.405031	LYN/PIK3AP1/PRKCE	3
GO:0048009	insulin-like growth factor receptor signaling pathway	3/480	34/13514	0.118764	0.461253	0.405031	IGFBP4/PIK3R1/PLCB1	3
GO:0072657	protein localization to membrane	22/480	473/13514	0.119557	0.462084	0.40576	ANK3/CAPN3/DLG2/EZR/FYN/GGA2/GPHN/LDLRAP1/LRP6/MACF1/MAL/MYO1C/NSF/PIK3R1/PRKCE/PRKCH/RAPGEF6/RFTN1/STX7/TNIK/TRAM2/ZDHHC23	22
GO:0031589	cell-substrate adhesion	16/480	326/13514	0.120035	0.462084	0.40576	ALOX15/APOD/BCL2L11/BCL6/CD3E/CD96/CDK6/EPHA1/ITGA6/LAMC1/MACF1/PIK3R1/PRKCE/PRKX/PTPRO/TIAM1	16
GO:0002830	positive regulation of type 2 immune response	2/480	17/13514	0.120625	0.462084	0.40576	GATA3/IL4R	2
GO:0006491	N-glycan processing	2/480	17/13514	0.120625	0.462084	0.40576	MAN1C1/MGAT4A	2
GO:0007213	G protein-coupled acetylcholine receptor signaling pathway	2/480	17/13514	0.120625	0.462084	0.40576	HRH4/PLCB1	2
GO:0019370	leukotriene biosynthetic process	2/480	17/13514	0.120625	0.462084	0.40576	ALOX5/SYK	2
GO:0043923	positive regulation by host of viral transcription	2/480	17/13514	0.120625	0.462084	0.40576	JUN/LEF1	2
GO:0045063	T-helper 1 cell differentiation	2/480	17/13514	0.120625	0.462084	0.40576	IL4R/LEF1	2
GO:0046827	positive regulation of protein export from nucleus	2/480	17/13514	0.120625	0.462084	0.40576	BAG3/RAPGEF3	2
GO:0050765	negative regulation of phagocytosis	2/480	17/13514	0.120625	0.462084	0.40576	FCGR2B/PLSCR1	2
GO:0051767	nitric-oxide synthase biosynthetic process	2/480	17/13514	0.120625	0.462084	0.40576	FCER2/MAP2K6	2
GO:0051769	regulation of nitric-oxide synthase biosynthetic process	2/480	17/13514	0.120625	0.462084	0.40576	FCER2/MAP2K6	2
GO:0061760	antifungal innate immune response	2/480	17/13514	0.120625	0.462084	0.40576	CLEC4D/PLCG2	2
GO:0097062	dendritic spine maintenance	2/480	17/13514	0.120625	0.462084	0.40576	FCGR2B/FYN	2
GO:2000369	regulation of clathrin-dependent endocytosis	2/480	17/13514	0.120625	0.462084	0.40576	AAK1/BMP2K	2
GO:0007173	epidermal growth factor receptor signaling pathway	6/480	95/13514	0.121797	0.46615	0.409331	BCAR3/CEACAM1/GAB1/GRB2/MMP9/PLCG1	6
GO:0031056	regulation of histone modification	8/480	139/13514	0.121964	0.466365	0.40952	ARRB1/BCL6/CAMK2D/DNMT1/GATA3/JDP2/NAP1L2/PAX5	8
GO:0021766	hippocampus development	5/480	74/13514	0.12247	0.46745	0.410472	ANXA3/BTG2/CDK6/DCLK2/LEF1	5
GO:0045445	myoblast differentiation	5/480	74/13514	0.12247	0.46745	0.410472	CAPN3/ID3/MAPK14/PLCB1/PRICKLE1	5
GO:0008361	regulation of cell size	9/480	162/13514	0.123278	0.469741	0.412484	AKT3/BMPR2/IL7R/KCNN4/MACF1/MAP2/SEMA4B/ULK2/VAV2	9
GO:0006469	negative regulation of protein kinase activity	10/480	185/13514	0.123405	0.469741	0.412484	CEACAM1/DUSP16/EPHA1/HHEX/LRP6/LYN/PTPN1/PTPRO/TRIB2/UBASH3B	10
GO:0071902	positive regulation of protein serine/threonine kinase activity	10/480	185/13514	0.123405	0.469741	0.412484	ACSL1/BMPR2/CD40/CD40LG/DDX3X/EPHA4/MAP2K6/PKD2/PTPN1/SYK	10
GO:0007409	axonogenesis	19/480	401/13514	0.123884	0.471141	0.413714	ANK3/APBB1/BCL11B/BMPR2/EGR2/EPHA1/EPHA4/FYN/GATA3/MACF1/MAP2/NOG/PRKCQ/PTPRO/RNF165/SEMA4B/SIPA1L1/TIAM1/ULK2	19
GO:0006611	protein export from nucleus	4/480	54/13514	0.124581	0.473362	0.415664	BAG3/DUSP16/EGR2/RAPGEF3	4
GO:0007015	actin filament organization	18/480	377/13514	0.125098	0.474899	0.417014	ALOX15/ARHGAP17/ARRB1/CTNNA1/EPHA1/EZR/FHDC1/GRB2/MPRIP/MYO1C/MYO1E/PAWR/PIK3R1/PRKCE/RAPGEF3/RHOBTB2/TMSB4Y/WASF1	18
GO:0062012	regulation of small molecule metabolic process	14/480	280/13514	0.125287	0.475188	0.417268	ABCD2/AKR1C3/CEACAM1/DYRK2/ELOVL5/EPHX2/GPLD1/IGFBP4/LDLRAP1/MYC/PDK1/PRKCE/RORA/TTC39B	14
GO:0014066	regulation of phosphatidylinositol 3-kinase signaling	6/480	96/13514	0.126281	0.475697	0.417714	CD28/CEACAM1/PIK3AP1/PTPN13/ROR1/WNT16	6
GO:0048839	inner ear development	9/480	163/13514	0.126658	0.475697	0.417714	EPHA4/FZD6/GABRB2/GATA3/LRIG1/MAF/ROR1/SLC4A7/TTC39C	9
GO:1990138	neuron projection extension	9/480	163/13514	0.126658	0.475697	0.417714	BCL11A/BMPR2/MACF1/MAP2/SEMA4B/SLC23A2/SYT17/ULK2/WASF1	9
GO:0030501	positive regulation of bone mineralization	3/480	35/13514	0.126664	0.475697	0.417714	ACVR2A/ALOX5/BMPR2	3
GO:0035136	forelimb morphogenesis	3/480	35/13514	0.126664	0.475697	0.417714	RECK/RNF165/RUNX2	3
GO:0042119	neutrophil activation	3/480	35/13514	0.126664	0.475697	0.417714	ANXA3/FCGR2B/SYK	3
GO:0045622	regulation of T-helper cell differentiation	3/480	35/13514	0.126664	0.475697	0.417714	BCL6/IL4R/IRF4	3
GO:0072538	T-helper 17 type immune response	3/480	35/13514	0.126664	0.475697	0.417714	IRF4/PRKCQ/RORA	3
GO:0090317	negative regulation of intracellular protein transport	3/480	35/13514	0.126664	0.475697	0.417714	APOD/BAG3/UBE2J1	3
GO:1903170	negative regulation of calcium ion transmembrane transport	3/480	35/13514	0.126664	0.475697	0.417714	GSTM2/PKD2/SESTD1	3
GO:1903573	negative regulation of response to endoplasmic reticulum stress	3/480	35/13514	0.126664	0.475697	0.417714	ALOX5/PTPN1/SYVN1	3
GO:0006310	DNA recombination	12/480	233/13514	0.127018	0.476601	0.418508	BCL11B/BCL6/C11orf80/CD28/CD40/CD40LG/HELB/IL7R/LEF1/MLH3/TCF7/TIMELESS	12
GO:0014897	striated muscle hypertrophy	5/480	75/13514	0.127639	0.478504	0.420179	CAMK2D/IL6ST/INPP5F/PDE9A/PRKCA	5
GO:0097191	extrinsic apoptotic signaling pathway	11/480	210/13514	0.128647	0.481854	0.423121	BAG3/BCL2L11/CTNNA1/DDX3X/G0S2/IL12A/IL7/ITGA6/MAL/PIK3R1/TMC8	11
GO:0001837	epithelial to mesenchymal transition	8/480	141/13514	0.12931	0.483478	0.424547	EPHA4/GATA3/KBTBD8/LEF1/LRP6/NOG/TIAM1/WNT16	8
GO:0030216	keratinocyte differentiation	8/480	141/13514	0.12931	0.483478	0.424547	AKR1C3/AQP3/BCL11B/CLIC4/NCOA3/PRKCH/UGCG/WNT16	8
GO:0033157	regulation of intracellular protein transport	10/480	187/13514	0.129747	0.484481	0.425428	ANK3/APOD/BAG3/FYN/MAPK14/MYO1C/PIK3R1/PTPN1/RAPGEF3/UBE2J1	10
GO:0042063	gliogenesis	13/480	258/13514	0.1304	0.484481	0.425428	CDK6/EGR2/EPHA4/GPR183/IL6ST/LEF1/LYN/MAL/MYC/NOG/PRKCH/ROR1/SYNJ1	13
GO:0051222	positive regulation of protein transport	13/480	258/13514	0.1304	0.484481	0.425428	ANK3/APBB1/BAG3/BLK/EZR/FYN/GPLD1/KCNN4/MAPK14/MYO1C/PIK3R1/PRKCE/RAPGEF3	13
GO:1903532	positive regulation of secretion by cell	13/480	258/13514	0.1304	0.484481	0.425428	APBB1/BLK/CACNA1I/EZR/GAB2/GPLD1/IL4R/KCNN4/KMO/MAP2K6/PRKCE/RAB27B/SYK	13
GO:0010812	negative regulation of cell-substrate adhesion	4/480	55/13514	0.13082	0.484481	0.425428	APOD/BCL6/PIK3R1/PTPRO	4
GO:0048524	positive regulation of viral process	4/480	55/13514	0.13082	0.484481	0.425428	CD28/CD4/DDX3X/SRPK1	4
GO:0050994	regulation of lipid catabolic process	4/480	55/13514	0.13082	0.484481	0.425428	ABCD2/GPLD1/PDE3B/PRKCE	4
GO:1901568	fatty acid derivative metabolic process	4/480	55/13514	0.13082	0.484481	0.425428	ACSL1/ALOX15/ALOX5/ELOVL5	4
GO:1903078	positive regulation of protein localization to plasma membrane	4/480	55/13514	0.13082	0.484481	0.425428	EZR/PIK3R1/PRKCE/PRKCH	4
GO:1904589	regulation of protein import	4/480	55/13514	0.13082	0.484481	0.425428	APOD/BAG3/MAPK14/PIK3R1	4
GO:0022600	digestive system process	6/480	97/13514	0.130844	0.484481	0.425428	EZR/KCNN4/SNX10/STK39/UGCG/VSIG1	6
GO:0002283	neutrophil activation involved in immune response	2/480	18/13514	0.13265	0.485613	0.426421	ANXA3/SYK	2
GO:0002689	negative regulation of leukocyte chemotaxis	2/480	18/13514	0.13265	0.485613	0.426421	C5/DPP4	2
GO:0002888	positive regulation of myeloid leukocyte mediated immunity	2/480	18/13514	0.13265	0.485613	0.426421	ARG1/BTK	2
GO:0010310	regulation of hydrogen peroxide metabolic process	2/480	18/13514	0.13265	0.485613	0.426421	FYN/HP	2
GO:0010544	negative regulation of platelet activation	2/480	18/13514	0.13265	0.485613	0.426421	CEACAM1/UBASH3B	2
GO:0010560	positive regulation of glycoprotein biosynthetic process	2/480	18/13514	0.13265	0.485613	0.426421	PAWR/PLCB1	2
GO:0030050	vesicle transport along actin filament	2/480	18/13514	0.13265	0.485613	0.426421	MYO1C/MYO1E	2
GO:0061298	retina vasculature development in camera-type eye	2/480	18/13514	0.13265	0.485613	0.426421	BMPR2/CLIC4	2
GO:0070269	pyroptosis	2/480	18/13514	0.13265	0.485613	0.426421	AIM2/CASP6	2
GO:0072074	kidney mesenchyme development	2/480	18/13514	0.13265	0.485613	0.426421	MYC/PKD2	2
GO:0072079	nephron tubule formation	2/480	18/13514	0.13265	0.485613	0.426421	GATA3/NOG	2
GO:0072111	cell proliferation involved in kidney development	2/480	18/13514	0.13265	0.485613	0.426421	GATA3/MYC	2
GO:1901017	negative regulation of potassium ion transmembrane transporter activity	2/480	18/13514	0.13265	0.485613	0.426421	ANK3/STK39	2
GO:0048661	positive regulation of smooth muscle cell proliferation	5/480	76/13514	0.132907	0.485709	0.426506	DNMT1/JUN/LDLRAP1/MMP9/MYC	5
GO:0106027	neuron projection organization	5/480	76/13514	0.132907	0.485709	0.426506	ABCD2/EPHA4/FCGR2B/FYN/SIPA1L1	5
GO:0030323	respiratory tube development	9/480	165/13514	0.133563	0.487264	0.427871	ARG1/BMPR2/CELSR1/CTSH/LTBP3/NOG/PCSK5/PHEX/TIMELESS	9
GO:0030705	cytoskeleton-dependent intracellular transport	9/480	165/13514	0.133563	0.487264	0.427871	AP3M2/BAG3/DLG2/MAP2/MYO1C/MYO1E/RAB27B/TRAK1/WASF1	9
GO:0007160	cell-matrix adhesion	11/480	212/13514	0.134737	0.489458	0.429798	APOD/BCL2L11/BCL6/CD3E/CD96/CDK6/EPHA1/ITGA6/MACF1/PIK3R1/TIAM1	11
GO:0001937	negative regulation of endothelial cell proliferation	3/480	36/13514	0.134746	0.489458	0.429798	ALOX5/COL4A3/IL12A	3
GO:0042307	positive regulation of protein import into nucleus	3/480	36/13514	0.134746	0.489458	0.429798	BAG3/MAPK14/PIK3R1	3
GO:0090218	positive regulation of lipid kinase activity	3/480	36/13514	0.134746	0.489458	0.429798	CD19/LYN/VAV2	3
GO:2000516	positive regulation of CD4-positive, alpha-beta T cell activation	3/480	36/13514	0.134746	0.489458	0.429798	CD83/IL4R/PRKCQ	3
GO:0070304	positive regulation of stress-activated protein kinase signaling cascade	7/480	120/13514	0.1351	0.49032	0.430555	EDAR/FCGR2B/LYN/PLCB1/STK39/TNIK/WNT16	7
GO:0007611	learning or memory	12/480	236/13514	0.135643	0.491866	0.431912	AMFR/ATXN1/BTG2/CAMK4/EGR2/FYN/NLGN4Y/PLCB1/RAPGEF3/RASGRF1/SORCS3/SYNJ1	12
GO:0001763	morphogenesis of a branching structure	10/480	189/13514	0.136262	0.492839	0.432767	BCL11A/CELSR1/CLIC4/CTSH/GRB2/LEF1/MYC/NOG/PKD2/TIMELESS	10
GO:0002685	regulation of leukocyte migration	10/480	189/13514	0.136262	0.492839	0.432767	APOD/C5/CD200/CD200R1/DPP4/IL12A/JAM2/LYN/PLCB1/STK39	10
GO:0090150	establishment of protein localization to membrane	10/480	189/13514	0.136262	0.492839	0.432767	ANK3/FYN/GGA2/MACF1/MAL/MYO1C/NSF/RFTN1/TRAM2/ZDHHC23	10
GO:0044091	membrane biogenesis	4/480	56/13514	0.137186	0.495329	0.434954	ANK3/NLGN4Y/RFTN1/UGCG	4
GO:0046824	positive regulation of nucleocytoplasmic transport	4/480	56/13514	0.137186	0.495329	0.434954	BAG3/MAPK14/PIK3R1/RAPGEF3	4
GO:0014896	muscle hypertrophy	5/480	77/13514	0.13827	0.498816	0.438015	CAMK2D/IL6ST/INPP5F/PDE9A/PRKCA	5
GO:0009952	anterior/posterior pattern specification	10/480	190/13514	0.139584	0.503124	0.441798	ACVR2A/BMPR2/BTG2/HHEX/LEF1/LRP6/MLLT3/NOG/PCSK5/PGAP1	10
GO:0021761	limbic system development	6/480	99/13514	0.140204	0.50408	0.442637	ANXA3/BTG2/CDK6/DCLK2/LEF1/MYC	6
GO:0035967	cellular response to topologically incorrect protein	6/480	99/13514	0.140204	0.50408	0.442637	AMFR/BAG3/BCL2L11/CREB3L2/PIK3R1/PTPN1	6
GO:0010469	regulation of signaling receptor activity	8/480	144/13514	0.140748	0.50408	0.442637	DLGAP4/FCGR2B/IFNGR2/NCOA3/NOG/PDE4D/RASGRF1/RASGRF2	8
GO:0120254	olefinic compound metabolic process	8/480	144/13514	0.140748	0.50408	0.442637	AKR1C3/ALOX15/ALOX5/DHRS3/ELOVL5/EPHX2/FAAH2/GSTM2	8
GO:0002369	T cell cytokine production	3/480	37/13514	0.143001	0.50408	0.442637	ARG1/CLC/GATA3	3
GO:0002724	regulation of T cell cytokine production	3/480	37/13514	0.143001	0.50408	0.442637	ARG1/CLC/GATA3	3
GO:0032365	intracellular lipid transport	3/480	37/13514	0.143001	0.50408	0.442637	ABCD2/LDLRAP1/LRP6	3
GO:0032941	secretion by tissue	3/480	37/13514	0.143001	0.50408	0.442637	KCNN4/PRKCE/STK39	3
GO:0045747	positive regulation of Notch signaling pathway	3/480	37/13514	0.143001	0.50408	0.442637	AAK1/BMP2K/IL6ST	3
GO:0046596	regulation of viral entry into host cell	3/480	37/13514	0.143001	0.50408	0.442637	CD4/MID2/TRIM25	3
GO:0047496	vesicle transport along microtubule	3/480	37/13514	0.143001	0.50408	0.442637	AP3M2/MAP2/TRAK1	3
GO:1901998	toxin transport	3/480	37/13514	0.143001	0.50408	0.442637	ANTXR2/CD274/LRP6	3
GO:2000378	negative regulation of reactive oxygen species metabolic process	3/480	37/13514	0.143001	0.50408	0.442637	ABCD2/FYN/HP	3
GO:0034341	response to interferon-gamma	7/480	122/13514	0.143597	0.50408	0.442637	ARG1/CD40/IRF8/MYC/MYO1C/PARP9/TXK	7
GO:0050729	positive regulation of inflammatory response	7/480	122/13514	0.143597	0.50408	0.442637	BTK/CD28/ETS1/IL1RL1/IL6ST/PLCG2/TNIP1	7
GO:0016445	somatic diversification of immunoglobulins	4/480	57/13514	0.143675	0.50408	0.442637	BCL6/CD28/CD40/CD40LG	4
GO:0035924	cellular response to vascular endothelial growth factor stimulus	4/480	57/13514	0.143675	0.50408	0.442637	GAB1/IL12A/MAPK14/MYO1C	4
GO:0045669	positive regulation of osteoblast differentiation	4/480	57/13514	0.143675	0.50408	0.442637	ACVR2A/BMPR2/IL6ST/RUNX2	4
GO:0050922	negative regulation of chemotaxis	4/480	57/13514	0.143675	0.50408	0.442637	C5/DPP4/PTPRO/SEMA4B	4
GO:0071230	cellular response to amino acid stimulus	4/480	57/13514	0.143675	0.50408	0.442637	BCL11A/CPEB4/DNMT1/FYN	4
GO:1900076	regulation of cellular response to insulin stimulus	4/480	57/13514	0.143675	0.50408	0.442637	GPLD1/MYO1C/PRKCQ/PTPN1	4
GO:1902893	regulation of miRNA transcription	4/480	57/13514	0.143675	0.50408	0.442637	ETS1/GATA3/JUN/MYC	4
GO:0008593	regulation of Notch signaling pathway	5/480	78/13514	0.143728	0.50408	0.442637	AAK1/ARRB1/BCL6/BMP2K/IL6ST	5
GO:0032092	positive regulation of protein binding	5/480	78/13514	0.143728	0.50408	0.442637	AMFR/BLK/MMP9/PLCL1/TIAM1	5
GO:0021543	pallium development	8/480	145/13514	0.144669	0.50408	0.442637	ANXA3/BTG2/CDK6/DCLK2/LEF1/PAX5/PLCB1/SLC2A1	8
GO:0031214	biomineral tissue development	8/480	145/13514	0.144669	0.50408	0.442637	ACVR2A/ALOX15/ALOX5/BMP2K/BMPR2/LTBP3/PHEX/SNX10	8
GO:0050770	regulation of axonogenesis	8/480	145/13514	0.144669	0.50408	0.442637	BMPR2/EPHA4/MACF1/MAP2/SEMA4B/SIPA1L1/TIAM1/ULK2	8
GO:0003094	glomerular filtration	2/480	19/13514	0.144931	0.50408	0.442637	MYO1E/PTPRO	2
GO:0035743	CD4-positive, alpha-beta T cell cytokine production	2/480	19/13514	0.144931	0.50408	0.442637	ARG1/GATA3	2
GO:0036498	IRE1-mediated unfolded protein response	2/480	19/13514	0.144931	0.50408	0.442637	BCL2L11/PTPN1	2
GO:0043011	myeloid dendritic cell differentiation	2/480	19/13514	0.144931	0.50408	0.442637	CAMK4/IRF4	2
GO:0043371	negative regulation of CD4-positive, alpha-beta T cell differentiation	2/480	19/13514	0.144931	0.50408	0.442637	BCL6/IL4R	2
GO:0044346	fibroblast apoptotic process	2/480	19/13514	0.144931	0.50408	0.442637	BCL2L11/MYC	2
GO:0046039	GTP metabolic process	2/480	19/13514	0.144931	0.50408	0.442637	GIMAP7/GTPBP1	2
GO:0051570	regulation of histone H3-K9 methylation	2/480	19/13514	0.144931	0.50408	0.442637	DNMT1/PAX5	2
GO:0099515	actin filament-based transport	2/480	19/13514	0.144931	0.50408	0.442637	MYO1C/MYO1E	2
GO:1900746	regulation of vascular endothelial growth factor signaling pathway	2/480	19/13514	0.144931	0.50408	0.442637	IL12A/MYO1C	2
GO:1902307	positive regulation of sodium ion transmembrane transport	2/480	19/13514	0.144931	0.50408	0.442637	ANK3/DMD	2
GO:1903861	positive regulation of dendrite extension	2/480	19/13514	0.144931	0.50408	0.442637	SLC23A2/SYT17	2
GO:2000178	negative regulation of neural precursor cell proliferation	2/480	19/13514	0.144931	0.50408	0.442637	BTG2/CTNNA1	2
GO:0019751	polyol metabolic process	6/480	100/13514	0.144998	0.50408	0.442637	INPP4A/INPP4B/PLCB1/PLCG2/SYNJ1/SYNJ2	6
GO:0032368	regulation of lipid transport	6/480	100/13514	0.144998	0.50408	0.442637	ABCB4/ACSL1/DENND5B/LDLRAP1/MAP2K6/SYK	6
GO:0048640	negative regulation of developmental growth	6/480	100/13514	0.144998	0.50408	0.442637	BCL11A/MAP2/NOG/SEMA4B/ULK2/WWC2	6
GO:0045936	negative regulation of phosphate metabolic process	17/480	362/13514	0.147477	0.512275	0.449833	CEACAM1/DMD/DUSP16/EPHA1/HHEX/INPP5F/JUN/LPIN1/LRP6/LYN/NOG/PDE4D/PTPN1/PTPN13/PTPRO/TRIB2/UBASH3B	17
GO:0048754	branching morphogenesis of an epithelial tube	8/480	146/13514	0.148644	0.515479	0.452647	CELSR1/CLIC4/CTSH/LEF1/MYC/NOG/PKD2/TIMELESS	8
GO:0110148	biomineralization	8/480	146/13514	0.148644	0.515479	0.452647	ACVR2A/ALOX15/ALOX5/BMP2K/BMPR2/LTBP3/PHEX/SNX10	8
GO:0030101	natural killer cell activation	5/480	79/13514	0.149277	0.516824	0.453828	CD2/CLNK/IL12A/IL2RB/PRDX1	5
GO:1900182	positive regulation of protein localization to nucleus	5/480	79/13514	0.149277	0.516824	0.453828	BAG3/FYN/MAPK14/PARP9/PIK3R1	5
GO:0010810	regulation of cell-substrate adhesion	10/480	193/13514	0.1498	0.516899	0.453894	ALOX15/APOD/BCL6/CD3E/CDK6/EPHA1/MACF1/PIK3R1/PRKCE/PTPRO	10
GO:0048863	stem cell differentiation	10/480	193/13514	0.1498	0.516899	0.453894	CDK6/GPM6A/KBTBD8/LRP6/LTBP3/MLLT3/PRICKLE1/RUNX2/SEMA4B/TEAD2	10
GO:0071346	cellular response to interferon-gamma	6/480	101/13514	0.149865	0.516899	0.453894	ARG1/IRF8/MYC/MYO1C/PARP9/TXK	6
GO:0010563	negative regulation of phosphorus metabolic process	17/480	363/13514	0.149964	0.516899	0.453894	CEACAM1/DMD/DUSP16/EPHA1/HHEX/INPP5F/JUN/LPIN1/LRP6/LYN/NOG/PDE4D/PTPN1/PTPN13/PTPRO/TRIB2/UBASH3B	17
GO:0015909	long-chain fatty acid transport	4/480	58/13514	0.150281	0.516899	0.453894	ABCD2/ACSL1/SLC2A1/SYK	4
GO:0034113	heterotypic cell-cell adhesion	4/480	58/13514	0.150281	0.516899	0.453894	CD2/CD200/CD200R1/DSC2	4
GO:0043506	regulation of JUN kinase activity	4/480	58/13514	0.150281	0.516899	0.453894	DUSP16/EPHA4/PTPN1/SYK	4
GO:0061614	miRNA transcription	4/480	58/13514	0.150281	0.516899	0.453894	ETS1/GATA3/JUN/MYC	4
GO:0014009	glial cell proliferation	3/480	38/13514	0.151418	0.518691	0.455468	LYN/MYC/PRKCH	3
GO:0038084	vascular endothelial growth factor signaling pathway	3/480	38/13514	0.151418	0.518691	0.455468	GAB1/IL12A/MYO1C	3
GO:0090279	regulation of calcium ion import	3/480	38/13514	0.151418	0.518691	0.455468	FCRL3/FYN/PKD2	3
GO:1904591	positive regulation of protein import	3/480	38/13514	0.151418	0.518691	0.455468	BAG3/MAPK14/PIK3R1	3
GO:1905521	regulation of macrophage migration	3/480	38/13514	0.151418	0.518691	0.455468	C5/CD200/CD200R1	3
GO:1903530	regulation of secretion by cell	22/480	489/13514	0.151926	0.520008	0.456624	ALOX5/APBB1/BLK/CACNA1I/CD200/CEACAM1/EZR/FCGR2B/GAB2/GPLD1/IL12A/IL4R/KCNN4/KMO/LYN/MAP2K6/MCTP2/NSF/PRKCE/RAB27B/SYK/SYT17	22
GO:0018394	peptidyl-lysine acetylation	8/480	147/13514	0.152672	0.522135	0.458492	APBB1/ARRB1/GATA3/IRF4/LEF1/MLLT3/NAP1L2/NCOA3	8
GO:0072593	reactive oxygen species metabolic process	10/480	194/13514	0.153288	0.523817	0.459969	ABCD2/AKR1C3/ALOX5/FYN/GRB2/HP/MAPK14/PLCG2/PRDX1/SYK	10
GO:0097305	response to alcohol	11/480	218/13514	0.153917	0.524368	0.460453	AKR1C3/CTNNA1/FYN/GATA3/GNAI1/GPLD1/LRP6/MYC/PRKCE/RGS7/SLC23A2	11
GO:0006497	protein lipidation	5/480	80/13514	0.154916	0.524368	0.460453	GPLD1/NMT2/PGAP1/UGCG/ZDHHC23	5
GO:0008625	extrinsic apoptotic signaling pathway via death domain receptors	5/480	80/13514	0.154916	0.524368	0.460453	BAG3/DDX3X/MAL/PIK3R1/TMC8	5
GO:1905954	positive regulation of lipid localization	5/480	80/13514	0.154916	0.524368	0.460453	ABCB4/ACSL1/DENND5B/LDLRAP1/MAP2K6	5
GO:0036294	cellular response to decreased oxygen levels	7/480	125/13514	0.156808	0.524368	0.460453	AQP3/CPEB4/EPHA4/MYC/PDK1/PRKCE/RORA	7
GO:0062013	positive regulation of small molecule metabolic process	7/480	125/13514	0.156808	0.524368	0.460453	ABCD2/DYRK2/ELOVL5/GPLD1/LDLRAP1/MYC/PRKCE	7
GO:0072175	epithelial tube formation	7/480	125/13514	0.156808	0.524368	0.460453	CELSR1/FZD6/GATA3/NOG/PRICKLE1/PRKACB/TEAD2	7
GO:0002720	positive regulation of cytokine production involved in immune response	4/480	59/13514	0.157002	0.524368	0.460453	CD226/CLNK/GATA3/PLCG2	4
GO:0048488	synaptic vesicle endocytosis	4/480	59/13514	0.157002	0.524368	0.460453	NLGN4Y/RAB27B/SYNJ1/SYNJ2	4
GO:0140238	presynaptic endocytosis	4/480	59/13514	0.157002	0.524368	0.460453	NLGN4Y/RAB27B/SYNJ1/SYNJ2	4
GO:0002407	dendritic cell chemotaxis	2/480	20/13514	0.157435	0.524368	0.460453	GPR183/IL12A	2
GO:0002922	positive regulation of humoral immune response	2/480	20/13514	0.157435	0.524368	0.460453	FCER2/FCGR2B	2
GO:0003091	renal water homeostasis	2/480	20/13514	0.157435	0.524368	0.460453	AQP3/PRKACB	2
GO:0006590	thyroid hormone generation	2/480	20/13514	0.157435	0.524368	0.460453	GATA3/SLC16A10	2
GO:0009435	NAD biosynthetic process	2/480	20/13514	0.157435	0.524368	0.460453	KMO/PARP9	2
GO:0018279	protein N-linked glycosylation via asparagine	2/480	20/13514	0.157435	0.524368	0.460453	DAD1/UBE2J1	2
GO:0018904	ether metabolic process	2/480	20/13514	0.157435	0.524368	0.460453	ALOX5/EPHX2	2
GO:0031065	positive regulation of histone deacetylation	2/480	20/13514	0.157435	0.524368	0.460453	BCL6/JDP2	2
GO:0032303	regulation of icosanoid secretion	2/480	20/13514	0.157435	0.524368	0.460453	MAP2K6/SYK	2
GO:0033630	positive regulation of cell adhesion mediated by integrin	2/480	20/13514	0.157435	0.524368	0.460453	CD3E/SYK	2
GO:0033762	response to glucagon	2/480	20/13514	0.157435	0.524368	0.460453	ARG1/CYSLTR2	2
GO:0035336	long-chain fatty-acyl-CoA metabolic process	2/480	20/13514	0.157435	0.524368	0.460453	ACSL1/ELOVL5	2
GO:0035988	chondrocyte proliferation	2/480	20/13514	0.157435	0.524368	0.460453	BMPR2/LEF1	2
GO:0036120	cellular response to platelet-derived growth factor stimulus	2/480	20/13514	0.157435	0.524368	0.460453	FYN/MYC	2
GO:0038083	peptidyl-tyrosine autophosphorylation	2/480	20/13514	0.157435	0.524368	0.460453	ITK/TXK	2
GO:0045830	positive regulation of isotype switching	2/480	20/13514	0.157435	0.524368	0.460453	CD28/CD40	2
GO:0046949	fatty-acyl-CoA biosynthetic process	2/480	20/13514	0.157435	0.524368	0.460453	ACSL1/ELOVL5	2
GO:0070233	negative regulation of T cell apoptotic process	2/480	20/13514	0.157435	0.524368	0.460453	IL7R/PRKCQ	2
GO:0071379	cellular response to prostaglandin stimulus	2/480	20/13514	0.157435	0.524368	0.460453	AKR1C3/PRKCE	2
GO:0097205	renal filtration	2/480	20/13514	0.157435	0.524368	0.460453	MYO1E/PTPRO	2
GO:1903020	positive regulation of glycoprotein metabolic process	2/480	20/13514	0.157435	0.524368	0.460453	PAWR/PLCB1	2
GO:2000810	regulation of bicellular tight junction assembly	2/480	20/13514	0.157435	0.524368	0.460453	MYO1C/PRKCH	2
GO:0031346	positive regulation of cell projection organization	14/480	292/13514	0.157872	0.525408	0.461365	BMPR2/CREB3L2/ENPP2/EPHA4/FIG4/FYN/GPM6A/ITGA6/LYN/MACF1/PIK3R1/ROR1/TIAM1/TMEM106B	14
GO:0035384	thioester biosynthetic process	3/480	39/13514	0.159989	0.52994	0.465345	ACSL1/ELOVL5/PDK1	3
GO:0036230	granulocyte activation	3/480	39/13514	0.159989	0.52994	0.465345	ANXA3/FCGR2B/SYK	3
GO:0045668	negative regulation of osteoblast differentiation	3/480	39/13514	0.159989	0.52994	0.465345	CDK6/ID3/NOG	3
GO:0051452	intracellular pH reduction	3/480	39/13514	0.159989	0.52994	0.465345	CLIC4/SLC9A7/TMEM106B	3
GO:0071616	acyl-CoA biosynthetic process	3/480	39/13514	0.159989	0.52994	0.465345	ACSL1/ELOVL5/PDK1	3
GO:0097178	ruffle assembly	3/480	39/13514	0.159989	0.52994	0.465345	ARHGAP24/SH3YL1/SNX10	3
GO:0050920	regulation of chemotaxis	10/480	196/13514	0.160385	0.530835	0.466131	BMPR2/C5/CCR4/DPP4/GPR183/IL12A/LYN/PTPRO/SEMA4B/STK39	10
GO:0045927	positive regulation of growth	11/480	220/13514	0.160607	0.530848	0.466143	BMPR2/CAPN3/DDX3X/EZR/IL7/MACF1/MAPK14/PLCB1/RFTN1/SLC23A2/SYT17	11
GO:0045921	positive regulation of exocytosis	5/480	81/13514	0.160642	0.530848	0.466143	CACNA1I/GAB2/IL4R/RAB27B/SYK	5
GO:0060675	ureteric bud morphogenesis	4/480	60/13514	0.163832	0.540542	0.474655	GATA3/MYC/NOG/PKD2	4
GO:0070542	response to fatty acid	4/480	60/13514	0.163832	0.540542	0.474655	ACSL1/AKR1C3/ID3/PLCB1	4
GO:0001649	osteoblast differentiation	10/480	197/13514	0.163994	0.540653	0.474752	ACVR2A/BMPR2/CDK6/ID3/IL6ST/LEF1/MAP2K6/MAPK14/NOG/RUNX2	10
GO:0051223	regulation of protein transport	19/480	419/13514	0.164963	0.54333	0.477104	ALOX5/ANK3/APBB1/APOD/BAG3/BLK/CD200/EZR/FYN/GPLD1/IL12A/KCNN4/MAPK14/MYO1C/PIK3R1/PRKCE/PTPN1/RAPGEF3/UBE2J1	19
GO:1990845	adaptive thermogenesis	8/480	150/13514	0.165064	0.54333	0.477104	ACSL1/G0S2/IL4R/IRF4/LPIN1/MAP2K6/PLCL1/SYK	8
GO:0008584	male gonad development	7/480	127/13514	0.165915	0.544853	0.47844	ACVR2A/ADAM29/AKR1C3/BCL2L11/CTNNA1/GATA3/PLEKHA1	7
GO:0010976	positive regulation of neuron projection development	7/480	127/13514	0.165915	0.544853	0.47844	CREB3L2/FIG4/FYN/ITGA6/LYN/ROR1/TMEM106B	7
GO:0042552	myelination	7/480	127/13514	0.165915	0.544853	0.47844	ABCD2/EGR2/FIG4/JAM2/LPIN1/MAL/SERINC5	7
GO:0043535	regulation of blood vessel endothelial cell migration	5/480	82/13514	0.166452	0.545093	0.478652	AKT3/CD40/ETS1/PLCG1/PRKCA	5
GO:0051640	organelle localization	20/480	445/13514	0.166852	0.545093	0.478652	AP3M2/BLK/BTK/CLMN/CLNK/EZR/GAB2/IL4R/LAT/LYN/MAP2/MYO1C/MYO1E/RAB27B/STX7/SYK/SYNJ1/TMEM106B/TRAK1/WASF1	20
GO:0050767	regulation of neurogenesis	15/480	320/13514	0.167489	0.545093	0.478652	BMPR2/CTNNA1/EGR2/EPHA4/IL6ST/LYN/MACF1/MAP2/MYC/NOG/PRKCH/SEMA4B/SYNJ1/TIAM1/ULK2	15
GO:0010171	body morphogenesis	3/480	40/13514	0.168703	0.545093	0.478652	LEF1/NOG/PLEKHA1	3
GO:0032892	positive regulation of organic acid transport	3/480	40/13514	0.168703	0.545093	0.478652	ACSL1/KMO/MAP2K6	3
GO:0042088	T-helper 1 type immune response	3/480	40/13514	0.168703	0.545093	0.478652	IL1RL1/IL4R/LEF1	3
GO:0042304	regulation of fatty acid biosynthetic process	3/480	40/13514	0.168703	0.545093	0.478652	ABCD2/CEACAM1/ELOVL5	3
GO:0051180	vitamin transport	3/480	40/13514	0.168703	0.545093	0.478652	CUBN/SLC23A2/SLC2A1	3
GO:0043409	negative regulation of MAPK cascade	8/480	151/13514	0.169295	0.545093	0.478652	DUSP16/EPHA4/EZR/LYN/MYC/NDRG2/PTPN1/TNIP1	8
GO:0051347	positive regulation of transferase activity	22/480	497/13514	0.169806	0.545093	0.478652	ACSL1/BMPR2/CD19/CD200/CD4/CD40/CD40LG/DDX3X/EPHA1/EPHA4/FCGR1A/LAT/LYN/MAP2K6/MYC/PKD2/PRKCQ/PTPN1/ROR1/SERINC5/SYK/VAV2	22
GO:0043534	blood vessel endothelial cell migration	6/480	105/13514	0.170046	0.545093	0.478652	AKT3/CD40/ETS1/GPLD1/PLCG1/PRKCA	6
GO:0010984	regulation of lipoprotein particle clearance	2/480	21/13514	0.170131	0.545093	0.478652	GPLD1/LDLRAP1	2
GO:0018196	peptidyl-asparagine modification	2/480	21/13514	0.170131	0.545093	0.478652	DAD1/UBE2J1	2
GO:0019359	nicotinamide nucleotide biosynthetic process	2/480	21/13514	0.170131	0.545093	0.478652	KMO/PARP9	2
GO:0019363	pyridine nucleotide biosynthetic process	2/480	21/13514	0.170131	0.545093	0.478652	KMO/PARP9	2
GO:0021533	cell differentiation in hindbrain	2/480	21/13514	0.170131	0.545093	0.478652	NOG/RORA	2
GO:0035821	modulation of process of another organism	2/480	21/13514	0.170131	0.545093	0.478652	FCER2/SYK	2
GO:0036119	response to platelet-derived growth factor	2/480	21/13514	0.170131	0.545093	0.478652	FYN/MYC	2
GO:0043032	positive regulation of macrophage activation	2/480	21/13514	0.170131	0.545093	0.478652	IL1RL1/IL4R	2
GO:0045606	positive regulation of epidermal cell differentiation	2/480	21/13514	0.170131	0.545093	0.478652	NCOA3/PRKCH	2
GO:0045663	positive regulation of myoblast differentiation	2/480	21/13514	0.170131	0.545093	0.478652	MAPK14/PLCB1	2
GO:0045723	positive regulation of fatty acid biosynthetic process	2/480	21/13514	0.170131	0.545093	0.478652	ABCD2/ELOVL5	2
GO:0046597	negative regulation of viral entry into host cell	2/480	21/13514	0.170131	0.545093	0.478652	MID2/TRIM25	2
GO:0050995	negative regulation of lipid catabolic process	2/480	21/13514	0.170131	0.545093	0.478652	GPLD1/PDE3B	2
GO:0051491	positive regulation of filopodium assembly	2/480	21/13514	0.170131	0.545093	0.478652	GPM6A/PIK3R1	2
GO:0060713	labyrinthine layer morphogenesis	2/480	21/13514	0.170131	0.545093	0.478652	GRB2/LEF1	2
GO:0070723	response to cholesterol	2/480	21/13514	0.170131	0.545093	0.478652	GPLD1/LRP6	2
GO:0071243	cellular response to arsenic-containing substance	2/480	21/13514	0.170131	0.545093	0.478652	DDX3X/MYC	2
GO:0150146	cell junction disassembly	2/480	21/13514	0.170131	0.545093	0.478652	EPHA4/PIK3R1	2
GO:1902547	regulation of cellular response to vascular endothelial growth factor stimulus	2/480	21/13514	0.170131	0.545093	0.478652	IL12A/MYO1C	2
GO:1903649	regulation of cytoplasmic transport	2/480	21/13514	0.170131	0.545093	0.478652	EZR/MAP2	2
GO:1904996	positive regulation of leukocyte adhesion to vascular endothelial cell	2/480	21/13514	0.170131	0.545093	0.478652	ALOX5/ETS1	2
GO:0046546	development of primary male sexual characteristics	7/480	128/13514	0.170554	0.545507	0.479015	ACVR2A/ADAM29/AKR1C3/BCL2L11/CTNNA1/GATA3/PLEKHA1	7
GO:1905952	regulation of lipid localization	7/480	128/13514	0.170554	0.545507	0.479015	ABCB4/ACSL1/DENND5B/LDLRAP1/MAP2K6/SYK/TTC39B	7
GO:0072171	mesonephric tubule morphogenesis	4/480	61/13514	0.170767	0.545507	0.479015	GATA3/MYC/NOG/PKD2	4
GO:0005996	monosaccharide metabolic process	11/480	223/13514	0.170908	0.545507	0.479015	APOD/DYRK2/FGGY/GPLD1/IGFBP4/MAPK14/MYC/PDK1/RORA/SLC23A2/SLC2A1	11
GO:0098656	anion transmembrane transport	11/480	223/13514	0.170908	0.545507	0.479015	GABRB2/LRRC8C/MYC/PCYOX1/SFXN1/SLC1A4/SLC23A2/SLC26A8/SLC35D1/SLC4A7/SLC9A7	11
GO:0050769	positive regulation of neurogenesis	10/480	199/13514	0.171328	0.546433	0.479828	BMPR2/EGR2/EPHA4/IL6ST/LYN/MACF1/MYC/PRKCH/SYNJ1/TIAM1	10
GO:1904951	positive regulation of establishment of protein localization	13/480	272/13514	0.171571	0.546792	0.480144	ANK3/APBB1/BAG3/BLK/EZR/FYN/GPLD1/KCNN4/MAPK14/MYO1C/PIK3R1/PRKCE/RAPGEF3	13
GO:0001656	metanephros development	5/480	83/13514	0.172343	0.54801	0.481213	CTSH/GATA3/ID3/MYC/PKD2	5
GO:0002028	regulation of sodium ion transport	5/480	83/13514	0.172343	0.54801	0.481213	ANK3/CAMK2D/DMD/PRKCE/STK39	5
GO:0046620	regulation of organ growth	5/480	83/13514	0.172343	0.54801	0.481213	BCL2L11/IL7/MAPK14/NOG/WWC2	5
GO:0033673	negative regulation of kinase activity	10/480	200/13514	0.175053	0.555157	0.487488	CEACAM1/DUSP16/EPHA1/HHEX/LRP6/LYN/PTPN1/PTPRO/TRIB2/UBASH3B	10
GO:0044843	cell cycle G1/S phase transition	10/480	200/13514	0.175053	0.555157	0.487488	APBB1/CDK6/DDX3X/E2F7/MYC/NPAT/PKD2/PLCB1/PLCG2/WEE1	10
GO:0007272	ensheathment of neurons	7/480	129/13514	0.17525	0.555157	0.487488	ABCD2/EGR2/FIG4/JAM2/LPIN1/MAL/SERINC5	7
GO:0008366	axon ensheathment	7/480	129/13514	0.17525	0.555157	0.487488	ABCD2/EGR2/FIG4/JAM2/LPIN1/MAL/SERINC5	7
GO:0051168	nuclear export	7/480	129/13514	0.17525	0.555157	0.487488	ATXN1/BAG3/DUSP16/EGR2/HHEX/RAPGEF3/SMG7	7
GO:0043507	positive regulation of JUN kinase activity	3/480	41/13514	0.177551	0.560701	0.492357	EPHA4/PTPN1/SYK	3
GO:0046717	acid secretion	3/480	41/13514	0.177551	0.560701	0.492357	ABCB4/MYC/SNX10	3
GO:0006487	protein N-linked glycosylation	4/480	62/13514	0.177803	0.560701	0.492357	DAD1/MAN1C1/MGAT4A/UBE2J1	4
GO:1903533	regulation of protein targeting	4/480	62/13514	0.177803	0.560701	0.492357	ANK3/BAG3/FYN/MYO1C	4
GO:0071772	response to BMP	8/480	153/13514	0.177904	0.560701	0.492357	ACVR2A/BMPR2/GATA3/LEF1/NOG/RNF165/RUNX2/USP9Y	8
GO:0071773	cellular response to BMP stimulus	8/480	153/13514	0.177904	0.560701	0.492357	ACVR2A/BMPR2/GATA3/LEF1/NOG/RNF165/RUNX2/USP9Y	8
GO:0045787	positive regulation of cell cycle	13/480	274/13514	0.177933	0.560701	0.492357	BCL2L11/CD28/CDC14A/DDX3X/E2F7/LRP6/MYC/PKD2/PLCB1/PLCG2/PLSCR1/PRKCA/PRKCE	13
GO:0070167	regulation of biomineral tissue development	5/480	84/13514	0.178315	0.561485	0.493045	ACVR2A/ALOX5/BMP2K/BMPR2/LTBP3	5
GO:0061138	morphogenesis of a branching epithelium	9/480	177/13514	0.178914	0.562949	0.494331	CELSR1/CLIC4/CTSH/GRB2/LEF1/MYC/NOG/PKD2/TIMELESS	9
GO:0030326	embryonic limb morphogenesis	6/480	107/13514	0.180541	0.566798	0.497711	BCL2L11/FZD6/LEF1/NOG/RECK/RUNX2	6
GO:0035113	embryonic appendage morphogenesis	6/480	107/13514	0.180541	0.566798	0.497711	BCL2L11/FZD6/LEF1/NOG/RECK/RUNX2	6
GO:0038127	ERBB signaling pathway	6/480	107/13514	0.180541	0.566798	0.497711	BCAR3/CEACAM1/GAB1/GRB2/MMP9/PLCG1	6
GO:0000289	nuclear-transcribed mRNA poly(A) tail shortening	2/480	22/13514	0.18299	0.568972	0.49962	BTG2/TNRC6C	2
GO:0030728	ovulation	2/480	22/13514	0.18299	0.568972	0.49962	IL4R/MYC	2
GO:0030970	retrograde protein transport, ER to cytosol	2/480	22/13514	0.18299	0.568972	0.49962	SYVN1/UBE2J1	2
GO:0031664	regulation of lipopolysaccharide-mediated signaling pathway	2/480	22/13514	0.18299	0.568972	0.49962	CD180/PRKCA	2
GO:0032367	intracellular cholesterol transport	2/480	22/13514	0.18299	0.568972	0.49962	LDLRAP1/LRP6	2
GO:0042178	xenobiotic catabolic process	2/480	22/13514	0.18299	0.568972	0.49962	ACSL1/GSTM2	2
GO:0061318	renal filtration cell differentiation	2/480	22/13514	0.18299	0.568972	0.49962	MYO1E/PTPRO	2
GO:0072112	podocyte differentiation	2/480	22/13514	0.18299	0.568972	0.49962	MYO1E/PTPRO	2
GO:1901380	negative regulation of potassium ion transmembrane transport	2/480	22/13514	0.18299	0.568972	0.49962	ANK3/STK39	2
GO:1902993	positive regulation of amyloid precursor protein catabolic process	2/480	22/13514	0.18299	0.568972	0.49962	EPHA4/LYN	2
GO:1903306	negative regulation of regulated secretory pathway	2/480	22/13514	0.18299	0.568972	0.49962	CEACAM1/FCGR2B	2
GO:1903513	endoplasmic reticulum to cytosol transport	2/480	22/13514	0.18299	0.568972	0.49962	SYVN1/UBE2J1	2
GO:2000193	positive regulation of fatty acid transport	2/480	22/13514	0.18299	0.568972	0.49962	ACSL1/MAP2K6	2
GO:0042158	lipoprotein biosynthetic process	5/480	85/13514	0.184363	0.572395	0.502626	GPLD1/NMT2/PGAP1/UGCG/ZDHHC23	5
GO:0110149	regulation of biomineralization	5/480	85/13514	0.184363	0.572395	0.502626	ACVR2A/ALOX5/BMP2K/BMPR2/LTBP3	5
GO:0010970	transport along microtubule	7/480	131/13514	0.184806	0.572903	0.503072	AP3M2/BAG3/DLG2/MAP2/RAB27B/TRAK1/WASF1	7
GO:0046503	glycerolipid catabolic process	4/480	63/13514	0.184935	0.572903	0.503072	ENPP2/GPLD1/INPP5F/PLCB1	4
GO:0140029	exocytic process	4/480	63/13514	0.184935	0.572903	0.503072	BTK/LYN/SYK/SYNJ1	4
GO:0006275	regulation of DNA replication	6/480	108/13514	0.185883	0.574863	0.504793	BCAR3/BCL6/E2F7/ID3/LPIN1/TIMELESS	6
GO:2000116	regulation of cysteine-type endopeptidase activity	10/480	203/13514	0.186453	0.574863	0.504793	AIM2/BCL2L11/CASP10/COL4A3/CTSH/DDX3X/FYN/MMP9/MYC/SYK	10
GO:0006984	ER-nucleus signaling pathway	3/480	42/13514	0.186523	0.574863	0.504793	AMFR/BCL2L11/PTPN1	3
GO:0030838	positive regulation of actin filament polymerization	3/480	42/13514	0.186523	0.574863	0.504793	ALOX15/GRB2/PRKCE	3
GO:0050832	defense response to fungus	3/480	42/13514	0.186523	0.574863	0.504793	ARG1/CLEC4D/PLCG2	3
GO:0060324	face development	3/480	42/13514	0.186523	0.574863	0.504793	LEF1/NOG/PLEKHA1	3
GO:0090102	cochlea development	3/480	42/13514	0.186523	0.574863	0.504793	EPHA4/GABRB2/GATA3	3
GO:0006979	response to oxidative stress	17/480	377/13514	0.187147	0.576364	0.506111	AKR1C3/ALOX5/APOD/ARG1/BTK/FYN/HP/JUN/MICB/MMP9/PAWR/PDK1/PKD2/PLEKHA1/PRDX1/SLC23A2/WNT16	17
GO:0090316	positive regulation of intracellular protein transport	7/480	132/13514	0.189663	0.583685	0.51254	ANK3/BAG3/FYN/MAPK14/MYO1C/PIK3R1/RAPGEF3	7
GO:0034504	protein localization to nucleus	12/480	253/13514	0.190212	0.584506	0.513261	APOD/BAG3/CTNNA1/DCLK2/FYN/HHEX/MAPK14/PARP9/PIK3R1/PRICKLE1/SYK/TOR1AIP2	12
GO:0010717	regulation of epithelial to mesenchymal transition	5/480	86/13514	0.190485	0.584506	0.513261	EPHA4/GATA3/LEF1/NOG/TIAM1	5
GO:0015908	fatty acid transport	5/480	86/13514	0.190485	0.584506	0.513261	ABCD2/ACSL1/MAP2K6/SLC2A1/SYK	5
GO:1901655	cellular response to ketone	5/480	86/13514	0.190485	0.584506	0.513261	AKR1C3/ARG1/GNAI1/MYC/PRKCE	5
GO:0006639	acylglycerol metabolic process	6/480	109/13514	0.191287	0.585686	0.514297	ACSL1/AGPAT5/DGKA/DGKG/GPLD1/LPIN1	6
GO:0007498	mesoderm development	6/480	109/13514	0.191287	0.585686	0.514297	ACVR2A/BMPR2/BTK/LEF1/NOG/TEAD2	6
GO:0034219	carbohydrate transmembrane transport	6/480	109/13514	0.191287	0.585686	0.514297	AQP3/MAPK14/MYC/PIK3R1/SLC23A2/SLC2A1	6
GO:0015807	L-amino acid transport	4/480	64/13514	0.192158	0.586003	0.514575	SERINC5/SFXN1/SLC1A4/SLC7A6	4
GO:0032890	regulation of organic acid transport	4/480	64/13514	0.192158	0.586003	0.514575	ACSL1/KMO/MAP2K6/SYK	4
GO:0051453	regulation of intracellular pH	4/480	64/13514	0.192158	0.586003	0.514575	CLIC4/SLC4A7/SLC9A7/TMEM106B	4
GO:1901214	regulation of neuron death	13/480	279/13514	0.194331	0.586003	0.514575	BCL2L11/BTG2/CD200/CD200R1/CPEB4/FCGR2B/FYN/GABRB2/GATA3/IL6ST/JUN/KMO/SLC23A2	13
GO:0032535	regulation of cellular component size	14/480	304/13514	0.19446	0.586003	0.514575	AKT3/ALOX15/BMPR2/EZR/GRB2/IL7R/KCNN4/MACF1/MAP2/PRKCE/SEMA4B/TMSB4Y/ULK2/VAV2	14
GO:0044703	multi-organism reproductive process	9/480	181/13514	0.195414	0.586003	0.514575	ACVR2A/ARG1/BMPR2/MMP9/PCSK5/PNOC/RECK/SLC2A1/STS	9
GO:0002673	regulation of acute inflammatory response	3/480	43/13514	0.195611	0.586003	0.514575	BTK/FCGR2B/IL6ST	3
GO:0032330	regulation of chondrocyte differentiation	3/480	43/13514	0.195611	0.586003	0.514575	LTBP3/MAF/RUNX2	3
GO:0032715	negative regulation of interleukin-6 production	3/480	43/13514	0.195611	0.586003	0.514575	ARRB1/CD200/CD200R1	3
GO:0032873	negative regulation of stress-activated MAPK cascade	3/480	43/13514	0.195611	0.586003	0.514575	DUSP16/EZR/MYC	3
GO:0046580	negative regulation of Ras protein signal transduction	3/480	43/13514	0.195611	0.586003	0.514575	ARHGAP24/BCL6/RASA3	3
GO:0048538	thymus development	3/480	43/13514	0.195611	0.586003	0.514575	BCL11B/BCL2L11/GATA3	3
GO:0052372	modulation by symbiont of entry into host	3/480	43/13514	0.195611	0.586003	0.514575	CD4/MID2/TRIM25	3
GO:0070303	negative regulation of stress-activated protein kinase signaling cascade	3/480	43/13514	0.195611	0.586003	0.514575	DUSP16/EZR/MYC	3
GO:0090199	regulation of release of cytochrome c from mitochondria	3/480	43/13514	0.195611	0.586003	0.514575	BCL2L11/BMF/MMP9	3
GO:0099111	microtubule-based transport	8/480	157/13514	0.195682	0.586003	0.514575	AP3M2/BAG3/DLG2/MAP2/RAB27B/SPEF2/TRAK1/WASF1	8
GO:0007035	vacuolar acidification	2/480	23/13514	0.195984	0.586003	0.514575	CLIC4/TMEM106B	2
GO:0010661	positive regulation of muscle cell apoptotic process	2/480	23/13514	0.195984	0.586003	0.514575	CAMK2D/IL12A	2
GO:0010818	T cell chemotaxis	2/480	23/13514	0.195984	0.586003	0.514575	GPR183/STK39	2
GO:0019362	pyridine nucleotide metabolic process	2/480	23/13514	0.195984	0.586003	0.514575	KMO/PARP9	2
GO:0019835	cytolysis	2/480	23/13514	0.195984	0.586003	0.514575	C5/MICB	2
GO:0019886	antigen processing and presentation of exogenous peptide antigen via MHC class II	2/480	23/13514	0.195984	0.586003	0.514575	FCGR2B/HLA-DMA	2
GO:0032740	positive regulation of interleukin-17 production	2/480	23/13514	0.195984	0.586003	0.514575	PRKCQ/RFTN1	2
GO:0033081	regulation of T cell differentiation in thymus	2/480	23/13514	0.195984	0.586003	0.514575	CAMK4/IL7R	2
GO:0035162	embryonic hemopoiesis	2/480	23/13514	0.195984	0.586003	0.514575	FLT3LG/GATA3	2
GO:0035640	exploration behavior	2/480	23/13514	0.195984	0.586003	0.514575	DPP4/PRKCE	2
GO:0046339	diacylglycerol metabolic process	2/480	23/13514	0.195984	0.586003	0.514575	DGKA/DGKG	2
GO:0046496	nicotinamide nucleotide metabolic process	2/480	23/13514	0.195984	0.586003	0.514575	KMO/PARP9	2
GO:0046639	negative regulation of alpha-beta T cell differentiation	2/480	23/13514	0.195984	0.586003	0.514575	BCL6/IL4R	2
GO:0050687	negative regulation of defense response to virus	2/480	23/13514	0.195984	0.586003	0.514575	MICB/RNF125	2
GO:0072311	glomerular epithelial cell differentiation	2/480	23/13514	0.195984	0.586003	0.514575	MYO1E/PTPRO	2
GO:1900016	negative regulation of cytokine production involved in inflammatory response	2/480	23/13514	0.195984	0.586003	0.514575	ABCD2/APOD	2
GO:1901522	positive regulation of transcription from RNA polymerase II promoter involved in cellular response to chemical stimulus	2/480	23/13514	0.195984	0.586003	0.514575	JUN/RUNX2	2
GO:0006942	regulation of striated muscle contraction	5/480	87/13514	0.196679	0.587045	0.51549	CAMK2D/DMD/DSC2/GSTM2/PDE4D	5
GO:0072080	nephron tubule development	5/480	87/13514	0.196679	0.587045	0.51549	GATA3/KLHL3/MYC/NOG/PKD2	5
GO:0006638	neutral lipid metabolic process	6/480	110/13514	0.196751	0.587045	0.51549	ACSL1/AGPAT5/DGKA/DGKG/GPLD1/LPIN1	6
GO:0071900	regulation of protein serine/threonine kinase activity	15/480	330/13514	0.197286	0.588224	0.516525	ACSL1/BMPR2/CD40/CD40LG/DDX3X/DUSP16/EPHA4/HHEX/LRP6/LYN/MAP2K6/PKD2/PTPN1/SYK/TRIB2	15
GO:0016042	lipid catabolic process	13/480	280/13514	0.197692	0.58902	0.517224	ABCD2/AKR1C3/ENPP2/FAAH2/GPLD1/INPP5F/LPIN1/PDE3B/PLCB1/PLCG1/PLCG2/PRKCE/STS	13
GO:0038034	signal transduction in absence of ligand	4/480	65/13514	0.199469	0.592217	0.520031	BAG3/BCL2L11/CTNNA1/IL7	4
GO:0043297	apical junction assembly	4/480	65/13514	0.199469	0.592217	0.520031	CTNNA1/MPP7/MYO1C/PRKCH	4
GO:0045685	regulation of glial cell differentiation	4/480	65/13514	0.199469	0.592217	0.520031	EGR2/EPHA4/IL6ST/NOG	4
GO:0048844	artery morphogenesis	4/480	65/13514	0.199469	0.592217	0.520031	AKT3/BMPR2/NOG/PKD2	4
GO:0097192	extrinsic apoptotic signaling pathway in absence of ligand	4/480	65/13514	0.199469	0.592217	0.520031	BAG3/BCL2L11/CTNNA1/IL7	4
GO:0009101	glycoprotein biosynthetic process	12/480	256/13514	0.200778	0.595685	0.523077	BMPR2/DAD1/GALNT14/GCNT4/MAN1C1/MGAT4A/PAWR/PLCB1/ST3GAL5/TNIP1/TRAK1/UBE2J1	12
GO:0046330	positive regulation of JNK cascade	5/480	88/13514	0.202942	0.601256	0.527969	EDAR/FCGR2B/PLCB1/TNIK/WNT16	5
GO:0150115	cell-substrate junction organization	5/480	88/13514	0.202942	0.601256	0.527969	APOD/ITGA6/LAMC1/MACF1/PIK3R1	5
GO:0007566	embryo implantation	3/480	44/13514	0.204804	0.603376	0.529831	MMP9/PCSK5/RECK	3
GO:0009205	purine ribonucleoside triphosphate metabolic process	3/480	44/13514	0.204804	0.603376	0.529831	GIMAP7/GTPBP1/MYC	3
GO:0043268	positive regulation of potassium ion transport	3/480	44/13514	0.204804	0.603376	0.529831	KCNN4/RGS7/STK39	3
GO:0045778	positive regulation of ossification	3/480	44/13514	0.204804	0.603376	0.529831	ACVR2A/ALOX5/BMPR2	3
GO:0048146	positive regulation of fibroblast proliferation	3/480	44/13514	0.204804	0.603376	0.529831	CDK6/JUN/MYC	3
GO:0070169	positive regulation of biomineral tissue development	3/480	44/13514	0.204804	0.603376	0.529831	ACVR2A/ALOX5/BMPR2	3
GO:0072583	clathrin-dependent endocytosis	3/480	44/13514	0.204804	0.603376	0.529831	AAK1/BMP2K/INPP5F	3
GO:0097479	synaptic vesicle localization	3/480	44/13514	0.204804	0.603376	0.529831	AP3M2/MAP2/SYNJ1	3
GO:0042982	amyloid precursor protein metabolic process	4/480	66/13514	0.206862	0.607911	0.533813	EPHA4/LDLRAP1/LYN/PAWR	4
GO:0045913	positive regulation of carbohydrate metabolic process	4/480	66/13514	0.206862	0.607911	0.533813	DYRK2/GPLD1/MYC/PRKCE	4
GO:0030336	negative regulation of cell migration	11/480	233/13514	0.207438	0.607911	0.533813	APOD/C5/CD200/CD200R1/CLIC4/DPP4/EPHA1/EPHA4/NOG/PLCB1/RECK	11
GO:0010565	regulation of cellular ketone metabolic process	6/480	112/13514	0.207849	0.607911	0.533813	ABCD2/AKR1C3/CEACAM1/ELOVL5/PDK1/PRKCE	6
GO:0019079	viral genome replication	6/480	112/13514	0.207849	0.607911	0.533813	APOBEC3G/CD28/DDX3X/PLSCR1/SRPK1/TNIP1	6
GO:0098876	vesicle-mediated transport to the plasma membrane	6/480	112/13514	0.207849	0.607911	0.533813	ANK3/ARL4C/GGA2/INPP5F/MACF1/NSF	6
GO:0051047	positive regulation of secretion	13/480	283/13514	0.207936	0.607911	0.533813	APBB1/BLK/CACNA1I/EZR/GAB2/GPLD1/IL4R/KCNN4/KMO/MAP2K6/PRKCE/RAB27B/SYK	13
GO:0002675	positive regulation of acute inflammatory response	2/480	24/13514	0.209087	0.607911	0.533813	BTK/IL6ST	2
GO:0002755	MyD88-dependent toll-like receptor signaling pathway	2/480	24/13514	0.209087	0.607911	0.533813	BTK/TNIP1	2
GO:0003071	renal system process involved in regulation of systemic arterial blood pressure	2/480	24/13514	0.209087	0.607911	0.533813	PCSK5/PTPRO	2
GO:0007214	gamma-aminobutyric acid signaling pathway	2/480	24/13514	0.209087	0.607911	0.533813	GABRB2/PLCL1	2
GO:0009651	response to salt stress	2/480	24/13514	0.209087	0.607911	0.533813	CAPN3/KMO	2
GO:0034643	establishment of mitochondrion localization, microtubule-mediated	2/480	24/13514	0.209087	0.607911	0.533813	TRAK1/WASF1	2
GO:0045662	negative regulation of myoblast differentiation	2/480	24/13514	0.209087	0.607911	0.533813	ID3/PRICKLE1	2
GO:0047497	mitochondrion transport along microtubule	2/480	24/13514	0.209087	0.607911	0.533813	TRAK1/WASF1	2
GO:0060561	apoptotic process involved in morphogenesis	2/480	24/13514	0.209087	0.607911	0.533813	BCL2L11/LEF1	2
GO:0061037	negative regulation of cartilage development	2/480	24/13514	0.209087	0.607911	0.533813	LTBP3/NOG	2
GO:0072525	pyridine-containing compound biosynthetic process	2/480	24/13514	0.209087	0.607911	0.533813	KMO/PARP9	2
GO:1903901	negative regulation of viral life cycle	2/480	24/13514	0.209087	0.607911	0.533813	MID2/TRIM25	2
GO:0006633	fatty acid biosynthetic process	7/480	136/13514	0.209594	0.608966	0.534739	ABCD2/AKR1C3/ALOX15/ALOX5/CEACAM1/ELOVL5/GSTM2	7
GO:0090287	regulation of cellular response to growth factor stimulus	12/480	259/13514	0.211601	0.614373	0.539487	BMPR2/GATA3/HHEX/IL12A/MYO1C/NOG/PEG10/PTPN1/RNF165/RUNX2/TMEM204/WASF1	12
GO:0021872	forebrain generation of neurons	3/480	45/13514	0.214094	0.618465	0.54308	BCL11B/DCLK2/LEF1	3
GO:0046456	icosanoid biosynthetic process	3/480	45/13514	0.214094	0.618465	0.54308	AKR1C3/ALOX5/SYK	3
GO:0061756	leukocyte adhesion to vascular endothelial cell	3/480	45/13514	0.214094	0.618465	0.54308	ALOX5/ETS1/JAM2	3
GO:0090329	regulation of DNA-templated DNA replication	3/480	45/13514	0.214094	0.618465	0.54308	BCL6/E2F7/TIMELESS	3
GO:0110151	positive regulation of biomineralization	3/480	45/13514	0.214094	0.618465	0.54308	ACVR2A/ALOX5/BMPR2	3
GO:0030324	lung development	8/480	161/13514	0.214159	0.618465	0.54308	ARG1/BMPR2/CELSR1/CTSH/LTBP3/NOG/PHEX/TIMELESS	8
GO:0046323	glucose import	4/480	67/13514	0.214333	0.618465	0.54308	MAPK14/MYC/PIK3R1/SLC2A1	4
GO:0061045	negative regulation of wound healing	4/480	67/13514	0.214333	0.618465	0.54308	ALOX5/CEACAM1/SERPING1/UBASH3B	4
GO:0097061	dendritic spine organization	4/480	67/13514	0.214333	0.618465	0.54308	EPHA4/FCGR2B/FYN/SIPA1L1	4
GO:0061326	renal tubule development	5/480	90/13514	0.215663	0.62145	0.545702	GATA3/KLHL3/MYC/NOG/PKD2	5
GO:0090288	negative regulation of cellular response to growth factor stimulus	5/480	90/13514	0.215663	0.62145	0.545702	GATA3/HHEX/IL12A/NOG/PTPN1	5
GO:0052548	regulation of endopeptidase activity	16/480	362/13514	0.217972	0.627603	0.551104	AIM2/BCL2L11/C5/CASP10/COL4A3/CTSH/DDX3X/EPHA4/FYN/LYN/MMP9/MYC/RECK/SERPINB6/SERPING1/SYK	16
GO:0070201	regulation of establishment of protein localization	19/480	439/13514	0.218096	0.627603	0.551104	ALOX5/ANK3/APBB1/APOD/BAG3/BLK/CD200/EZR/FYN/GPLD1/IL12A/KCNN4/MAPK14/MYO1C/PIK3R1/PRKCE/PTPN1/RAPGEF3/UBE2J1	19
GO:0000209	protein polyubiquitination	10/480	211/13514	0.218404	0.628061	0.551506	AMFR/DDX3X/KLHL3/RNF125/RNF144A/RNF165/SYVN1/TPP2/UBE2J1/WWP1	10
GO:0071478	cellular response to radiation	8/480	162/13514	0.21888	0.629	0.552331	BMF/GATA3/GRB2/MAPK14/MMP9/MYC/NMT2/PIK3R1	8
GO:0061041	regulation of wound healing	6/480	114/13514	0.219164	0.629386	0.55267	ACTA2/ALOX5/CEACAM1/PRKCE/SERPING1/UBASH3B	6
GO:1902807	negative regulation of cell cycle G1/S phase transition	4/480	68/13514	0.221877	0.631429	0.554464	APBB1/E2F7/PKD2/WEE1	4
GO:0003333	amino acid transmembrane transport	5/480	91/13514	0.222115	0.631429	0.554464	LRRC8C/SFXN1/SLC16A10/SLC1A4/SLC7A6	5
GO:0019218	regulation of steroid metabolic process	5/480	91/13514	0.222115	0.631429	0.554464	AKR1C3/EPHX2/LDLRAP1/RORA/TTC39B	5
GO:0001916	positive regulation of T cell mediated cytotoxicity	2/480	25/13514	0.222275	0.631429	0.554464	IL12A/STX7	2
GO:0002495	antigen processing and presentation of peptide antigen via MHC class II	2/480	25/13514	0.222275	0.631429	0.554464	FCGR2B/HLA-DMA	2
GO:0007205	protein kinase C-activating G protein-coupled receptor signaling pathway	2/480	25/13514	0.222275	0.631429	0.554464	DGKA/DGKG	2
GO:0021591	ventricular system development	2/480	25/13514	0.222275	0.631429	0.554464	CDK6/PAX5	2
GO:0032366	intracellular sterol transport	2/480	25/13514	0.222275	0.631429	0.554464	LDLRAP1/LRP6	2
GO:0032801	receptor catabolic process	2/480	25/13514	0.222275	0.631429	0.554464	GPRASP1/PTPN1	2
GO:0035456	response to interferon-beta	2/480	25/13514	0.222275	0.631429	0.554464	AIM2/PLSCR1	2
GO:0042744	hydrogen peroxide catabolic process	2/480	25/13514	0.222275	0.631429	0.554464	HP/PRDX1	2
GO:0045684	positive regulation of epidermis development	2/480	25/13514	0.222275	0.631429	0.554464	NCOA3/PRKCH	2
GO:0045948	positive regulation of translational initiation	2/480	25/13514	0.222275	0.631429	0.554464	DDX3X/HABP4	2
GO:0051481	negative regulation of cytosolic calcium ion concentration	2/480	25/13514	0.222275	0.631429	0.554464	GSTM2/PKD2	2
GO:0086064	cell communication by electrical coupling involved in cardiac conduction	2/480	25/13514	0.222275	0.631429	0.554464	CAMK2D/PDE4D	2
GO:2000050	regulation of non-canonical Wnt signaling pathway	2/480	25/13514	0.222275	0.631429	0.554464	MLLT3/TIAM1	2
GO:0007215	glutamate receptor signaling pathway	3/480	46/13514	0.223472	0.632269	0.555202	CPEB4/FYN/PLCB1	3
GO:0010676	positive regulation of cellular carbohydrate metabolic process	3/480	46/13514	0.223472	0.632269	0.555202	DYRK2/GPLD1/PRKCE	3
GO:0030195	negative regulation of blood coagulation	3/480	46/13514	0.223472	0.632269	0.555202	CEACAM1/SERPING1/UBASH3B	3
GO:0030225	macrophage differentiation	3/480	46/13514	0.223472	0.632269	0.555202	CD4/MMP9/PRKCA	3
GO:2000107	negative regulation of leukocyte apoptotic process	3/480	46/13514	0.223472	0.632269	0.555202	BCL6/IL7R/PRKCQ	3
GO:2001238	positive regulation of extrinsic apoptotic signaling pathway	3/480	46/13514	0.223472	0.632269	0.555202	CTNNA1/G0S2/MAL	3
GO:0007565	female pregnancy	8/480	163/13514	0.22364	0.632319	0.555246	ARG1/BMPR2/MMP9/PCSK5/PNOC/RECK/SLC2A1/STS	8
GO:0045471	response to ethanol	6/480	115/13514	0.224898	0.63545	0.557995	FYN/GATA3/MYC/PRKCE/RGS7/SLC23A2	6
GO:0044706	multi-multicellular organism process	9/480	188/13514	0.225756	0.637446	0.559748	ACVR2A/ARG1/BMPR2/MMP9/PCSK5/PNOC/RECK/SLC2A1/STS	9
GO:0032970	regulation of actin filament-based process	15/480	339/13514	0.226079	0.637929	0.560172	ACTA2/ALOX15/ARHGAP17/CAMK2D/CELSR1/DSC2/EPHA1/GRB2/PDE4D/PIK3R1/PRKCE/RAPGEF3/RHOBTB2/TMSB4Y/WASF1	15
GO:0009100	glycoprotein metabolic process	14/480	314/13514	0.22771	0.642102	0.563836	AMFR/BMPR2/DAD1/GALNT14/GCNT4/MAN1C1/MGAT4A/PAWR/PLCB1/ST3GAL5/SYVN1/TNIP1/TRAK1/UBE2J1	14
GO:0006575	cellular modified amino acid metabolic process	8/480	164/13514	0.228437	0.643392	0.564969	GATA3/GCNT4/GSTM2/OSBPL10/PCYOX1/PLSCR1/SERINC5/SLC16A10	8
GO:0019882	antigen processing and presentation	5/480	92/13514	0.228626	0.643392	0.564969	CTSH/FCGR2B/HLA-DMA/RFTN1/WDFY4	5
GO:0045807	positive regulation of endocytosis	5/480	92/13514	0.228626	0.643392	0.564969	ARRB1/LDLRAP1/PLCG2/SYK/SYNJ1	5
GO:0009141	nucleoside triphosphate metabolic process	4/480	69/13514	0.22949	0.643706	0.565245	AK5/GIMAP7/GTPBP1/MYC	4
GO:0030641	regulation of cellular pH	4/480	69/13514	0.22949	0.643706	0.565245	CLIC4/SLC4A7/SLC9A7/TMEM106B	4
GO:0072332	intrinsic apoptotic signaling pathway by p53 class mediator	4/480	69/13514	0.22949	0.643706	0.565245	CASP6/DYRK2/FHIT/MYC	4
GO:0099175	regulation of postsynapse organization	4/480	69/13514	0.22949	0.643706	0.565245	EPHA4/FCGR2B/FYN/SIPA1L1	4
GO:0006913	nucleocytoplasmic transport	12/480	264/13514	0.230177	0.643706	0.565245	APOD/ATXN1/BAG3/DUSP16/EGR2/HHEX/MAPK14/PIK3R1/PRICKLE1/RAPGEF3/SMG7/SYK	12
GO:0051169	nuclear transport	12/480	264/13514	0.230177	0.643706	0.565245	APOD/ATXN1/BAG3/DUSP16/EGR2/HHEX/MAPK14/PIK3R1/PRICKLE1/RAPGEF3/SMG7/SYK	12
GO:0021915	neural tube development	7/480	140/13514	0.230266	0.643706	0.565245	CELSR1/FZD6/NOG/PKD2/PRICKLE1/PRKACB/TEAD2	7
GO:0051017	actin filament bundle assembly	7/480	140/13514	0.230266	0.643706	0.565245	ARRB1/EPHA1/EZR/FHDC1/PAWR/PIK3R1/RAPGEF3	7
GO:0061572	actin filament bundle organization	7/480	140/13514	0.230266	0.643706	0.565245	ARRB1/EPHA1/EZR/FHDC1/PAWR/PIK3R1/RAPGEF3	7
GO:0071453	cellular response to oxygen levels	7/480	140/13514	0.230266	0.643706	0.565245	AQP3/CPEB4/EPHA4/MYC/PDK1/PRKCE/RORA	7
GO:0045598	regulation of fat cell differentiation	6/480	116/13514	0.230681	0.644006	0.565508	ALOX5/GATA3/JDP2/MAPK14/RORA/TRIB2	6
GO:2001235	positive regulation of apoptotic signaling pathway	6/480	116/13514	0.230681	0.644006	0.565508	BCL2L11/CTNNA1/CTSH/G0S2/MAL/MYC	6
GO:0051962	positive regulation of nervous system development	11/480	239/13514	0.230833	0.644006	0.565508	BMPR2/EGR2/EPHA4/IL6ST/LRRN1/LYN/MACF1/MYC/PRKCH/SYNJ1/TIAM1	11
GO:0006163	purine nucleotide metabolic process	14/480	315/13514	0.23116	0.644493	0.565936	ACSL1/AK5/DLG2/ELOVL5/FHIT/GIMAP7/GTPBP1/MYC/PDE4D/PDE7A/PDE7B/PDE9A/PDK1/RORA	14
GO:0009150	purine ribonucleotide metabolic process	13/480	290/13514	0.232712	0.647659	0.568715	ACSL1/AK5/DLG2/ELOVL5/GIMAP7/GTPBP1/MYC/PDE4D/PDE7A/PDE7B/PDE9A/PDK1/RORA	13
GO:0015804	neutral amino acid transport	3/480	47/13514	0.232929	0.647659	0.568715	SERINC5/SFXN1/SLC1A4	3
GO:0097120	receptor localization to synapse	3/480	47/13514	0.232929	0.647659	0.568715	DLG2/GPHN/STX7	3
GO:1900047	negative regulation of hemostasis	3/480	47/13514	0.232929	0.647659	0.568715	CEACAM1/SERPING1/UBASH3B	3
GO:1903829	positive regulation of protein localization	17/480	393/13514	0.23464	0.647659	0.568715	ANK3/APBB1/BAG3/BLK/CD247/EZR/FYN/GNAI1/GPLD1/KCNN4/MAPK14/MYO1C/PARP9/PIK3R1/PRKCE/PRKCH/RAPGEF3	17
GO:0002360	T cell lineage commitment	2/480	26/13514	0.235526	0.647659	0.568715	IL7/IRF4	2
GO:0032480	negative regulation of type I interferon production	2/480	26/13514	0.235526	0.647659	0.568715	LILRA4/RNF125	2
GO:0032607	interferon-alpha production	2/480	26/13514	0.235526	0.647659	0.568715	DDX3X/LILRA4	2
GO:0032647	regulation of interferon-alpha production	2/480	26/13514	0.235526	0.647659	0.568715	DDX3X/LILRA4	2
GO:0033120	positive regulation of RNA splicing	2/480	26/13514	0.235526	0.647659	0.568715	HABP4/PIK3R1	2
GO:0045589	regulation of regulatory T cell differentiation	2/480	26/13514	0.235526	0.647659	0.568715	BCL6/CD28	2
GO:0045910	negative regulation of DNA recombination	2/480	26/13514	0.235526	0.647659	0.568715	BCL6/HELB	2
GO:0050996	positive regulation of lipid catabolic process	2/480	26/13514	0.235526	0.647659	0.568715	ABCD2/PRKCE	2
GO:0051654	establishment of mitochondrion localization	2/480	26/13514	0.235526	0.647659	0.568715	TRAK1/WASF1	2
GO:0060669	embryonic placenta morphogenesis	2/480	26/13514	0.235526	0.647659	0.568715	GRB2/LEF1	2
GO:0072010	glomerular epithelium development	2/480	26/13514	0.235526	0.647659	0.568715	MYO1E/PTPRO	2
GO:0072539	T-helper 17 cell differentiation	2/480	26/13514	0.235526	0.647659	0.568715	IRF4/RORA	2
GO:0090312	positive regulation of protein deacetylation	2/480	26/13514	0.235526	0.647659	0.568715	BCL6/JDP2	2
GO:0095500	acetylcholine receptor signaling pathway	2/480	26/13514	0.235526	0.647659	0.568715	HRH4/PLCB1	2
GO:0098703	calcium ion import across plasma membrane	2/480	26/13514	0.235526	0.647659	0.568715	CACNA1E/FYN	2
GO:0098901	regulation of cardiac muscle cell action potential	2/480	26/13514	0.235526	0.647659	0.568715	CAMK2D/DSC2	2
GO:0071456	cellular response to hypoxia	6/480	117/13514	0.23651	0.64994	0.570718	AQP3/EPHA4/MYC/PDK1/PRKCE/RORA	6
GO:0036465	synaptic vesicle recycling	4/480	70/13514	0.237167	0.650472	0.571186	NLGN4Y/RAB27B/SYNJ1/SYNJ2	4
GO:0072384	organelle transport along microtubule	4/480	70/13514	0.237167	0.650472	0.571186	AP3M2/MAP2/TRAK1/WASF1	4
GO:0086001	cardiac muscle cell action potential	4/480	70/13514	0.237167	0.650472	0.571186	ANK3/CAMK2D/DMD/DSC2	4
GO:0033674	positive regulation of kinase activity	18/480	420/13514	0.23818	0.652824	0.573251	ACSL1/BMPR2/CD19/CD4/CD40/CD40LG/DDX3X/EPHA1/EPHA4/FCGR1A/LAT/LYN/MAP2K6/PKD2/PTPN1/ROR1/SYK/VAV2	18
GO:0009913	epidermal cell differentiation	9/480	191/13514	0.239277	0.655356	0.575475	AKR1C3/AQP3/BCL11B/CLIC4/NCOA3/PRKCH/SLC4A7/UGCG/WNT16	9
GO:0051054	positive regulation of DNA metabolic process	10/480	216/13514	0.239415	0.655356	0.575475	ANXA3/BCAR3/CD28/CD40/E2F7/LPIN1/MYC/PARP9/PRKCQ/TIMELESS	10
GO:0030509	BMP signaling pathway	7/480	142/13514	0.240854	0.658117	0.577899	ACVR2A/BMPR2/LEF1/NOG/RNF165/RUNX2/USP9Y	7
GO:1902806	regulation of cell cycle G1/S phase transition	7/480	142/13514	0.240854	0.658117	0.577899	APBB1/DDX3X/E2F7/PKD2/PLCB1/PLCG2/WEE1	7
GO:0071496	cellular response to external stimulus	12/480	267/13514	0.241625	0.658117	0.577899	AKR1C3/AQP3/BAG3/BMPR2/CASP5/CD40/CPEB4/DSC2/HABP4/LYN/PHEX/SLC2A1	12
GO:0007178	transmembrane receptor protein serine/threonine kinase signaling pathway	14/480	318/13514	0.241639	0.658117	0.577899	ACVR2A/BMPR2/BTBD11/FMOD/JUN/LEF1/LTBP3/MAPK14/NOG/PEG10/RNF165/RUNX2/USP9Y/ZFYVE9	14
GO:0019080	viral gene expression	5/480	94/13514	0.241809	0.658117	0.577899	JUN/LEF1/MGAT4A/MID2/PARP9	5
GO:0007224	smoothened signaling pathway	6/480	118/13514	0.242384	0.658117	0.577899	CD3E/CTNNA1/DYRK2/PRKACB/RORA/RUNX2	6
GO:0032874	positive regulation of stress-activated MAPK cascade	6/480	118/13514	0.242384	0.658117	0.577899	EDAR/FCGR2B/PLCB1/STK39/TNIK/WNT16	6
GO:0042743	hydrogen peroxide metabolic process	3/480	48/13514	0.242456	0.658117	0.577899	FYN/HP/PRDX1	3
GO:0045604	regulation of epidermal cell differentiation	3/480	48/13514	0.242456	0.658117	0.577899	AQP3/NCOA3/PRKCH	3
GO:0051932	synaptic transmission, GABAergic	3/480	48/13514	0.242456	0.658117	0.577899	GABRB2/PLCL1/PRKCE	3
GO:0060425	lung morphogenesis	3/480	48/13514	0.242456	0.658117	0.577899	CELSR1/CTSH/NOG	3
GO:0090311	regulation of protein deacetylation	3/480	48/13514	0.242456	0.658117	0.577899	BCL6/CAMK2D/JDP2	3
GO:1902041	regulation of extrinsic apoptotic signaling pathway via death domain receptors	3/480	48/13514	0.242456	0.658117	0.577899	DDX3X/MAL/TMC8	3
GO:0046578	regulation of Ras protein signal transduction	8/480	167/13514	0.243046	0.659295	0.578933	ARHGAP17/ARHGAP24/ARRB1/BCL6/RALGPS1/RASA3/RASGRF1/RASGRF2	8
GO:0048667	cell morphogenesis involved in neuron differentiation	21/480	500/13514	0.243772	0.660838	0.580288	ANK3/APBB1/BCL11B/BMPR2/EGR2/EPHA1/EPHA4/FYN/GATA3/MACF1/MAP2/NOG/PRKCQ/PTPRO/RNF165/SEMA4B/SIPA1L1/TIAM1/TMEM106B/TNIK/ULK2	21
GO:0014068	positive regulation of phosphatidylinositol 3-kinase signaling	4/480	71/13514	0.244905	0.662627	0.58186	CD28/PIK3AP1/ROR1/WNT16	4
GO:0032677	regulation of interleukin-8 production	4/480	71/13514	0.244905	0.662627	0.58186	ANXA4/ARRB1/CD2/SYK	4
GO:1901616	organic hydroxy compound catabolic process	4/480	71/13514	0.244905	0.662627	0.58186	AKR1C3/INPP4B/SYNJ1/SYNJ2	4
GO:0007584	response to nutrient	7/480	143/13514	0.246205	0.665718	0.584574	ACSL1/AKR1C3/AQP3/ARG1/DAD1/PHEX/TRIM25	7
GO:0006006	glucose metabolic process	8/480	168/13514	0.247985	0.666366	0.585143	APOD/DYRK2/GPLD1/IGFBP4/MAPK14/MYC/PDK1/RORA	8
GO:0042157	lipoprotein metabolic process	6/480	119/13514	0.248301	0.666366	0.585143	APOD/GPLD1/NMT2/PGAP1/UGCG/ZDHHC23	6
GO:0003279	cardiac septum development	5/480	95/13514	0.248477	0.666366	0.585143	ADAMTS6/BMPR2/DHRS3/GATA3/NOG	5
GO:0043500	muscle adaptation	5/480	95/13514	0.248477	0.666366	0.585143	CAMK2D/IL6ST/INPP5F/PDE9A/PRKCA	5
GO:0071347	cellular response to interleukin-1	5/480	95/13514	0.248477	0.666366	0.585143	CD40/KMO/MYC/PLCB1/RORA	5
GO:0002504	antigen processing and presentation of peptide or polysaccharide antigen via MHC class II	2/480	27/13514	0.248819	0.666366	0.585143	FCGR2B/HLA-DMA	2
GO:0002825	regulation of T-helper 1 type immune response	2/480	27/13514	0.248819	0.666366	0.585143	IL1RL1/IL4R	2
GO:0003209	cardiac atrium morphogenesis	2/480	27/13514	0.248819	0.666366	0.585143	BMPR2/NOG	2
GO:0015740	C4-dicarboxylate transport	2/480	27/13514	0.248819	0.666366	0.585143	LRRC8C/SLC1A4	2
GO:0044319	wound healing, spreading of cells	2/480	27/13514	0.248819	0.666366	0.585143	ARHGAP24/CEACAM1	2
GO:0048147	negative regulation of fibroblast proliferation	2/480	27/13514	0.248819	0.666366	0.585143	MYC/PAWR	2
GO:0061082	myeloid leukocyte cytokine production	2/480	27/13514	0.248819	0.666366	0.585143	BCL6/PLCG2	2
GO:0080111	DNA demethylation	2/480	27/13514	0.248819	0.666366	0.585143	APOBEC3G/GATA3	2
GO:0090505	epiboly involved in wound healing	2/480	27/13514	0.248819	0.666366	0.585143	ARHGAP24/CEACAM1	2
GO:1902656	calcium ion import into cytosol	2/480	27/13514	0.248819	0.666366	0.585143	CACNA1E/FYN	2
GO:0001501	skeletal system development	20/480	476/13514	0.249935	0.668833	0.587309	ACVR2A/BMPR2/CREB3L2/DHRS3/GPLD1/HAPLN3/LTBP3/MAF/MAP2K6/MAPK14/MMP9/NOG/PAX5/PCSK5/PHEX/PLEKHA1/PRDX1/RUNX2/SNX10/SPEF2	20
GO:0001961	positive regulation of cytokine-mediated signaling pathway	3/480	49/13514	0.252045	0.668833	0.587309	IL7/PARP9/TXK	3
GO:0002753	cytoplasmic pattern recognition receptor signaling pathway	3/480	49/13514	0.252045	0.668833	0.587309	MAP2K6/RNF125/TIFA	3
GO:0009144	purine nucleoside triphosphate metabolic process	3/480	49/13514	0.252045	0.668833	0.587309	GIMAP7/GTPBP1/MYC	3
GO:0016925	protein sumoylation	3/480	49/13514	0.252045	0.668833	0.587309	BCL11A/CAPN3/EGR2	3
GO:0032387	negative regulation of intracellular transport	3/480	49/13514	0.252045	0.668833	0.587309	APOD/BAG3/UBE2J1	3
GO:0043392	negative regulation of DNA binding	3/480	49/13514	0.252045	0.668833	0.587309	HABP4/JUN/LEF1	3
GO:0050819	negative regulation of coagulation	3/480	49/13514	0.252045	0.668833	0.587309	CEACAM1/SERPING1/UBASH3B	3
GO:0051055	negative regulation of lipid biosynthetic process	3/480	49/13514	0.252045	0.668833	0.587309	AKR1C3/CEACAM1/LPIN1	3
GO:0051058	negative regulation of small GTPase mediated signal transduction	3/480	49/13514	0.252045	0.668833	0.587309	ARHGAP24/BCL6/RASA3	3
GO:1902808	positive regulation of cell cycle G1/S phase transition	3/480	49/13514	0.252045	0.668833	0.587309	DDX3X/PLCB1/PLCG2	3
GO:0048762	mesenchymal cell differentiation	10/480	219/13514	0.252364	0.668833	0.587309	EPHA4/GATA3/KBTBD8/LEF1/LRP6/NOG/SEMA4B/TIAM1/WNT16/ZFP64	10
GO:0006112	energy reserve metabolic process	4/480	72/13514	0.252697	0.668833	0.587309	DYRK2/GYG1/IL6ST/MYC	4
GO:0021675	nerve development	4/480	72/13514	0.252697	0.668833	0.587309	EGR2/GABRB2/LRIG1/RNF165	4
GO:0021954	central nervous system neuron development	4/480	72/13514	0.252697	0.668833	0.587309	BTG2/DCLK2/EPHA4/MAP2	4
GO:0030433	ubiquitin-dependent ERAD pathway	4/480	72/13514	0.252697	0.668833	0.587309	AMFR/SYVN1/TRIM25/UBE2J1	4
GO:0032637	interleukin-8 production	4/480	72/13514	0.252697	0.668833	0.587309	ANXA4/ARRB1/CD2/SYK	4
GO:0048145	regulation of fibroblast proliferation	4/480	72/13514	0.252697	0.668833	0.587309	CDK6/JUN/MYC/PAWR	4
GO:0001659	temperature homeostasis	8/480	169/13514	0.252955	0.668833	0.587309	ACSL1/G0S2/IL4R/IRF4/LPIN1/MAP2K6/PLCL1/SYK	8
GO:0043405	regulation of MAP kinase activity	8/480	169/13514	0.252955	0.668833	0.587309	CD40/DUSP16/EPHA4/LYN/MAP2K6/PTPN1/SYK/TRIB2	8
GO:0030100	regulation of endocytosis	9/480	194/13514	0.253076	0.668833	0.587309	AAK1/ALOX15/ARRB1/BMP2K/LDLRAP1/PLCG2/PTPN1/SYK/SYNJ1	9
GO:0008277	regulation of G protein-coupled receptor signaling pathway	6/480	120/13514	0.254259	0.670696	0.588945	ARRB1/GPRASP1/NMT2/PLCB1/PRKCA/RGS7	6
GO:0048813	dendrite morphogenesis	6/480	120/13514	0.254259	0.670696	0.588945	EPHA4/FYN/MAP2/SIPA1L1/TMEM106B/TNIK	6
GO:0070555	response to interleukin-1	6/480	120/13514	0.254259	0.670696	0.588945	CD40/KMO/MYC/PLCB1/PRKCA/RORA	6
GO:0009063	cellular amino acid catabolic process	5/480	96/13514	0.255191	0.67189	0.589993	ACADSB/ARG1/ENOSF1/GPT2/KMO	5
GO:0030038	contractile actin filament bundle assembly	5/480	96/13514	0.255191	0.67189	0.589993	ARRB1/EPHA1/FHDC1/PIK3R1/RAPGEF3	5
GO:0043149	stress fiber assembly	5/480	96/13514	0.255191	0.67189	0.589993	ARRB1/EPHA1/FHDC1/PIK3R1/RAPGEF3	5
GO:0051052	regulation of DNA metabolic process	16/480	374/13514	0.256847	0.675828	0.593451	ANXA3/BCAR3/BCL6/BMPR2/CD28/CD40/E2F7/GATA3/HELB/ID3/IL7R/LPIN1/MYC/PARP9/PRKCQ/TIMELESS	16
GO:2001236	regulation of extrinsic apoptotic signaling pathway	7/480	145/13514	0.257017	0.675854	0.593474	CTNNA1/DDX3X/G0S2/IL7/ITGA6/MAL/TMC8	7
GO:0050714	positive regulation of protein secretion	6/480	121/13514	0.260256	0.677044	0.594519	APBB1/BLK/EZR/GPLD1/KCNN4/PRKCE	6
GO:0043502	regulation of muscle adaptation	4/480	73/13514	0.26054	0.677044	0.594519	CAMK2D/IL6ST/PDE9A/PRKCA	4
GO:0002763	positive regulation of myeloid leukocyte differentiation	3/480	50/13514	0.261688	0.677044	0.594519	CD4/LEF1/PRKCA	3
GO:0009199	ribonucleoside triphosphate metabolic process	3/480	50/13514	0.261688	0.677044	0.594519	GIMAP7/GTPBP1/MYC	3
GO:0019083	viral transcription	3/480	50/13514	0.261688	0.677044	0.594519	JUN/LEF1/MID2	3
GO:0046324	regulation of glucose import	3/480	50/13514	0.261688	0.677044	0.594519	MAPK14/MYC/PIK3R1	3
GO:0061098	positive regulation of protein tyrosine kinase activity	3/480	50/13514	0.261688	0.677044	0.594519	EPHA4/FCGR1A/PTPN1	3
GO:0071320	cellular response to cAMP	3/480	50/13514	0.261688	0.677044	0.594519	EZR/PKD2/RAPGEF3	3
GO:0046822	regulation of nucleocytoplasmic transport	5/480	97/13514	0.261949	0.677044	0.594519	APOD/BAG3/MAPK14/PIK3R1/RAPGEF3	5
GO:0001782	B cell homeostasis	2/480	28/13514	0.262134	0.677044	0.594519	BCL2L11/LYN	2
GO:0002063	chondrocyte development	2/480	28/13514	0.262134	0.677044	0.594519	BMPR2/RUNX2	2
GO:0006505	GPI anchor metabolic process	2/480	28/13514	0.262134	0.677044	0.594519	GPLD1/PGAP1	2
GO:0007202	activation of phospholipase C activity	2/480	28/13514	0.262134	0.677044	0.594519	ITK/TXK	2
GO:0008156	negative regulation of DNA replication	2/480	28/13514	0.262134	0.677044	0.594519	BCL6/TIMELESS	2
GO:0010737	protein kinase A signaling	2/480	28/13514	0.262134	0.677044	0.594519	EZR/PRKACB	2
GO:0035337	fatty-acyl-CoA metabolic process	2/480	28/13514	0.262134	0.677044	0.594519	ACSL1/ELOVL5	2
GO:0045671	negative regulation of osteoclast differentiation	2/480	28/13514	0.262134	0.677044	0.594519	PIK3R1/UBASH3B	2
GO:0048873	homeostasis of number of cells within a tissue	2/480	28/13514	0.262134	0.677044	0.594519	AKT3/IL7	2
[truncated: 2,591 more rows]

## Sheet: SupTable5
Supplementary Table 5. Biological processes significantly associated with IC score predicted from DNA methylation.
[truncated: 1,254 more rows]

[truncated: 3 more sheets: SupTable6, SupTable7, SupTable8]
